# Supplementary material for: Transcriptional Profile Corroborates that bml Mutant Plays likely Role in Premature Leaf Senescence of Rice (Oryza sativa L.)
Source: Int J Mol Sci. 2019 Apr 5;20(7):1708. doi: 10.3390/ijms20071708 (PMC6480502; doi:10.3390/ijms20071708)
Supplement: Supplementary file 1 [file ijms-20-01708-s001.zip]

Archive with 8 entries (7 files):
- Supplementary materials/
- Supplementary materials/Supplemental Figure.ppt
- Supplementary materials/Supplemental Tables 1-3.doc
- Supplementary materials/Table S4.xls
- Supplementary materials/Table S5.xls
- Supplementary materials/Table S6.xls
- Supplementary materials/Table S7.xls
- Supplementary materials/Table S8.xls
