# Supplementary material for: Transcriptional Profile Corroborates that bml Mutant Plays likely Role in Premature Leaf Senescence of Rice (Oryza sativa L.)
Source: Int J Mol Sci. 2019 Apr 5;20(7):1708. doi: 10.3390/ijms20071708 (PMC6480502; doi:10.3390/ijms20071708)
Supplement: Supplementary file 1 [file ijms-20-01708-s001.zip › Supplementary materials/Table S4.xls]

## Sheet: Sheet1
Table S4	List of DEGs identified in the bml vs. WT
Gene id	MeanTPM (bml)	MeanTPM (WT)	log2FoldChange	pValue	qValue	result	GeneName	GeneDescription	GO	KEGG	KOG
LOC_Os03g14334	2.45569	6.06424	-1.3042	1.49e-06	7.19e-06	down	-	-	-	-	-
LOC_Os03g59774	11.6336	25.5211	-1.1334	1.56e-09	1.02e-08	down	-	-	-	-	-
LOC_Os05g28200	21.283	51.0448	-1.26206	1.75e-39	4.83e-38	down	ATG4	UbiA prenyltransferase family protein	GO:0016021,GO:0004659	K04040-ko00860 Porphyrin and chlorophyll metabolism	-
LOC_Os01g10110	101.809	4.68913	4.4404	1.94e-267	8.27e-265	up	ATCKX3	cytokinin oxidase 3	GO:0050660,GO:0009690,GO:0019139,GO:0055114,GO:0016491	K00279-ko00908 Zeatin biosynthesis	KOG1231-Proteins containing the FAD binding domain[C]
LOC_Os03g14030	1.58301	5.35714	-1.75879	7.1e-15	6.83e-14	down	-	Pathogenesis-related thaumatin superfamily protein	-	-	-
LOC_Os08g43440	184.384	61.5428	1.58305	6.13e-73	3.7e-71	up	CYP706A6	cytochrome P450, family 706, subfamily A, polypeptide 6	GO:0005506,GO:0016705,GO:0020037,GO:0055114	-	KOG0156-Cytochrome P450 CYP2 subfamily[Q]
LOC_Os01g47570	60.0693	172.929	-1.52548	1.91e-72	1.14e-70	down	-	-	-	-	-
LOC_Os01g06580	4.683	24.3287	-2.37715	7.53e-39	2.05e-37	down	ATFLA11	FASCICLIN-like arabinogalactan-protein 11	-	-	-
LOC_Os07g42160	21.3659	6.5807	1.699	1.31e-37	3.44e-36	up	AT-RSH3	RELA/SPOT homolog 3	GO:0015969	-	-
LOC_Os04g51454	21.5429	53.1029	-1.30158	1.98e-20	2.65e-19	down	-	-	-	-	-
LOC_Os02g49710	20.8812	9.31738	1.16421	6.11e-07	3.07e-06	up	-	RING/U-box superfamily protein	GO:0008270,GO:0005515	-	-
LOC_Os01g08510	15.7932	51.6558	-1.70963	5.69e-51	2.15e-49	down	MFP1	MAR binding filament-like protein 1	-	-	KOG0978-E3 ubiquitin ligase involved in syntaxin degradation[O]
LOC_Os02g06330	52.2048	23.3363	1.1616	7.86e-15	7.54e-14	up	ATERF-4	ethylene responsive element binding factor 4	GO:0003700,GO:0006355	-	-
LOC_Os02g44820	139.592	59.6634	1.2263	0.00595372	0.0157804	up	-	SEC14 cytosolic factor family protein / phosphoglyceride transfer family protein	-	-	KOG2633-Hismacro and SEC14 domain-containing proteins[BK]
LOC_Os05g33940	566.9	17.2378	5.03945	0	0	up	AtCXE17	carboxyesterase 17	GO:0016787,GO:0008152	-	KOG1515-Arylacetamide deacetylase[V]
LOC_Os03g36080	288.102	70.3911	2.03311	6.96e-119	7.97e-117	up	-	-	-	-	-
LOC_Os01g15770	8.5479	24.652	-1.52806	2.86e-18	3.42e-17	down	-	TRAM, LAG1 and CLN8 (TLC) lipid-sensing domain containing protein	GO:0016021	-	KOG4474-Uncharacterized conserved protein[S]
LOC_Os05g35470	282.667	594.441	-1.07243	1.1e-55	4.7e-54	down	-	alpha/beta-Hydrolases superfamily protein	GO:0016787	K01061-ko00364 Fluorobenzoate degradation;ko00361 Chlorocyclohexane and chlorobenzene degradation;ko00623 Toluene degradation	KOG3043-Predicted hydrolase related to dienelactone hydrolase[R]
ChrUn.fgenesh.gene.20	31.2307	9.63771	1.6962	2.66e-45	8.74e-44	up	ATFKBP65	FKBP-type peptidyl-prolyl cis-trans isomerase family protein	GO:0006457	-	KOG0544-FKBP-type peptidyl-prolyl cis-trans isomerase[O]
LOC_Os02g51020	84.0139	285.204	-1.76329	2.51e-123	3.03e-121	down	NDF6	NDH dependent flow 6	-	-	-
LOC_Os10g01100	17.4299	7.73375	1.17233	1.44e-20	1.94e-19	up	-	lectin protein kinase family protein	GO:0006468,GO:0004672,GO:0005524,GO:0048544	-	KOG1187-Serine/threonine protein kinase[T]
LOC_Os10g21332	30.214	66.2712	-1.13316	1.02e-12	8.59e-12	down	-	ribosomal protein S11	GO:0003735,GO:0006412,GO:0005840	K02948-ko03010 Ribosome	KOG0407-40S ribosomal protein S14[J]
LOC_Os04g30030	10.3493	4.61227	1.16599	1.79e-09	1.16e-08	up	CRK12	cysteine-rich RLK (RECEPTOR-like protein kinase) 12	GO:0006468,GO:0005524,GO:0004672	-	KOG1187-Serine/threonine protein kinase[T]
LOC_Os03g19370	10.3465	0.0933097	6.7929	2.33e-09	1.49e-08	up	AtbZIP44	basic leucine-zipper 44	GO:0003700,GO:0043565,GO:0006355	-	-
LOC_Os10g41490	62.7659	20.8904	1.58714	2.01e-34	4.77e-33	up	ATOST1	Protein kinase superfamily protein	GO:0006468,GO:0005524,GO:0004672	K14498-ko04016 MAPK signaling pathway - plant;ko04075 Plant hormone signal transduction	KOG0198-MEKK and related serine/threonine protein kinases[T]
LOC_Os12g42910	5.27166	1.09488	2.26749	5.04e-17	5.58e-16	up	CAX7	calcium exchanger 7	GO:0016021,GO:0055085	-	KOG2399-K+-dependent Na+:Ca2+ antiporter[P]
LOC_Os04g31630	34.5565	11.3693	1.60381	2.83e-11	2.13e-10	up	-	-	-	-	-
LOC_Os02g20970	8.48355	2.83506	1.58129	3.55e-19	4.46e-18	up	NTMC2T6.1	Calcium-dependent lipid-binding (CaLB domain) family protein	GO:0005515	-	KOG1030-Predicted Ca2+-dependent phospholipid-binding protein[R]
LOC_Os07g36465	21.0432	10.1173	1.05653	5.78e-06	2.59e-05	up	-	vacuolar ATP synthase subunit H family protein	GO:0000221,GO:0046961,GO:0015991	K02144-ko00190 Oxidative phosphorylation;ko04150 mTOR signaling pathway;ko04145 Phagosome;ko04142 Lysosome;ko04721 Synaptic vesicle cycle;ko05323 Rheumatoid arthritis;ko05110 Vibrio cholerae infection;ko05120 Epithelial cell signaling in Helicobacter pylori infection;ko05152 Tuberculosis	-
LOC_Os06g44200	9.83157	4.59626	1.09696	1.04e-08	6.34e-08	up	-	putative endonuclease or glycosyl hydrolase with C2H2-type zinc finger domain	-	-	-
LOC_Os03g58610	23.486	8.56846	1.4547	9.01e-32	1.94e-30	up	-	-	-	-	-
LOC_Os07g10970	6.53022	1.16227	2.49019	1.37e-29	2.71e-28	up	ATEXO70E2	exocyst subunit exo70 family protein E2	GO:0006887,GO:0000145	-	-
LOC_Os04g39060	4.87775	10.4243	-1.09566	1.14e-10	8.19e-10	down	ATCFM2	CRM family member 2	GO:0003723	-	KOG1990-Poly(A)-specific exoribonuclease PARN[L]
LOC_Os03g20600	27.2926	9.95979	1.45432	7.43e-14	6.71e-13	up	-	serine-rich protein-related	-	-	-
LOC_Os01g68770	75.324	30.8873	1.2861	7.96e-49	2.83e-47	up	SBP1	selenium-binding protein 1	GO:0008430	-	-
LOC_Os02g32020	11.4509	2.81214	2.02572	1.59e-11	1.22e-10	up	-	-	-	-	-
LOC_Os09g15680	7.26654	2.5809	1.4934	2.64e-06	1.24e-05	up	AGC2	AGC (cAMP-dependent, cGMP-dependent and protein kinase C) kinase family protein	-	-	-
LOC_Os03g14170	6.0568	16.4992	-1.44577	1.08e-17	1.24e-16	down	KCS1	3-ketoacyl-CoA synthase 1	GO:0006633,GO:0016020,GO:0016747,GO:0008610	K15397-ko00062 Fatty acid elongation	-
LOC_Os05g41780	260.046	107.373	1.27613	6.21e-51	2.35e-49	up	ATERF-9	erf domain protein 9	GO:0003700,GO:0006355	-	-
LOC_Os11g31540	109.365	18.8845	2.53388	3.12e-117	3.51e-115	up	ATSERK1	somatic embryogenesis receptor-like kinase 1	-	-	-
LOC_Os09g33860	11.7477	5.72931	1.03594	6.57e-08	3.68e-07	up	-	Protein kinase superfamily protein	GO:0006468,GO:0004672	K13436-ko04626 Plant-pathogen interaction	KOG1187-Serine/threonine protein kinase[T]
LOC_Os07g48229	26.1119	4.10967	2.66761	2.04e-114	2.24e-112	up	ATELP	vacuolar sorting receptor homolog 1	-	-	KOG3920-Uncharacterized conserved protein, contains PA domain[R]
LOC_Os11g29290	23.5982	2.37957	3.3099	3.45e-66	1.8e-64	up	CYP94B3	cytochrome P450, family 94, subfamily B, polypeptide 3	GO:0005506,GO:0016705,GO:0020037,GO:0055114	-	KOG0157-Cytochrome P450 CYP4/CYP19/CYP26 subfamilies[QI]
LOC_Os02g44980	129.681	62.0668	1.06307	2.15e-32	4.74e-31	up	-	Transmembrane amino acid transporter family protein	-	-	KOG1304-Amino acid transporters[E]
LOC_Os01g43720	29.9548	0.270563	6.79068	2.15e-185	4.54e-183	up	CYP72A15	cytochrome P450, family 72, subfamily A, polypeptide 15	GO:0005506,GO:0016705,GO:0020037,GO:0055114	-	-
LOC_Os02g08170	2.19596	8.8009	-2.0028	1.96e-07	1.04e-06	down	GDU1	glutamine dumper 1	-	-	-
LOC_Os06g46950	76.4423	18.5947	2.03948	1.11e-55	4.73e-54	up	-	Calcium-binding EF-hand family protein	-	-	KOG0028-Ca2+-binding protein (centrin/caltractin), EF-Hand superfamily protein[ZD]
LOC_Os06g44040	13.1845	2.98132	2.14482	1.79e-53	7.2e-52	up	-	DOMON domain-containing protein / dopamine beta-monooxygenase N-terminal domain-containing protein	GO:0016021	-	KOG4731-Protein predicted to be involved in spindle matrix formation, contains DM13, DoH, and DOMON domains[D]
LOC_Os03g47280	13.075	1.10839	3.56028	6.8e-06	3.02e-05	up	-	VQ motif-containing protein	-	-	-
LOC_Os10g40950	53.3285	12.5437	2.08795	5.35e-60	2.47e-58	up	ATPLT5	polyol/monosaccharide transporter 5	GO:0022857,GO:0016021,GO:0055085	-	-
LOC_Os02g50560	5.26492	13.0615	-1.31084	5.62e-05	0.000218698	down	EMB25	DEAD/DEAH box helicase, putative	GO:0003676,GO:0005524	-	-
LOC_Os09g36130	12.4705	26.9129	-1.10979	8.74e-16	8.91e-15	down	-	-	-	-	-
LOC_Os08g08700	16.9692	4.41055	1.94389	5.77e-18	6.75e-17	up	UBQ10	polyubiquitin 10	GO:0005515	-	KOG0001-Ubiquitin and ubiquitin-like proteins[OR]
LOC_Os04g31010	4.2134	10.2468	-1.28212	5.17e-07	2.62e-06	down	-	-	-	-	-
LOC_Os05g50950	4.11071	10.3953	-1.33847	1.86e-22	2.75e-21	down	-	pentatricopeptide (PPR) repeat-containing protein	-	-	-
LOC_Os07g07990	8.36484	18.7205	-1.16221	1.47e-13	1.3e-12	down	-	Leucine-rich repeat (LRR) family protein	-	-	-
LOC_Os03g08460	12.5904	1.99767	2.65593	2.6e-35	6.4e-34	up	HRE1	Integrase-type DNA-binding superfamily protein	GO:0003700,GO:0006355	-	-
LOC_Os09g39770	0.0001	8.26285	-16.3344	1.53e-20	2.05e-19	down	-	Calcium-dependent lipid-binding (CaLB domain) family protein	GO:0005515	-	-
LOC_Os07g08460	8.53052	25.1598	-1.56042	2.48e-18	2.98e-17	down	IAA3	AUX/IAA transcriptional regulator family protein	GO:0006355,GO:0005634	K14484-ko04075 Plant hormone signal transduction	-
LOC_Os03g08730	3.65374	8.74248	-1.25867	9.72e-08	5.34e-07	down	ATDUF3	uroporphyrinogen-III synthase family protein	GO:0033014,GO:0004852	K01719-ko00860 Porphyrin and chlorophyll metabolism	KOG4132-Uroporphyrinogen III synthase UROS/HEM4[H]
LOC_Os02g37180	42.6631	2.65802	4.00456	3.36e-81	2.31e-79	up	-	Copper transport protein family	-	-	-
LOC_Os01g72520	25.7789	51.8133	-1.00713	5.06e-17	5.6e-16	down	NPC2	non-specific phospholipase C2	GO:0016788	K01114-ko00562 Inositol phosphate metabolism;ko00564 Glycerophospholipid metabolism;ko00565 Ether lipid metabolism;ko02024 Quorum sensing;ko04919 Thyroid hormone signaling pathway	-
LOC_Os03g13750	134.417	66.9556	1.00544	2.27e-28	4.29e-27	up	-	B-cell receptor-associated 31-like	GO:0016021,GO:0006886,GO:0005783	-	-
LOC_Os04g16798	47.5555	95.4575	-1.00525	2.04e-19	2.59e-18	down	-	ribosomal protein S7	GO:0006412	K02992-ko03010 Ribosome	KOG3291-Ribosomal protein S7[J]
LOC_Os01g16200	74.03	0.652191	6.82667	8.58e-268	3.71e-265	up	-	Serine protease inhibitor (SERPIN) family protein	GO:0005615	K13963-ko05146 Amoebiasis	KOG2392-Serpin[V]
LOC_Os08g36680	1.2231	7.87186	-2.68616	2.33e-13	2.04e-12	down	ACA5	alpha carbonic anhydrase 5	-	K01674-ko00910 Nitrogen metabolism	KOG0382-Carbonic anhydrase[R]
LOC_Os07g29200	6.3509	2.65989	1.25559	0.0161746	0.0384289	up	-	Cyclopropane-fatty-acyl-phospholipid synthase	-	-	-
LOC_Os04g55150	29.82	13.8713	1.10418	8.3e-34	1.94e-32	up	-	ubiquitin-associated (UBA)/TS-N domain-containing protein	-	-	KOG2561-Adaptor protein NUB1, contains UBA domain[OT]
LOC_Os08g38900	152.896	59.0784	1.37184	0.000447498	0.00149692	up	CCoAOMT1	S-adenosyl-L-methionine-dependent methyltransferases superfamily protein	GO:0008171	-	KOG1663-O-methyltransferase[Q]
LOC_Os04g33390	96.9635	18.6209	2.38052	3.67e-119	4.24e-117	up	ADT6	arogenate dehydratase 6	GO:0009094,GO:0004664	K05359-ko01230 Biosynthesis of amino acids;ko00400 Phenylalanine, tyrosine and tryptophan biosynthesis	-
LOC_Os01g05064	54.3077	13.0582	2.0562	5.6e-42	1.66e-40	up	-	-	-	-	-
LOC_Os02g05500	7.85836	17.5718	-1.16096	1.43e-11	1.1e-10	down	-	Pyridoxamine 5\'-phosphate oxidase family protein	-	-	KOG3374-Cellular repressor of transcription[K]
LOC_Os06g06300	23.4048	80.1409	-1.77573	4.38e-50	1.62e-48	down	FT	PEBP (phosphatidylethanolamine-binding protein) family protein	-	K16223-ko04712 Circadian rhythm - plant	KOG3346-Phosphatidylethanolamine binding protein[R]
LOC_Os05g36320	7.96622	24.7675	-1.63648	1.28e-11	9.94e-11	down	-	-	-	-	-
LOC_Os12g39360	4.60012	21.1069	-2.19797	2.03e-63	1.01e-61	down	-	Eukaryotic aspartyl protease family protein	GO:0006508,GO:0004190	-	KOG1339-Aspartyl protease[O]
LOC_Os04g30240	38.8041	1.33476	4.86156	9.1e-221	2.58e-218	up	WAK2	wall-associated kinase 2	GO:0006468,GO:0030247,GO:0005524,GO:0004672	-	KOG1187-Serine/threonine protein kinase[T]
LOC_Os07g48050	60.6722	8.87648	2.77298	4.48e-107	4.33e-105	up	-	Peroxidase superfamily protein	GO:0004601,GO:0020037,GO:0055114,GO:0006979	K00430-ko00940 Phenylpropanoid biosynthesis	-
LOC_Os03g20330	686.679	134.873	2.34804	5.86e-206	1.53e-203	up	-	-	-	-	-
LOC_Os05g25640	110.381	49.1921	1.16599	1.26e-32	2.84e-31	up	ATC4H	cinnamate-4-hydroxylase	GO:0005506,GO:0016705,GO:0020037,GO:0055114	K00487-ko01220 Degradation of aromatic compounds;ko00360 Phenylalanine metabolism;ko00130 Ubiquinone and other terpenoid-quinone biosynthesis;ko00940 Phenylpropanoid biosynthesis;ko00945 Stilbenoid, diarylheptanoid and gingerol biosynthesis;ko00941 Flavonoid biosynthesis	KOG0156-Cytochrome P450 CYP2 subfamily[Q]
LOC_Os12g17880	5.37843	2.34856	1.19541	5.51e-09	3.42e-08	up	ATPUB44	senescence-associated E3 ubiquitin ligase 1	GO:0016567,GO:0004842	-	KOG4224-Armadillo repeat protein VAC8 required for vacuole fusion, inheritance and cytosol-to-vacuole protein targeting[U]
LOC_Os05g25390	8.96045	2.20945	2.01988	1.09e-28	2.09e-27	up	-	Protein kinase family protein	GO:0006468,GO:0030247,GO:0005524,GO:0004672	-	KOG1187-Serine/threonine protein kinase[T]
LOC_Os11g15570	21.4375	4.47071	2.26156	6.02e-39	1.63e-37	up	-	Calcineurin-like metallo-phosphoesterase superfamily protein	GO:0016787	-	-
LOC_Os11g34870	15.0592	7.27179	1.05026	2.46e-05	0.000100736	up	-	-	-	-	-
LOC_Os06g04210	18.9134	5.27141	1.84315	6.75e-08	3.78e-07	up	-	-	-	-	-
LOC_Os06g35060	98.1216	9.93207	3.3044	5.06e-166	9.5e-164	up	-	Heavy metal transport/detoxification superfamily protein	GO:0046872,GO:0030001	-	KOG1603-Copper chaperone[P]
LOC_Os12g02470	46.4881	0.509336	6.5121	1.01e-40	2.9e-39	up	ATWRKY53	WRKY family transcription factor	GO:0003700,GO:0043565,GO:0006355	-	-
LOC_Os02g54890	41.6347	12.8039	1.7012	4.52e-60	2.1e-58	up	GAE1	UDP-D-glucuronate 4-epimerase 1	GO:0003854,GO:0016616,GO:0055114,GO:0006694	K08679-ko00500 Starch and sucrose metabolism;ko00520 Amino sugar and nucleotide sugar metabolism	KOG1371-UDP-glucose 4-epimerase/UDP-sulfoquinovose synthase[M]
LOC_Os11g42200	30.5695	1.86322	4.03622	3.72e-207	9.79e-205	up	LAC7	laccase 7	GO:0005507,GO:0055114,GO:0016491	-	KOG1263-Multicopper oxidases[Q]
LOC_Os11g06234	9.78231	1.97165	2.31077	1.59e-32	3.55e-31	up	-	LRR and NB-ARC domains-containing disease resistance protein	-	-	-
LOC_Os03g25610	22.6042	1.32532	4.09218	5.98e-35	1.45e-33	up	-	Heavy metal transport/detoxification superfamily protein	-	-	-
LOC_Os05g02420	6.17231	24.8876	-2.01155	3.01e-41	8.78e-40	down	ATMYB48	myb domain protein 48	-	-	-
LOC_Os03g05870	47.1078	18.7489	1.32916	2.89e-19	3.65e-18	up	ATSUFE	chloroplast sulfur E	-	-	-
LOC_Os12g32190	7.00474	1.48306	2.23975	1.28e-22	1.92e-21	up	-	Plant calmodulin-binding protein-related	GO:0005516	-	-
LOC_Os01g70490	14.903	2.47382	2.59079	1.42e-60	6.7e-59	up	ATHAK5	high affinity K+ transporter 5	GO:0016020,GO:0015079,GO:0071805	-	-
LOC_Os02g57720	2320.7	272.798	3.08865	0	0	up	PIP1;4	plasma membrane intrinsic protein 1;4	GO:0005215,GO:0016020,GO:0006810	-	KOG0223-Aquaporin (major intrinsic protein family)[G]
LOC_Os03g21720	97.7367	47.8216	1.03124	1.35e-41	3.97e-40	up	ATELP	vacuolar sorting receptor homolog 1	-	-	-
LOC_Os07g13170	1.62804	5.42904	-1.73757	3.88e-14	3.57e-13	down	RAP2.7	related to AP2.7	GO:0003700,GO:0006355,GO:0007275	-	-
LOC_Os02g36280	25.9941	0.0821663	8.30542	2.67e-13	2.33e-12	up	CYP76C4	cytochrome P450, family 76, subfamily C, polypeptide 4	GO:0005506,GO:0016705,GO:0020037,GO:0055114	-	KOG0156-Cytochrome P450 CYP2 subfamily[Q]
LOC_Os04g38870	129.862	55.1385	1.23585	3.69e-31	7.81e-30	up	GF14 NU	general regulatory factor 7	GO:0019904	K06630-ko04011 MAPK signaling pathway - yeast;ko04390 Hippo signaling pathway;ko04391 Hippo signaling pathway -fly;ko04151 PI3K-Akt signaling pathway;ko04110 Cell cycle;ko04114 Oocyte meiosis;ko04722 Neurotrophin signaling pathway;ko05203 Viral carcinogenesis;ko05169 Epstein-Barr virus infection	KOG0841-Multifunctional chaperone (14-3-3 family)[O]
LOC_Os07g03409	6.02168	0.0288707	7.70442	1.58e-12	1.3e-11	up	-	CAP (Cysteine-rich secretory proteins, Antigen 5, and Pathogenesis-related 1 protein) superfamily protein	-	-	-
LOC_Os01g51880	6.64567	1.72684	1.94428	3.47e-05	0.000139041	up	-	-	-	-	-
LOC_Os01g53350	524.803	74.0042	2.8261	1.1e-258	4.39e-256	up	UGT88A1	UDP-glucosyl transferase 88A1	GO:0016758,GO:0008152	-	-
LOC_Os03g52239	24.0071	52.6289	-1.13239	4.08e-19	5.12e-18	down	BLH4	BEL1-like homeodomain 4	GO:0006355,GO:0003677	-	KOG0773-Transcription factor MEIS1 and related HOX domain proteins[K]
LOC_Os10g27980	17.3259	2.66849	2.69883	5.87e-44	1.84e-42	up	ATGAT1	Transmembrane amino acid transporter family protein	-	-	KOG1303-Amino acid transporters[E]
LOC_Os04g13220	10.9479	4.41942	1.30872	3.61e-24	5.81e-23	up	ATMRP4	multidrug resistance-associated protein 4	GO:0042626,GO:0016021,GO:0006810,GO:0016887,GO:0055085,GO:0005524	-	-
LOC_Os01g63900	1.40844	5.24838	-1.89778	9.99e-12	7.82e-11	down	ATCSA-1	Transducin/WD40 repeat-like superfamily protein	GO:0005515	-	-
LOC_Os04g39880	81.3158	19.6613	2.04818	4.31e-122	5.14e-120	up	BGLU13	beta glucosidase 13	GO:0005975,GO:0004553	K01188-ko00500 Starch and sucrose metabolism;ko00460 Cyanoamino acid metabolism;ko00940 Phenylpropanoid biosynthesis	-
LOC_Os12g26470	19.6333	3.01057	2.70519	2.28e-47	7.84e-46	up	-	Eukaryotic aspartyl protease family protein	GO:0006508,GO:0004190	-	KOG1339-Aspartyl protease[O]
LOC_Os05g07130	38.7194	79.0847	-1.03034	4.22e-32	9.22e-31	down	ATF2KP	fructose-2,6-bisphosphatase	GO:0003873,GO:0003824,GO:0006000,GO:0005524,GO:0006003	K01103-ko00051 Fructose and mannose metabolism;ko04066 HIF-1 signaling pathway;ko04152 AMPK signaling pathway	KOG0234-Fructose-6-phosphate 2-kinase/fructose-2,6-biphosphatase[G]
LOC_Os01g50120	5.07685	11.8784	-1.22633	3.76e-18	4.43e-17	down	-	-	-	-	-
LOC_Os02g03710	193.812	77.2148	1.32771	6.59e-51	2.49e-49	up	LSU1	response to low sulfur 1	-	-	-
LOC_Os06g08460	33.6647	15.5064	1.11837	3.36e-15	3.3e-14	up	ATEXO70F1	exocyst subunit exo70 family protein F1	GO:0006887,GO:0000145	-	-
LOC_Os02g02390	22.0009	48.3091	-1.13473	1.73e-21	2.43e-20	down	-	Nucleic acid-binding, OB-fold-like protein	GO:0003676	-	-
LOC_Os08g14190	6.70542	2.31823	1.53231	8.22e-05	0.00031216	up	-	P-loop containing nucleoside triphosphate hydrolases superfamily protein	-	-	KOG1584-Sulfotransferase[R]
LOC_Os06g45480	26.0131	62.9634	-1.27527	2.39e-40	6.76e-39	down	AAH	allantoate amidohydrolase	GO:0016787,GO:0008152	K02083-ko00230 Purine metabolism	-
LOC_Os12g43640	37.7658	13.9646	1.4353	2.62e-33	5.99e-32	up	LRR XI-23	Leucine-rich receptor-like protein kinase family protein	GO:0006468,GO:0005524,GO:0005515,GO:0004672	-	KOG1187-Serine/threonine protein kinase[T]
LOC_Os10g38590	35.0771	8.76906	2.00004	2.72e-34	6.43e-33	up	ATGSTU18	glutathione S-transferase TAU 18	GO:0005515	K00799-ko00480 Glutathione metabolism;ko00980 Metabolism of xenobiotics by cytochrome P450;ko00982 Drug metabolism - cytochrome P450;ko05204 Chemical carcinogenesis;ko01524 Platinum drug resistance	KOG0406-Glutathione S-transferase[O]
LOC_Os11g01140	8.50309	18.4171	-1.11499	8.62e-19	1.06e-17	down	JK224	phototropin 1	GO:0006468,GO:0004672	-	KOG0580-Serine/threonine protein kinase[D]
LOC_Os02g50210	141.167	64.8705	1.12177	4.06e-32	8.87e-31	up	-	-	-	-	-
LOC_Os03g29930	60.5559	14.3932	2.07288	2.68e-50	9.97e-49	up	-	-	-	-	-
LOC_Os12g42200	6.49623	1.55114	2.06627	5.23e-19	6.51e-18	up	ATCHX19	cation/H+ exchanger 19	GO:0006812,GO:0016021,GO:0015299,GO:0055085	-	-
LOC_Os03g51479	7.14854	1.62061	2.14111	3.1e-20	4.09e-19	up	-	Maf-like protein	GO:0005737	-	KOG1509-Predicted nucleic acid-binding protein ASMTL[D]
LOC_Os02g14480	27.1335	13.063	1.05459	1.48e-21	2.1e-20	up	MEE62	Leucine-rich repeat protein kinase family protein	GO:0006468,GO:0004672	-	KOG1187-Serine/threonine protein kinase[T]
LOC_Os09g23300	36.431	82.6752	-1.18229	3.52e-35	8.64e-34	down	ATVIT1	vacuolar iron transporter 1	-	-	KOG4473-Uncharacterized membrane protein[S]
LOC_Os09g36080	343.667	153.6	1.16183	1.45e-40	4.12e-39	up	CYP71B34	cytochrome P450, family 71, subfamily B, polypeptide 34	GO:0005506,GO:0016705,GO:0020037,GO:0055114	-	KOG0156-Cytochrome P450 CYP2 subfamily[Q]
LOC_Os03g52410	9.97196	1.59831	2.64133	1.65e-12	1.36e-11	up	-	-	-	-	-
LOC_Os10g42130	79.9251	12.9078	2.63041	7.49e-124	9.1e-122	up	anac071	NAC domain containing protein 71	GO:0006355,GO:0003677	-	-
LOC_Os01g63580	32.0825	1.56898	4.35389	5.65e-142	8.11e-140	up	ATGPAT6	glycerol-3-phosphate acyltransferase 6	GO:0016746,GO:0008152	K13508-ko00561 Glycerolipid metabolism;ko00564 Glycerophospholipid metabolism	-
LOC_Os02g32970	7.7939	1.94009	2.00622	1.18e-14	1.12e-13	up	-	alpha/beta-Hydrolases superfamily protein	-	-	KOG1454-Predicted hydrolase/acyltransferase (alpha/beta hydrolase superfamily)[R]
LOC_Os05g04170	8.04219	19.6678	-1.29018	9.99e-22	1.43e-20	down	CER8	AMP-dependent synthetase and ligase family protein	GO:0003824,GO:0008152	K01897-ko01212 Fatty acid metabolism;ko00061 Fatty acid biosynthesis;ko00071 Fatty acid degradation;ko04146 Peroxisome;ko02024 Quorum sensing;ko04920 Adipocytokine signaling pathway;ko03320 PPAR signaling pathway	-
LOC_Os07g09420	112.116	18.9142	2.56745	9.75e-155	1.5e-152	up	AATP1	AAA-ATPase 1	GO:0005524	-	KOG0743-AAA+-type ATPase[O]
LOC_Os01g56240	10.2634	0.819752	3.64618	0.00408956	0.0112577	up	-	SAUR-like auxin-responsive protein family	GO:0009733	-	-
LOC_Os01g49820	29.5765	12.3173	1.26377	8.22e-26	1.41e-24	up	ATLPP2	lipid phosphate phosphatase 2	-	-	KOG3030-Lipid phosphate phosphatase and related enzymes of the PAP2 family[I]
LOC_Os03g03790	27.1647	3.88315	2.80644	5.5e-46	1.83e-44	up	AAE12	acyl activating enzyme 12	GO:0003824,GO:0008152	-	-
LOC_Os01g06310	55.3087	13.4395	2.04103	5.69e-50	2.08e-48	up	-	-	-	-	-
LOC_Os08g02070	5.66523	11.6861	-1.04459	8.45e-07	4.2e-06	down	AGL12	AGAMOUS-like 12	GO:0003700,GO:0006355,GO:0005634,GO:0046983,GO:0003677	-	KOG0014-MADS box transcription factor[K]
LOC_Os01g52230	53.8798	21.6571	1.31491	4.35e-27	7.82e-26	up	ATPS2	phosphate starvation-induced gene 2	GO:0016791,GO:0008152	K06124-ko00564 Glycerophospholipid metabolism	KOG3120-Predicted haloacid dehalogenase-like hydrolase[R]
LOC_Os06g33970	25.6207	2.29981	3.47772	5.13e-61	2.44e-59	up	-	VQ motif-containing protein	-	-	-
LOC_Os06g12320	3.66047	47.2519	-3.69027	5.72e-170	1.1e-167	down	-	Transmembrane amino acid transporter family protein	-	-	KOG1303-Amino acid transporters[E]
LOC_Os06g13050	2.35288	6.51013	-1.46826	1.37e-11	1.06e-10	down	emb2004	RNI-like superfamily protein	GO:0004601,GO:0020037,GO:0055114,GO:0006979	-	KOG1909-Ran GTPase-activating protein[AYT]
LOC_Os09g31280	5.5204	11.6656	-1.07941	1.85e-07	9.85e-07	down	-	Cysteine proteinases superfamily protein	-	-	-
LOC_Os07g11280	2.86191	8.40244	-1.55383	1.97e-16	2.1e-15	down	EMB2654	Tetratricopeptide repeat (TPR)-like superfamily protein	-	-	-
LOC_Os06g28630	8.80495	119.658	-3.76446	1.41e-239	4.63e-237	down	-	-	-	-	-
LOC_Os05g02140	30.1067	2.74614	3.45461	1.58e-123	1.91e-121	up	-	epsin N-terminal homology (ENTH) domain-containing protein / clathrin assembly protein-related	GO:0005543	-	KOG0251-Clathrin assembly protein AP180 and related proteins, contain ENTH domain[TU]
LOC_Os01g09450	1.17035	11.8615	-3.34128	2.43e-41	7.12e-40	down	IAA26	phytochrome-associated protein 1	GO:0006355,GO:0005634	K14484-ko04075 Plant hormone signal transduction	-
LOC_Os11g29870	65.3888	6.19902	3.39893	3.5e-96	2.93e-94	up	ATWRKY75	WRKY DNA-binding protein 75	GO:0003700,GO:0043565,GO:0006355	-	-
LOC_Os01g59760	1.06128	5.28747	-2.31677	1.92e-09	1.24e-08	down	AREB3	ABA-responsive element binding protein 3	GO:0003700,GO:0043565,GO:0006355	K14432-ko04075 Plant hormone signal transduction	-
LOC_Os02g47590	84.4185	41.58	1.02167	2.01e-29	3.94e-28	up	OTC	ornithine carbamoyltransferase	GO:0016743,GO:0006520,GO:0016597	K00611-ko01230 Biosynthesis of amino acids;ko00220 Arginine biosynthesis	KOG1504-Ornithine carbamoyltransferase OTC/ARG3[E]
LOC_Os03g40610	2.11895	6.40677	-1.59625	1.71e-06	8.18e-06	down	CYP78A5	cytochrome P450, family 78, subfamily A, polypeptide 5	GO:0005506,GO:0016705,GO:0020037,GO:0055114	-	-
LOC_Os01g36950	1850.48	923.109	1.00333	4.35e-06	1.99e-05	up	-	DCD (Development and Cell Death) domain protein	-	-	-
LOC_Os01g28450	62.3993	0.91266	6.09531	1.7e-39	4.69e-38	up	ATPR1	pathogenesis-related gene 1	-	K13449-ko04016 MAPK signaling pathway - plant;ko04075 Plant hormone signal transduction;ko04626 Plant-pathogen interaction	KOG3017-Defense-related protein containing SCP domain[S]
LOC_Os09g24490	2.01589	9.92039	-2.29898	1.26e-23	1.99e-22	down	-	basic helix-loop-helix (bHLH) DNA-binding superfamily protein	GO:0046983	-	-
LOC_Os11g06590	3.39611	7.44188	-1.13178	0.000923309	0.00290695	down	-	Polyketide synthase, enoylreductase family protein	GO:0008270,GO:0055114,GO:0016491	-	-
LOC_Os01g72900	50.8367	4.31958	3.55691	7.74e-65	3.95e-63	up	-	-	-	-	-
LOC_Os04g33630	30.2793	101.153	-1.74014	2.43e-40	6.87e-39	down	ATFD3	ferredoxin 3	GO:0051536,GO:0009055	K02639-ko00195 Photosynthesis	-
LOC_Os01g03340	34.2977	0.242331	7.14499	9.47e-26	1.62e-24	up	-	-	-	-	-
LOC_Os11g44630	5.17008	0.218067	4.56734	0.000300258	0.0010374	up	-	Calmodulin-binding protein	GO:0006950,GO:0005516	-	-
LOC_Os02g48100	3.03901	8.53426	-1.48966	6.44e-09	3.98e-08	down	-	DEAD/DEAH box RNA helicase family protein	GO:0003676,GO:0005524	K03655-ko03440 Homologous recombination	-
LOC_Os04g59040	84.6286	30.2408	1.48465	4.63e-45	1.52e-43	up	AtPPa3	pyrophosphorylase 3	GO:0005737,GO:0006796,GO:0000287,GO:0004427	K01507-ko00190 Oxidative phosphorylation	KOG1626-Inorganic pyrophosphatase/Nucleosome remodeling factor, subunit NURF38[C]
LOC_Os04g33190	15.1181	4.10691	1.88016	1.92e-43	5.89e-42	up	ACS	acetyl-CoA synthetase	GO:0003824,GO:0008152	K01895-ko01200 Carbon metabolism;ko00010 Glycolysis / Gluconeogenesis;ko00620 Pyruvate metabolism;ko00640 Propanoate metabolism;ko00720 Carbon fixation pathways in prokaryotes;ko00680 Methane metabolism	-
LOC_Os02g55840	6.42378	13.7713	-1.10017	1.08e-08	6.55e-08	down	-	-	-	-	-
LOC_Os05g06780	20.3874	7.1275	1.51621	4.87e-11	3.62e-10	up	-	Bifunctional inhibitor/lipid-transfer protein/seed storage 2S albumin superfamily protein	-	-	-
LOC_Os07g28480	133.118	308.651	-1.21327	1.13e-46	3.8e-45	down	ATGSTU24	glutathione S-transferase TAU 24	GO:0005515	K00799-ko00480 Glutathione metabolism;ko00980 Metabolism of xenobiotics by cytochrome P450;ko00982 Drug metabolism - cytochrome P450;ko05204 Chemical carcinogenesis;ko01524 Platinum drug resistance	KOG0406-Glutathione S-transferase[O]
LOC_Os04g16886	189.984	382.208	-1.00848	4.2e-26	7.28e-25	down	-	ribosomal protein S7	GO:0006412	K02992-ko03010 Ribosome	KOG3291-Ribosomal protein S7[J]
LOC_Os12g16720	65.2047	3.41407	4.25541	1.17e-305	6.25e-303	up	ATR4	cytochrome P450, family 83, subfamily B, polypeptide 1	GO:0005506,GO:0016705,GO:0020037,GO:0055114	-	KOG0156-Cytochrome P450 CYP2 subfamily[Q]
LOC_Os09g25190	8.63729	1.021	3.0806	9.23e-37	2.37e-35	up	-	RING/U-box superfamily protein	GO:0016567,GO:0046872,GO:0004842	-	-
LOC_Os05g31620	29.2835	6.17998	2.24442	4.27e-44	1.34e-42	up	-	EF hand calcium-binding protein family	-	K13448-ko04626 Plant-pathogen interaction	KOG0027-Calmodulin and related proteins (EF-Hand superfamily)[T]
LOC_Os02g36330	24.0014	8.70009	1.46401	2.4e-20	3.18e-19	up	-	RING/U-box superfamily protein	GO:0008270,GO:0005515	-	-
LOC_Os02g30470	9.13382	3.95113	1.20895	2.82e-06	1.32e-05	up	-	Protein of unknown function (DUF 3339)	-	-	-
LOC_Os12g26290	32.2716	1.26286	4.6755	1.68e-139	2.37e-137	up	ALPHA-DOX1	Peroxidase superfamily protein	-	K10529-ko00592 alpha-Linolenic acid metabolism	KOG2408-Peroxidase/oxygenase[R]
LOC_Os01g74160	1.58448	49.1223	-4.9543	4.15e-188	8.99e-186	down	-	Protein of Unknown Function (DUF239)	-	-	-
LOC_Os04g48380	53.7795	23.6744	1.18373	8.27e-20	1.07e-18	up	-	peptidoglycan-binding LysM domain-containing protein	-	-	-
LOC_Os10g21196	158.032	331.751	-1.06988	1e-26	1.78e-25	down	-	ribosomal protein S16	GO:0003735,GO:0005622,GO:0006412,GO:0005840	K02959-ko03010 Ribosome	KOG3419-Mitochondrial/chloroplast ribosomal protein S16[J]
LOC_Os04g43710	60.4488	150.36	-1.31464	4.71e-53	1.88e-51	down	ATPPCK1	phosphoenolpyruvate carboxylase kinase 1	GO:0006468,GO:0004672	-	-
LOC_Os07g48500	3178.28	6692.78	-1.07436	9.27e-49	3.28e-47	down	-	hydroxyproline-rich glycoprotein family protein	-	-	-
LOC_Os03g07200	8.44844	1.23482	2.77439	2.65e-19	3.36e-18	up	-	Protein of unknown function (DUF1997)	-	-	-
LOC_Os06g44160	130.506	56.5719	1.20596	3.78e-43	1.15e-41	up	J8	Chaperone DnaJ-domain superfamily protein	-	-	-
LOC_Os02g01210	8.87639	74.2932	-3.06518	1.35e-190	2.98e-188	down	AAP2	amino acid permease 2	-	-	KOG1303-Amino acid transporters[E]
LOC_Os11g12000	12.9443	5.11746	1.33882	1.22e-19	1.57e-18	up	RPM1	NB-ARC domain-containing disease resistance protein	GO:0043531	-	KOG4658-Apoptotic ATPase[T]
LOC_Os04g57850	24.3343	8.55669	1.50786	4.9e-17	5.44e-16	up	AAE5	acyl activating enzyme 5	GO:0003824,GO:0008152	-	-
LOC_Os11g05540	7.79562	15.8559	-1.02428	3.9e-15	3.81e-14	down	-	Rho GTPase activating protein with PAK-box/P21-Rho-binding domain	GO:0007165	-	-
LOC_Os04g59450	39.6387	105.582	-1.41338	8.09e-59	3.69e-57	down	SNRK2-9	SNF1-related protein kinase 2.9	GO:0006468,GO:0005524,GO:0004672	K14498-ko04016 MAPK signaling pathway - plant;ko04075 Plant hormone signal transduction	KOG0583-Serine/threonine protein kinase[T]
LOC_Os01g64890	34.799	8.66957	2.00502	3.21e-61	1.53e-59	up	MGT4	magnesium transporter 4	-	-	KOG2662-Magnesium transporters: CorA family[P]
LOC_Os01g16430	219.25	104.122	1.07431	5.54e-37	1.43e-35	up	ATCYS6	cystatin B	GO:0004869	-	-
LOC_Os01g28989	7.48511	25.0313	-1.74164	7.85e-18	9.11e-17	down	-	-	-	-	-
LOC_Os02g13150	5.15515	11.1667	-1.11511	8.36e-10	5.6e-09	down	NDL1	N-MYC downregulated-like 1	-	-	KOG2931-Differentiation-related gene 1 protein (NDR1 protein), related proteins[S]
LOC_Os04g40140	10.8695	3.71629	1.54835	6.26e-16	6.44e-15	up	ANAC008	NAC (No Apical Meristem) domain transcriptional regulator superfamily protein	-	-	-
LOC_Os06g45970	17.1693	0.774156	4.47107	3.23e-06	1.5e-05	up	-	SAUR-like auxin-responsive protein family	GO:0009733	K14488-ko04075 Plant hormone signal transduction	-
LOC_Os06g50420	11.7361	5.13973	1.19119	1.21e-07	6.59e-07	up	-	Cupredoxin superfamily protein	GO:0009055	-	-
LOC_Os09g32620	14.1105	45.5709	-1.69134	1e-42	3.02e-41	down	-	Oxidoreductase, zinc-binding dehydrogenase family protein	GO:0008270,GO:0055114,GO:0016491	-	KOG1198-Zinc-binding oxidoreductase[CR]
LOC_Os06g04889	16.9754	5.4392	1.64198	5.28e-14	4.82e-13	up	-	-	-	-	-
LOC_Os10g40030	28.2575	62.9894	-1.15647	1.8e-16	1.91e-15	down	-	NAD(P)-binding Rossmann-fold superfamily protein	GO:0008152,GO:0016491	-	KOG1208-Dehydrogenases with different specificities (related to short-chain alcohol dehydrogenases)[Q]
LOC_Os06g39780	33.2029	3.7825	3.1339	8.73e-78	5.68e-76	up	CYP76C4	cytochrome P450, family 76, subfamily C, polypeptide 4	GO:0005506,GO:0016705,GO:0020037,GO:0055114	K16084-ko00904 Diterpenoid biosynthesis	KOG0156-Cytochrome P450 CYP2 subfamily[Q]
LOC_Os10g34083	6.14418	20.4133	-1.73222	2.37e-17	2.67e-16	down	-	-	-	-	-
LOC_Os05g04500	5.55343	20.2697	-1.86787	1.64e-27	3e-26	down	RCI3	Peroxidase superfamily protein	GO:0004601,GO:0020037,GO:0055114,GO:0006979	K00430-ko00940 Phenylpropanoid biosynthesis	-
LOC_Os06g11240	56.0116	11.0392	2.34309	5.54e-77	3.56e-75	up	ATOPR2	12-oxophytodienoate reductase 2	GO:0010181,GO:0055114,GO:0016491	K05894-ko00592 alpha-Linolenic acid metabolism	KOG0134-NADH:flavin oxidoreductase/12-oxophytodienoate reductase[CR]
LOC_Os01g61510	22.5908	2.3646	3.25607	9.1e-80	6.1e-78	up	AMT2	ammonium transporter 2	GO:0016020,GO:0072488,GO:0008519,GO:0015696	-	KOG0682-Ammonia permease[P]
LOC_Os04g12960	10.107	1.00086	3.33604	7.25e-43	2.2e-41	up	ATSAGT1	UDP-glucosyltransferase 74F2	GO:0016758,GO:0008152	-	-
LOC_Os12g08930	44.2003	0.638672	6.11284	3.13e-93	2.53e-91	up	-	-	-	-	-
LOC_Os01g64660	54.1851	109.647	-1.0169	9.08e-24	1.44e-22	down	-	Inositol monophosphatase family protein	GO:0042578,GO:0042132,GO:0005975	K03841-ko01200 Carbon metabolism;ko00010 Glycolysis / Gluconeogenesis;ko00030 Pentose phosphate pathway;ko00051 Fructose and mannose metabolism;ko00710 Carbon fixation in photosynthetic organisms;ko00680 Methane metabolism;ko04152 AMPK signaling pathway;ko04910 Insulin signaling pathway	-
LOC_Os07g40000	107.545	13.7534	2.96708	2.47e-107	2.4e-105	up	ASL39	LOB domain-containing protein 37	-	-	-
LOC_Os04g39980	20.4805	8.20472	1.31972	6.69e-17	7.34e-16	up	-	2-oxoglutarate (2OG) and Fe(II)-dependent oxygenase superfamily protein	GO:0055114,GO:0016491	-	KOG0143-Iron/ascorbate family oxidoreductases[QR]
LOC_Os04g11400	282.461	1168.94	-2.04908	6.19e-178	1.28e-175	down	-	-	-	-	-
LOC_Os12g16080	6.31072	1.93285	1.70708	7.9e-22	1.14e-20	up	-	ARM repeat superfamily protein	-	-	-
LOC_Os02g44280	1.43597	8.63634	-2.5884	1.04e-12	8.75e-12	down	-	-	-	-	-
LOC_Os01g71624	11.3557	5.43566	1.06289	5.91e-05	0.000229139	up	-	-	-	-	-
LOC_Os01g73800	2.44148	5.37807	-1.13933	1.24e-06	6.05e-06	down	-	-	-	-	-
LOC_Os11g33970	6.34532	0.949154	2.74098	9.17e-18	1.06e-16	up	-	Plant protein of unknown function (DUF247)	-	-	-
LOC_Os03g39690	10.2837	1.11587	3.20413	7.1e-51	2.66e-49	up	CYP71B36	cytochrome P450, family 71, subfamily B, polypeptide 36	GO:0005506,GO:0016705,GO:0020037,GO:0055114	-	KOG0156-Cytochrome P450 CYP2 subfamily[Q]
LOC_Os10g05020	93.4283	3.256	4.84269	2.39e-276	1.11e-273	up	CYP89A6	cytochrome P450, family 87, subfamily A, polypeptide 6	GO:0005506,GO:0016705,GO:0020037,GO:0055114	-	KOG0156-Cytochrome P450 CYP2 subfamily[Q]
LOC_Os06g39718	22.5672	58.9043	-1.38415	5.36e-17	5.92e-16	down	-	ribosomal protein L33	GO:0003735,GO:0005622,GO:0006412,GO:0005840	K02913-ko03010 Ribosome	-
LOC_Os02g09359	13.4077	6.63002	1.01598	3.84e-09	2.42e-08	up	-	Protein kinase superfamily protein	GO:0006468,GO:0004672	-	KOG1187-Serine/threonine protein kinase[T]
LOC_Os06g46970	11.2531	4.07772	1.46449	8.68e-06	3.8e-05	up	-	Wound-responsive family protein	-	-	-
LOC_Os07g47450	39.2356	160.773	-2.03479	1.29e-66	6.78e-65	down	FLP1	FPF1-like protein 1	-	-	-
LOC_Os05g50550	34.2254	15.1866	1.17227	9.05e-21	1.23e-19	up	SPS2	solanesyl diphosphate synthase 2	GO:0016765,GO:0008299,GO:0015979	K05356-ko00900 Terpenoid backbone biosynthesis	KOG0776-Geranylgeranyl pyrophosphate synthase/Polyprenyl synthetase[H]
LOC_Os05g02770	91.0039	29.4036	1.62994	6.27e-65	3.2e-63	up	-	-	-	-	-
LOC_Os10g41999	116.004	1.29513	6.48493	0	0	up	-	-	-	-	-
LOC_Os05g42140	24.733	10.3482	1.25706	2.41e-08	1.41e-07	up	-	S-adenosyl-L-methionine-dependent methyltransferases superfamily protein	GO:0008168,GO:0008152	-	-
LOC_Os01g17214	23.0047	51.9345	-1.17476	4.94e-29	9.54e-28	down	ZIFL2	zinc induced facilitator-like 2	GO:0016021,GO:0055085	-	KOG2615-Permease of the major facilitator superfamily[R]
LOC_Os03g11900	248.637	37.6092	2.72488	0	0	up	ATSTP13	Major facilitator superfamily protein	GO:0016021,GO:0055085	-	KOG0254-Predicted transporter (major facilitator superfamily)[R]
LOC_Os11g22350	1.57557	5.08946	-1.69164	5.85e-15	5.66e-14	down	-	ABC transporter family protein	GO:0005524,GO:0016887	-	KOG0061-Transporter, ABC superfamily (Breast cancer resistance protein)[Q]
LOC_Os02g53490	31.5255	14.6682	1.10383	4.49e-23	6.84e-22	up	-	Cation efflux family protein	GO:0006812,GO:0016021,GO:0008324,GO:0055085	-	KOG1485-Mitochondrial Fe2+ transporter MMT1 and related transporters (cation diffusion facilitator superfamily)[P]
LOC_Os07g36250	12.3909	26.8857	-1.11756	1.47e-09	9.66e-09	down	ATPRFB	high chlorophyll fluorescent 109	GO:0005737,GO:0006415,GO:0003747,GO:0016149	-	KOG2726-Mitochondrial polypeptide chain release factor[J]
LOC_Os12g35890	77.9501	38.3231	1.02434	1.03e-16	1.11e-15	up	-	FAD-dependent oxidoreductase family protein	GO:0055114,GO:0016491	K00306-ko00260 Glycine, serine and threonine metabolism;ko00310 Lysine degradation;ko04146 Peroxisome	KOG2820-FAD-dependent oxidoreductase[R]
LOC_Os12g08210	6.69948	3.10163	1.11102	0.00365011	0.0101729	up	-	Cox19 family protein (CHCH motif)	-	-	-
LOC_Os01g46720	8.39299	19.6182	-1.22493	1.54e-24	2.53e-23	down	ORG1	OBP3-responsive gene 1	GO:0006468,GO:0005524,GO:0004672	-	KOG0594-Protein kinase PCTAIRE and related kinases[R]
LOC_Os01g14410	265.456	131.998	1.00795	5.78e-33	1.31e-31	up	ELIP2	Chlorophyll A-B binding family protein	-	-	-
LOC_Os01g43230	7.4499	24.4846	-1.71658	6.58e-38	1.74e-36	down	TCL2	Homeodomain-like superfamily protein	-	-	-
LOC_Os02g35329	11.2549	0.553421	4.34604	2.04e-47	7.03e-46	up	-	RING/U-box superfamily protein	GO:0008270,GO:0005515	-	-
LOC_Os02g48560	206.778	90.7435	1.18822	7.5e-36	1.88e-34	up	FAD2	fatty acid desaturase 2	GO:0016717,GO:0006629,GO:0055114	K10256-ko01212 Fatty acid metabolism;ko01040 Biosynthesis of unsaturated fatty acids	-
LOC_Os03g50260	2.89785	6.51064	-1.16782	0.00335855	0.00942511	down	-	-	-	-	-
LOC_Os03g36439	15.356	6.1415	1.32214	6.01e-09	3.72e-08	up	-	RNI-like superfamily protein	-	-	-
LOC_Os12g43430	5.54602	0.105441	5.71695	3.64e-17	4.06e-16	up	ATOSM34	osmotin 34	-	-	-
LOC_Os04g52720	73.3158	0.264688	8.11369	6.24e-79	4.09e-77	up	-	RmlC-like cupins superfamily protein	-	-	-
LOC_Os02g42000	6.96511	1.59925	2.12275	2.26e-11	1.72e-10	up	PQL1	PsbQ-like 1	GO:0009523,GO:0009654,GO:0015979,GO:0005509,GO:0019898	-	-
LOC_Os03g38000	191.906	82.3573	1.22043	4.37e-05	0.000172697	up	-	Ribosomal protein S3 family protein	GO:0003723	K02985-ko03010 Ribosome	KOG3181-40S ribosomal protein S3[J]
LOC_Os03g17174	64.4325	201.346	-1.64382	5.28e-74	3.27e-72	down	PPL2	PsbP-like protein 2	GO:0009523,GO:0009654,GO:0015979,GO:0005509,GO:0019898	-	-
LOC_Os03g58010	43.6182	9.73036	2.16437	1.76e-57	7.78e-56	up	-	Acyl-CoA N-acyltransferases (NAT) superfamily protein	GO:0008080	-	-
LOC_Os02g09960	48.764	14.0204	1.79829	8.28e-65	4.2e-63	up	-	Protein kinase superfamily protein	GO:0006468,GO:0005524,GO:0004672	-	KOG1187-Serine/threonine protein kinase[T]
LOC_Os01g73500	237.306	84.0718	1.49706	3.36e-44	1.07e-42	up	-	Nuclear transport factor 2 (NTF2) family protein	-	-	-
LOC_Os09g24414	31.3313	65.8062	-1.07062	3.1e-09	1.97e-08	down	-	ribosomal protein L22	GO:0003735,GO:0015934,GO:0006412,GO:0005840	K02890-ko03010 Ribosome	-
LOC_Os09g24416	39.9952	88.6886	-1.14892	0.0006632	0.00214649	down	-	structural constituent of ribosome	-	K02982-ko03010 Ribosome	-
LOC_Os10g21356	10.7593	24.044	-1.16008	6.3e-08	3.53e-07	down	-	-	-	-	-
LOC_Os01g38229	29.5125	14.2599	1.04936	1.22e-20	1.65e-19	up	ATFKBP62	rotamase FKBP 1	GO:0006457	-	KOG0543-FKBP-type peptidyl-prolyl cis-trans isomerase[O]
LOC_Os12g40550	91.8268	39.2755	1.22528	1.24e-52	4.91e-51	up	ATAAH-2	ureidoglycolate amidohydrolase	GO:0016787,GO:0008152	K18151-ko00230 Purine metabolism	KOG2275-Aminoacylase ACY1 and related metalloexopeptidases[E]
LOC_Os10g05490	2.01374	8.08076	-2.00461	1.7e-16	1.81e-15	down	CYP76C2	cytochrome P450, family 76, subfamily C, polypeptide 2	GO:0005506,GO:0016705,GO:0020037,GO:0055114	-	KOG0156-Cytochrome P450 CYP2 subfamily[Q]
LOC_Os10g43060	21.8376	7.33586	1.57378	4.96e-29	9.56e-28	up	-	-	-	-	-
LOC_Os12g12560	6.31095	0.886181	2.83218	4.58e-16	4.75e-15	up	-	Zinc-binding dehydrogenase family protein	GO:0008270,GO:0055114,GO:0016491	-	KOG1196-Predicted NAD-dependent oxidoreductase[R]
LOC_Os01g72150	25.5118	6.55869	1.95968	5.34e-22	7.77e-21	up	ATGSTU8	glutathione S-transferase TAU 8	GO:0005515	-	KOG0406-Glutathione S-transferase[O]
LOC_Os01g08110	10.0581	1.56443	2.68464	2.96e-44	9.44e-43	up	-	UDP-Glycosyltransferase superfamily protein	GO:0016758,GO:0008152	-	KOG1192-UDP-glucuronosyl and UDP-glucosyl transferase[GC]
LOC_Os05g05020	66.0797	26.4739	1.31963	1.03e-19	1.33e-18	up	-	-	-	-	-
LOC_Os06g45670	11.5192	5.53023	1.05863	3.07e-05	0.000124266	up	-	Single hybrid motif superfamily protein	-	K02437-ko00630 Glyoxylate and dicarboxylate metabolism;ko00260 Glycine, serine and threonine metabolism	KOG3373-Glycine cleavage system H protein (lipoate-binding)[E]
LOC_Os11g10520	1031.99	260.117	1.9882	1.74e-13	1.54e-12	up	ADH	alcohol dehydrogenase 1	GO:0008270,GO:0055114,GO:0016491	K00001-ko01220 Degradation of aromatic compounds;ko00010 Glycolysis / Gluconeogenesis;ko00071 Fatty acid degradation;ko00350 Tyrosine metabolism;ko00830 Retinol metabolism;ko00625 Chloroalkane and chloroalkene degradation;ko00626 Naphthalene degradation;ko00980 Metabolism of xenobiotics by cytochrome P450;ko00982 Drug metabolism - cytochrome P450	KOG0022-Alcohol dehydrogenase, class III[Q]
LOC_Os01g03130	8.93508	0.47793	4.22461	7.94e-32	1.72e-30	up	-	-	-	-	-
LOC_Os02g28170	5.87093	1.33651	2.13512	1.3e-17	1.49e-16	up	-	HXXXD-type acyl-transferase family protein	GO:0016747	-	-
LOC_Os01g37870	10.6347	26.2767	-1.305	6.93e-32	1.5e-30	down	-	Pentatricopeptide repeat (PPR) superfamily protein	-	-	-
LOC_Os02g36110	12.171	0.145795	6.38336	1.91e-19	2.43e-18	up	CYP76C4	cytochrome P450, family 76, subfamily C, polypeptide 4	GO:0005506,GO:0016705,GO:0020037,GO:0055114	K16084-ko00904 Diterpenoid biosynthesis	KOG0156-Cytochrome P450 CYP2 subfamily[Q]
LOC_Os03g51330	5.09689	1.95633	1.38147	2.49e-10	1.74e-09	up	-	GRAS family transcription factor	-	-	-
LOC_Os06g19070	26.0027	0.602658	5.43118	3.06e-156	4.82e-154	up	CYP76C4	cytochrome P450, family 76, subfamily C, polypeptide 4	GO:0005506,GO:0016705,GO:0020037,GO:0055114	-	KOG0156-Cytochrome P450 CYP2 subfamily[Q]
LOC_Os07g01820	14.1477	4.87191	1.53801	1.23e-20	1.66e-19	up	AGL7	K-box region and MADS-box transcription factor family protein	GO:0003700,GO:0006355,GO:0046983,GO:0005634,GO:0003677	-	KOG0014-MADS box transcription factor[K]
LOC_Os04g42870	4.08112	10.0001	-1.29298	1.2e-07	6.5e-07	down	MENG	S-adenosyl-L-methionine-dependent methyltransferases superfamily protein	GO:0008168,GO:0008152	K03183-ko00130 Ubiquinone and other terpenoid-quinone biosynthesis	KOG1540-Ubiquinone biosynthesis methyltransferase COQ5[H]
LOC_Os07g04990	117.543	275.213	-1.22735	1.82e-73	1.11e-71	down	-	NAD(P)-linked oxidoreductase superfamily protein	-	-	KOG1575-Voltage-gated shaker-like K+ channel, subunit beta/KCNAB[C]
LOC_Os09g38110	5.04457	11.6803	-1.21127	1.38e-06	6.7e-06	down	-	RING/U-box superfamily protein	GO:0008270,GO:0005515	-	-
LOC_Os07g23340	8.64069	3.3889	1.35033	4.11e-12	3.3e-11	up	FAR5	fatty acid reductase 5	GO:0080019	K13356-ko00073 Cutin, suberine and wax biosynthesis;ko04146 Peroxisome;ko04212 Longevity regulating pathway - worm	KOG1221-Acyl-CoA reductase[I]
LOC_Os11g02540	7.76955	0.305286	4.6696	2.2e-30	4.51e-29	up	ATWRKY70	WRKY DNA-binding protein 70	GO:0003700,GO:0043565,GO:0006355	-	-
LOC_Os10g37840	17.0433	34.9711	-1.03696	4.49e-16	4.66e-15	down	CCB2	Protein of unknown function (DUF2930)	-	-	-
LOC_Os07g23430	12.6596	0.470572	4.74967	2.13e-65	1.1e-63	up	FAD2	fatty acid desaturase 2	GO:0016717,GO:0006629,GO:0055114	K10256-ko01212 Fatty acid metabolism;ko01040 Biosynthesis of unsaturated fatty acids	-
LOC_Os01g06210	6.03963	2.5117	1.26579	0.000156489	0.000565853	up	-	alpha/beta-Hydrolases superfamily protein	-	-	KOG1515-Arylacetamide deacetylase[V]
LOC_Os01g53020	94.6251	242.077	-1.35517	1.06e-63	5.29e-62	down	-	DNAJ heat shock N-terminal domain-containing protein	-	-	-
LOC_Os05g50100	202.132	37.3107	2.43764	8.43e-130	1.11e-127	up	-	-	-	-	-
LOC_Os03g55970	43.2611	89.9833	-1.05659	1.15e-23	1.81e-22	down	-	cytochrome c biogenesis protein family	-	-	-
LOC_Os04g49490	6.20854	13.4772	-1.1182	9.75e-17	1.06e-15	down	-	Protein phosphatase 2C family protein	GO:0003824,GO:0004722,GO:0006470	-	KOG0700-Protein phosphatase 2C/pyruvate dehydrogenase (lipoamide) phosphatase[T]
LOC_Os04g11390	22.1641	228.189	-3.36394	2.19e-231	6.65e-229	down	-	-	-	-	-
LOC_Os01g56880	70.6668	27.7341	1.34937	1.57e-49	5.69e-48	up	ATPAP10	purple acid phosphatase 10	GO:0016787	-	KOG1378-Purple acid phosphatase[G]
LOC_Os11g44430	5.28602	0.156753	5.07562	3.63e-40	1.02e-38	up	ATCRR3	CRINKLY4 related 3	GO:0006468,GO:0005524,GO:0004672	-	KOG1187-Serine/threonine protein kinase[T]
LOC_Os08g10310	30.4691	4.24329	2.84409	1.7e-107	1.67e-105	up	-	Leucine-rich repeat transmembrane protein kinase	GO:0006468,GO:0004672	-	KOG1187-Serine/threonine protein kinase[T]
LOC_Os03g59070	15.1302	5.78992	1.38582	3.55e-20	4.66e-19	up	-	Phosphatidic acid phosphatase (PAP2) family protein	-	-	KOG2822-Sphingoid base-phosphate phosphatase[I]
LOC_Os03g32470	9.63149	3.70642	1.37773	1.44e-09	9.45e-09	up	ATSRG1	senescence-related gene 1	GO:0055114,GO:0016491	-	KOG0143-Iron/ascorbate family oxidoreductases[QR]
LOC_Os09g32510	3.45616	7.70741	-1.15708	8.92e-07	4.42e-06	down	-	basic helix-loop-helix (bHLH) DNA-binding superfamily protein	GO:0046983	-	-
LOC_Os03g55010	33.7396	2.53638	3.7336	8.84e-118	1e-115	up	-	UDP-Glycosyltransferase superfamily protein	GO:0016758,GO:0008152	-	KOG1192-UDP-glucuronosyl and UDP-glucosyl transferase[GC]
LOC_Os04g37490	72.6226	9.64136	2.91311	6.49e-101	5.81e-99	up	-	NAD(P)-linked oxidoreductase superfamily protein	-	-	KOG1577-Aldo/keto reductase family proteins[R]
LOC_Os06g35650	8.77665	0.0557383	7.29886	2.48e-05	0.000101762	up	-	FAD-binding Berberine family protein	GO:0050660,GO:0055114,GO:0016491	-	-
LOC_Os01g72170	199.216	28.0249	2.82955	3.38e-240	1.12e-237	up	ATGSTU8	glutathione S-transferase TAU 8	GO:0005515	-	KOG0406-Glutathione S-transferase[O]
LOC_Os12g02200	9.09652	1.97057	2.2067	5.94e-21	8.15e-20	up	CIPK10	SOS3-interacting protein 1	GO:0007165	K07198-ko04068 FoxO signaling pathway;ko04151 PI3K-Akt signaling pathway;ko04152 AMPK signaling pathway;ko04150 mTOR signaling pathway;ko04140 Regulation of autophagy;ko04910 Insulin signaling pathway;ko04922 Glucagon signaling pathway;ko04920 Adipocytokine signaling pathway;ko04921 Oxytocin signaling pathway;ko04211 Longevity regulating pathway - mammal;ko04213 Longevity regulating pathway - mul…	KOG0583-Serine/threonine protein kinase[T]
LOC_Os01g08090	42.5511	4.11243	3.37114	2.22e-159	3.67e-157	up	-	UDP-Glycosyltransferase superfamily protein	GO:0016758,GO:0008152	-	KOG1192-UDP-glucuronosyl and UDP-glucosyl transferase[GC]
LOC_Os02g51930	16.3152	5.94546	1.45635	4.17e-18	4.91e-17	up	ATUGT85A1	UDP-Glycosyltransferase superfamily protein	GO:0016758,GO:0008152	-	-
LOC_Os05g04584	228.547	50.0329	2.19154	7.48e-122	8.88e-120	up	-	HXXXD-type acyl-transferase family protein	GO:0016747	-	-
LOC_Os06g11135	186.563	77.3049	1.27103	1.57e-32	3.5e-31	up	ATCXE13	carboxyesterase 13	-	-	KOG1515-Arylacetamide deacetylase[V]
LOC_Os07g49280	8.71648	3.99975	1.12383	6.14e-10	4.15e-09	up	ESK1	Plant protein of unknown function (DUF828)	-	-	-
LOC_Os03g10030	65.1685	28.0957	1.21383	5.43e-30	1.09e-28	up	-	Uncharacterised protein family (UPF0497)	-	-	-
LOC_Os02g39710	37.9613	17.3549	1.12918	9.3e-20	1.2e-18	up	ATCOL5	CONSTANS-like 5	GO:0008270,GO:0005515,GO:0005622	-	-
LOC_Os08g44210	82.676	25.7491	1.68294	5.47e-47	1.85e-45	up	FOLB2	Dihydroneopterin aldolase	GO:0004150,GO:0006760	K01633-ko00790 Folate biosynthesis	-
LOC_Os07g36880	2.40337	5.0603	-1.07417	1.72e-05	7.2e-05	down	-	-	-	-	-
LOC_Os03g26044	4.42208	9.26458	-1.067	3.43e-09	2.17e-08	down	ATCSLA09	Nucleotide-diphospho-sugar transferases superfamily protein	-	-	-
LOC_Os12g05690	104.086	15.847	2.7155	6.31e-115	6.98e-113	up	-	-	-	-	-
LOC_Os05g19910	24.5399	3.29861	2.8952	1.29e-83	9.23e-82	up	-	HXXXD-type acyl-transferase family protein	GO:0016747	-	-
LOC_Os01g52170	11.4582	25.5008	-1.15416	2.61e-17	2.94e-16	down	HCF101	ATP binding	-	-	KOG3022-Predicted ATPase, nucleotide-binding[D]
LOC_Os02g35940	38.0509	12.8179	1.56977	5e-22	7.28e-21	up	-	alpha/beta-Hydrolases superfamily protein	-	-	KOG1515-Arylacetamide deacetylase[V]
LOC_Os03g20440	24.003	5.85765	2.03482	2.68e-29	5.22e-28	up	-	VQ motif-containing protein	-	-	-
LOC_Os05g03740	10.3533	2.63077	1.97654	2.09e-19	2.65e-18	up	-	Homeodomain-like superfamily protein	GO:0003700,GO:0005634,GO:0006351	-	-
LOC_Os05g06510	3.83778	8.80049	-1.19731	6.41e-10	4.33e-09	down	-	-	-	-	-
LOC_Os10g27430	18.5748	7.38179	1.33131	4.5e-06	2.05e-05	up	-	-	-	-	-
LOC_Os01g15610	31.7125	84.0813	-1.40673	3.32e-18	3.94e-17	down	-	-	-	-	-
LOC_Os08g14720	8.80329	2.37881	1.8878	2.44e-08	1.42e-07	up	-	-	-	-	-
LOC_Os05g48010	98.7544	16.8764	2.54883	5.99e-125	7.43e-123	up	AtMYB36	myb domain protein 36	-	-	-
LOC_Os04g53930	5.83106	0.420572	3.79333	0.000319763	0.00109929	up	2019-10-04	organic cation/carnitine transporter4	GO:0022857,GO:0016021,GO:0055085	K08202-ko05231 Choline metabolism in cancer	KOG0255-Synaptic vesicle transporter SVOP and related transporters (major facilitator superfamily)[R]
LOC_Os02g37320	6.06596	0.261614	4.53523	6.86e-09	4.23e-08	up	-	Heavy metal transport/detoxification superfamily protein	GO:0046872,GO:0030001	-	-
LOC_Os04g29790	9.22743	2.97544	1.63283	2.81e-07	1.47e-06	up	WAK4	wall associated kinase 4	GO:0030247	-	-
LOC_Os05g28180	3.43422	9.03585	-1.39568	1.64e-12	1.35e-11	down	ATAMPD	AMP deaminase, putative / myoadenylate deaminase, putative	GO:0019239,GO:0003876,GO:0032264	-	-
LOC_Os04g51792	33.4216	71.3962	-1.09507	6.08e-23	9.2e-22	down	-	Plastid-lipid associated protein PAP / fibrillin family protein	-	-	-
LOC_Os04g10940	21.1599	81.1845	-1.93987	9.82e-33	2.22e-31	down	-	-	-	-	-
LOC_Os04g24220	15.2984	4.4325	1.78719	7.18e-43	2.18e-41	up	-	Wall-associated kinase family protein	GO:0006468,GO:0030247,GO:0005524,GO:0004672	-	KOG1187-Serine/threonine protein kinase[T]
LOC_Os12g33120	1197.05	2941.38	-1.29701	4.4e-84	3.16e-82	down	-	-	-	-	-
LOC_Os01g57946	18.1492	41.5081	-1.19349	9.7e-19	1.19e-17	down	-	RNA polymerase subunit alpha	GO:0003899,GO:0046983,GO:0006351,GO:0003677	K03040-ko00230 Purine metabolism;ko00240 Pyrimidine metabolism;ko03020 RNA polymerase	-
LOC_Os02g51830	9.40022	22.3478	-1.24937	2.45e-20	3.25e-19	down	ATHRS1	Histidyl-tRNA synthetase 1	GO:0005737,GO:0000166,GO:0004812,GO:0005524,GO:0006418	K01892-ko00970 Aminoacyl-tRNA biosynthesis	KOG1936-Histidyl-tRNA synthetase[J]
LOC_Os09g37620	24.2239	54.8847	-1.17997	5.23e-40	1.47e-38	down	FMO1	flavin-dependent monooxygenase 1	-	-	-
LOC_Os01g01920	6.81333	15.1711	-1.15489	8.39e-20	1.08e-18	down	-	HD domain-containing metal-dependent phosphohydrolase family protein	-	-	KOG2681-Metal-dependent phosphohydrolase[S]
ChrUn.fgenesh.gene.18	64.2636	27.1278	1.24423	9.44e-15	9.01e-14	up	-	-	-	-	-
LOC_Os06g08250	18.3802	41.4302	-1.17253	6.51e-18	7.59e-17	down	-	RING/U-box superfamily protein	GO:0008270,GO:0005515	-	-
LOC_Os03g63330	22.8686	7.34997	1.63756	3.57e-24	5.76e-23	up	AK	aspartate kinase 1	-	K00928-ko01210 2-Oxocarboxylic acid metabolism;ko01230 Biosynthesis of amino acids;ko00260 Glycine, serine and threonine metabolism;ko00270 Cysteine and methionine metabolism;ko00300 Lysine biosynthesis;ko00261 Monobactam biosynthesis	-
LOC_Os03g15080	8.74222	1.42225	2.61982	2.14e-09	1.38e-08	up	-	Ankyrin repeat family protein	-	-	-
LOC_Os06g40640	279.359	705.965	-1.33748	5.24e-48	1.84e-46	down	-	Aldolase superfamily protein	GO:0006096,GO:0004332	K01623-ko01200 Carbon metabolism;ko01230 Biosynthesis of amino acids;ko00010 Glycolysis / Gluconeogenesis;ko00030 Pentose phosphate pathway;ko00051 Fructose and mannose metabolism;ko00710 Carbon fixation in photosynthetic organisms;ko00680 Methane metabolism	-
LOC_Os10g35300	5.85072	0.0897973	6.0258	2.29e-31	4.86e-30	up	-	Dof-type zinc finger DNA-binding family protein	GO:0006355,GO:0003677	-	-
LOC_Os02g53410	14.6628	4.98236	1.55726	3.65e-11	2.73e-10	up	-	-	-	-	-
LOC_Os02g36070	32.387	0.278945	6.85929	5.73e-170	1.1e-167	up	CYP76C4	cytochrome P450, family 76, subfamily C, polypeptide 4	GO:0005506,GO:0016705,GO:0020037,GO:0055114	K16084-ko00904 Diterpenoid biosynthesis	KOG0156-Cytochrome P450 CYP2 subfamily[Q]
LOC_Os02g10730	15.6188	6.31352	1.30677	7.13e-11	5.22e-10	up	-	-	-	-	-
LOC_Os01g71670	124.314	0.844384	7.20187	0	0	up	-	Glycosyl hydrolase superfamily protein	GO:0005975,GO:0004553	-	-
LOC_Os10g39140	265.817	48.1162	2.46584	4.32e-32	9.42e-31	up	DMR6	2-oxoglutarate (2OG) and Fe(II)-dependent oxygenase superfamily protein	GO:0055114,GO:0016491	-	KOG0143-Iron/ascorbate family oxidoreductases[QR]
LOC_Os04g56530	5.07854	10.2696	-1.01589	3.46e-15	3.39e-14	down	MAP3KE1	mitogen-activated protein kinase kinase kinase 7	GO:0006468,GO:0005524,GO:0004672	-	KOG0198-MEKK and related serine/threonine protein kinases[T]
LOC_Os12g37970	4.49845	10.7893	-1.2621	4.92e-11	3.65e-10	down	ATMYB59	myb domain protein 59	-	-	-
LOC_Os01g13120	7.98932	29.342	-1.87682	2.08e-33	4.76e-32	down	TIP4;1	tonoplast intrinsic protein 4;1	GO:0005215,GO:0016020,GO:0006810	-	KOG0223-Aquaporin (major intrinsic protein family)[G]
LOC_Os07g42310	58.8711	15.6113	1.91497	4.55e-81	3.13e-79	up	-	Lung seven transmembrane receptor family protein	GO:0016021	-	KOG2568-Predicted membrane protein[S]
LOC_Os02g25780	17.5038	5.39624	1.69764	1.62e-20	2.17e-19	up	-	Protein of unknown function (DUF1442)	-	-	-
LOC_Os02g36850	129.85	329.741	-1.34449	1.04e-61	5.06e-60	down	PQL1	PsbQ-like 2	GO:0009523,GO:0009654,GO:0015979,GO:0005509,GO:0019898	K08901-ko00195 Photosynthesis	-
LOC_Os02g20490	62.3255	126.238	-1.01825	1.57e-33	3.63e-32	down	-	-	-	-	-
LOC_Os01g61970	222.828	98.1807	1.18242	4.29e-37	1.11e-35	up	-	Lung seven transmembrane receptor family protein	GO:0016021	-	KOG2569-G protein-coupled seven transmembrane receptor[T]
LOC_Os01g68700	12.8028	27.517	-1.10386	1.28e-27	2.36e-26	down	-	basic helix-loop-helix (bHLH) DNA-binding superfamily protein	GO:0046983	-	-
LOC_Os05g04930	5.09451	0.034924	7.18858	7.2e-22	1.04e-20	up	-	HXXXD-type acyl-transferase family protein	GO:0016747	-	-
LOC_Os07g37420	166.892	81.6329	1.03169	7.99e-37	2.06e-35	up	-	NAD(P)-binding Rossmann-fold superfamily protein	-	K00059-ko01212 Fatty acid metabolism;ko00061 Fatty acid biosynthesis;ko01040 Biosynthesis of unsaturated fatty acids;ko00780 Biotin metabolism	KOG0725-Reductases with broad range of substrate specificities[R]
LOC_Os10g35460	18.4938	6.24736	1.56573	1.52e-23	2.38e-22	up	COB	COBRA-like extracellular glycosyl-phosphatidyl inositol-anchored protein family	GO:0010215,GO:0016049,GO:0031225	-	-
LOC_Os01g42030	25.7586	3.49253	2.88271	2.2e-90	1.71e-88	up	BCS1	cytochrome BC1 synthesis	GO:0005524	-	-
LOC_Os05g39500	10.6718	4.85367	1.13665	0.00145879	0.00442645	up	LSH6	Protein of unknown function (DUF640)	-	-	-
LOC_Os01g53880	2.10252	8.07694	-1.94169	3.79e-24	6.08e-23	down	IAA26	phytochrome-associated protein 1	GO:0006355,GO:0005634	K14484-ko04075 Plant hormone signal transduction	-
LOC_Os05g31750	23.7763	9.81434	1.27656	3.34e-19	4.21e-18	up	ANNAT4	annexin 4	GO:0005544,GO:0005509	-	KOG0819-Annexin[U]
LOC_Os01g43070	66.7485	180.46	-1.43487	1.02e-68	5.56e-67	down	-	Mog1/PsbP/DUF1795-like photosystem II reaction center PsbP family protein	GO:0009523,GO:0009654,GO:0015979,GO:0005509,GO:0019898	-	-
LOC_Os07g17390	8.95133	23.2319	-1.37593	3.73e-12	3e-11	down	-	Photosystem II reaction center PsbP family protein	GO:0009523,GO:0009654,GO:0015979,GO:0005509,GO:0019898	-	-
LOC_Os05g33590	2.64582	5.69424	-1.10579	7.78e-06	3.43e-05	down	CYP721A1	cytochrome P450, family 721, subfamily A, polypeptide 1	GO:0005506,GO:0016705,GO:0020037,GO:0055114	-	KOG0157-Cytochrome P450 CYP4/CYP19/CYP26 subfamilies[QI]
LOC_Os01g50450	12.223	6.03621	1.01789	7.76e-08	4.31e-07	up	-	-	-	-	-
LOC_Os05g35500	69.1996	215.708	-1.64025	3.26e-89	2.52e-87	down	ATMYB4	myb domain protein 4	-	-	-
LOC_Os01g52864	17.9317	5.51485	1.70112	7e-27	1.25e-25	up	-	Protein of unknown function DUF92, transmembrane	GO:0016021	-	KOG4491-Predicted membrane protein[S]
LOC_Os09g08160	33.9335	15.5342	1.12726	3.33e-25	5.6e-24	up	-	Plant protein of unknown function (DUF247)	-	-	-
LOC_Os11g31590	5.11294	1.80226	1.50434	5.14e-07	2.61e-06	up	-	ARM repeat superfamily protein	-	-	-
LOC_Os08g09010	27.783	0.761112	5.18995	5.67e-100	5.02e-98	up	-	RmlC-like cupins superfamily protein	-	-	-
LOC_Os02g09250	69.7453	15.2234	2.1958	2.14e-83	1.52e-81	up	CYP71B24	cytochrome P450, family 71, subfamily B, polypeptide 24	GO:0005506,GO:0016705,GO:0020037,GO:0055114	-	KOG0156-Cytochrome P450 CYP2 subfamily[Q]
LOC_Os03g41390	22.1774	2.8597	2.95516	8.15e-61	3.86e-59	up	-	C2H2 and C2HC zinc fingers superfamily protein	-	-	-
LOC_Os04g59330	2.4409	6.69023	-1.45464	2.08e-07	1.1e-06	down	-	-	-	-	-
LOC_Os10g06720	20.393	6.91439	1.5604	1.21e-19	1.55e-18	up	-	Galactose mutarotase-like superfamily protein	GO:0005975,GO:0016853	K01785-ko00010 Glycolysis / Gluconeogenesis;ko00052 Galactose metabolism	KOG1604-Predicted mutarotase[G]
LOC_Os10g38780	205.426	30.7619	2.7394	6.41e-202	1.56e-199	up	ATGSTU17	Glutathione S-transferase family protein	GO:0005515	-	KOG0406-Glutathione S-transferase[O]
LOC_Os03g54130	0.320872	32.125	-6.64555	1.05e-20	1.42e-19	down	SAG12	senescence-associated gene 12	GO:0006508,GO:0008234	-	KOG1543-Cysteine proteinase Cathepsin L[O]
LOC_Os10g37180	508.679	1214.97	-1.25609	5.17e-88	3.85e-86	down	-	Single hybrid motif superfamily protein	-	K02437-ko00630 Glyoxylate and dicarboxylate metabolism;ko00260 Glycine, serine and threonine metabolism	KOG3373-Glycine cleavage system H protein (lipoate-binding)[E]
LOC_Os03g29190	46.7892	4.55169	3.3617	2.84e-219	7.9e-217	up	-	DC1 domain-containing protein	GO:0016209,GO:0047134,GO:0055114,GO:0016491	-	KOG2501-Thioredoxin, nucleoredoxin and related proteins[R]
LOC_Os10g36580	187.893	54.158	1.79466	1.22e-39	3.39e-38	up	LSU2	response to low sulfur 2	-	-	-
LOC_Os05g51670	83.0665	32.6638	1.34658	1.05e-48	3.72e-47	up	UGE5	UDP-D-glucose/UDP-D-galactose 4-epimerase 5	GO:0003854,GO:0016616,GO:0055114,GO:0006694	K01784-ko00052 Galactose metabolism;ko00520 Amino sugar and nucleotide sugar metabolism	KOG1371-UDP-glucose 4-epimerase/UDP-sulfoquinovose synthase[M]
LOC_Os06g46799	20.0062	8.6704	1.20628	1.8e-12	1.48e-11	up	RCI3	Peroxidase superfamily protein	GO:0004601,GO:0020037,GO:0055114,GO:0006979	K00430-ko00940 Phenylpropanoid biosynthesis	-
LOC_Os02g38840	24.3689	9.75951	1.32016	6.93e-27	1.23e-25	up	G6PD6	glucose-6-phosphate dehydrogenase 6	GO:0004345,GO:0050661,GO:0006006,GO:0055114	K00036-ko01200 Carbon metabolism;ko00030 Pentose phosphate pathway;ko00480 Glutathione metabolism;ko05230 Central carbon metabolism in cancer	-
LOC_Os08g38910	61.231	5.44229	3.49198	2.15e-13	1.89e-12	up	CCoAOMT1	S-adenosyl-L-methionine-dependent methyltransferases superfamily protein	GO:0008171	-	KOG1663-O-methyltransferase[Q]
LOC_Os02g54640	12.3544	3.14716	1.9729	1.14e-44	3.68e-43	up	ATGLR2.7	glutamate receptor 2.7	GO:0016020,GO:0004970	-	KOG1052-Glutamate-gated kainate-type ion channel receptor subunit GluR5 and related subunits[PET]
LOC_Os07g32010	159.001	36.4618	2.12458	8.51e-101	7.6e-99	up	UGT71C4	UDP-glucosyl transferase 71C4	GO:0016758,GO:0008152	-	KOG1192-UDP-glucuronosyl and UDP-glucosyl transferase[GC]
LOC_Os03g24040	15.5769	3.84451	2.01854	1.28e-33	2.97e-32	up	-	Protein with RING/U-box and TRAF-like domains	GO:0005634,GO:0006511,GO:0007275	K04506-ko04120 Ubiquitin mediated proteolysis;ko04013 MAPK signaling pathway - fly;ko04310 Wnt signaling pathway;ko04115 p53 signaling pathway	KOG3002-Zn finger protein[R]
LOC_Os03g50880	42.772	9.88343	2.11358	3.36e-59	1.54e-57	up	-	Glutamine amidotransferase type 1 family protein	GO:0016787,GO:0006541	K01658-ko01230 Biosynthesis of amino acids;ko00400 Phenylalanine, tyrosine and tryptophan biosynthesis;ko02024 Quorum sensing	KOG0026-Anthranilate synthase, beta chain[E]
LOC_Os06g10750	1.71589	12.7798	-2.89684	1.61e-51	6.19e-50	down	-	nodulin MtN21 /EamA-like transporter family protein	GO:0016021,GO:0016020,GO:0022857	-	-
LOC_Os07g29760	1.74397	6.61383	-1.92311	7.02e-16	7.21e-15	down	-	Papain family cysteine protease	GO:0006508,GO:0008234	K01373-ko04142 Lysosome;ko04210 Apoptosis	KOG1542-Cysteine proteinase Cathepsin F[O]
LOC_Os07g31599	6.994	17.3545	-1.31112	8.02e-09	4.92e-08	down	SDP1	Patatin-like phospholipase family protein	-	-	-
LOC_Os09g26420	111.747	238.286	-1.09246	1.56e-46	5.23e-45	down	HRE1	Integrase-type DNA-binding superfamily protein	GO:0003700,GO:0006355	-	-
LOC_Os07g05390	4.59824	9.75449	-1.08499	7.53e-11	5.5e-10	down	-	myosin heavy chain-related	-	-	-
LOC_Os10g04020	6.98961	0.0637113	6.77752	3.44e-30	7e-29	up	-	F-box family protein	-	-	-
LOC_Os01g40640	9.34221	20.3489	-1.12311	3.93e-14	3.61e-13	down	-	Nucleic acid-binding proteins superfamily	GO:0003676	K02945-ko03010 Ribosome	-
LOC_Os11g37960	37.7094	10.9805	1.77998	1.66e-29	3.27e-28	up	HEL	pathogenesis-related 4	GO:0050832,GO:0042742	-	-
LOC_Os04g16832	156.315	365.275	-1.22452	7.12e-06	3.15e-05	down	-	ribosomal protein S8	GO:0003735,GO:0006412,GO:0005840	K02994-ko03010 Ribosome	KOG1754-40S ribosomal protein S15/S22[J]
LOC_Os04g16834	105.653	238.107	-1.17228	3e-19	3.78e-18	down	-	Nucleic acid-binding, OB-fold-like protein	GO:0006413,GO:0003723,GO:0003743	-	-
LOC_Os04g16838	28.0191	60.8071	-1.11783	1.86e-12	1.53e-11	down	-	ribosomal protein S11	GO:0003735,GO:0006412,GO:0005840	K02948-ko03010 Ribosome	KOG0407-40S ribosomal protein S14[J]
LOC_Os08g40270	5.59111	0.092231	5.92174	5.21e-07	2.65e-06	up	-	Concanavalin A-like lectin protein kinase family protein	GO:0006468,GO:0030246,GO:0005524,GO:0004672	-	KOG1187-Serine/threonine protein kinase[T]
LOC_Os08g05790	3.75772	7.53947	-1.00461	2.39e-06	1.12e-05	down	-	S-adenosyl-L-methionine-dependent methyltransferases superfamily protein	GO:0008171	-	KOG1663-O-methyltransferase[Q]
LOC_Os06g43384	126.952	11.1838	3.5048	5.35e-287	2.73e-284	up	CYP71B7	cytochrome P450, family 71 subfamily B, polypeptide 7	GO:0005506,GO:0016705,GO:0020037,GO:0055114	-	KOG0156-Cytochrome P450 CYP2 subfamily[Q]
LOC_Os01g09830	12.6555	25.38	-1.00392	1.04e-07	5.69e-07	down	-	Thioredoxin superfamily protein	-	-	KOG1752-Glutaredoxin and related proteins[O]
LOC_Os08g03290	1448.2	679.652	1.09139	2.1e-65	1.09e-63	up	GAPC	glyceraldehyde-3-phosphate dehydrogenase C subunit 1	GO:0016620,GO:0055114	K00134-ko01200 Carbon metabolism;ko01230 Biosynthesis of amino acids;ko00010 Glycolysis / Gluconeogenesis;ko00710 Carbon fixation in photosynthetic organisms;ko04066 HIF-1 signaling pathway;ko05010 Alzheimer's disease	KOG0657-Glyceraldehyde 3-phosphate dehydrogenase[G]
LOC_Os11g06780	18.492	5.40966	1.77329	9.38e-21	1.27e-19	up	-	Protein kinase superfamily protein	GO:0006468,GO:0005524,GO:0004672	K04730-ko04064 NF-kappa B signaling pathway;ko04620 Toll-like receptor signaling pathway;ko04624 Toll and Imd signaling pathway;ko04722 Neurotrophin signaling pathway;ko05133 Pertussis;ko05152 Tuberculosis;ko05162 Measles;ko05169 Epstein-Barr virus infection;ko05145 Toxoplasmosis;ko05140 Leishmaniasis;ko05142 Chagas disease (American trypanosomiasis)	KOG1187-Serine/threonine protein kinase[T]
LOC_Os09g04310	90.4583	6.26892	3.85096	1.63e-244	5.56e-242	up	-	-	-	-	-
LOC_Os03g51080	155.34	72.0688	1.10799	1.04e-32	2.34e-31	up	GAD	glutamate decarboxylase	GO:0030170,GO:0019752,GO:0016831	K01580-ko00650 Butanoate metabolism;ko00250 Alanine, aspartate and glutamate metabolism;ko00410 beta-Alanine metabolism;ko00430 Taurine and hypotaurine metabolism;ko02024 Quorum sensing;ko04727 GABAergic synapse;ko04940 Type I diabetes mellitus	-
LOC_Os01g28500	132.79	1.9755	6.07079	5.91e-69	3.23e-67	up	ATPR1	pathogenesis-related gene 1	-	-	KOG3017-Defense-related protein containing SCP domain[S]
LOC_Os04g55950	9.75109	0.834856	3.54596	1.97e-17	2.23e-16	up	IAA33	indole-3-acetic acid inducible 33	GO:0006355,GO:0005634	-	-
LOC_Os09g31170	26.8831	73.0541	-1.44226	2.1e-44	6.72e-43	down	-	-	-	-	-
LOC_Os06g04220	25.3881	3.9577	2.68142	1.57e-30	3.25e-29	up	-	-	-	-	-
LOC_Os07g14650	69.1205	33.6693	1.03768	8.97e-21	1.22e-19	up	-	-	-	-	-
LOC_Os10g02300	68.4689	24.7138	1.47013	1.23e-33	2.85e-32	up	PCR2	PLANT CADMIUM RESISTANCE 2	-	-	-
LOC_Os06g01760	22.3305	3.31622	2.75141	7.05e-87	5.22e-85	up	-	-	-	-	-
LOC_Os05g10620	11.848	1.18732	3.31886	2.09e-24	3.41e-23	up	anac075	NAC domain containing protein 75	GO:0006355,GO:0003677	-	-
LOC_Os08g44830	7.64956	0.445398	4.10221	1.45e-38	3.9e-37	up	-	C2H2 and C2HC zinc fingers superfamily protein	-	-	-
LOC_Os03g62370	108.067	50.5804	1.09527	4.38e-23	6.68e-22	up	-	DPP6 N-terminal domain-like protein	-	-	-
LOC_Os04g44900	28.6294	13.9503	1.0372	1.75e-15	1.76e-14	up	RLK	receptor lectin kinase	GO:0006468,GO:0030246,GO:0005524,GO:0004672	-	KOG1187-Serine/threonine protein kinase[T]
LOC_Os06g47360	186.032	3.13919	5.88902	4.58e-285	2.3e-282	up	-	Barwin-related endoglucanase	-	-	-
LOC_Os11g11210	9.50542	23.4924	-1.30537	3.71e-08	2.13e-07	down	-	ATP-dependent protease La (LON) domain protein	GO:0004176,GO:0006508,GO:0030163,GO:0005524,GO:0004252	-	-
LOC_Os08g26840	46.3124	15.1924	1.60805	4.17e-44	1.31e-42	up	-	Plant protein of unknown function (DUF247)	-	-	-
LOC_Os09g17610	2.62836	11.6269	-2.14523	3.47e-16	3.62e-15	down	-	RING/U-box superfamily protein	GO:0008270,GO:0005515	-	-
LOC_Os01g03020	3.89627	11.5063	-1.56225	9.16e-18	1.06e-16	down	EMB2369	tRNA synthetase class I (I, L, M and V) family protein	GO:0004812,GO:0004823,GO:0006429,GO:0002161,GO:0006418,GO:0000166,GO:0005524	K01869-ko00970 Aminoacyl-tRNA biosynthesis	-
LOC_Os08g39270	0.288929	15.1893	-5.7162	1.09e-73	6.73e-72	down	FLA7	FASCICLIN-like arabinoogalactan 7	-	-	-
LOC_Os03g08860	136.304	60.5215	1.17131	1.26e-38	3.39e-37	up	FIP1	FH interacting protein 1	-	-	-
LOC_Os08g39850	38.5191	2.77371	3.79569	1.43e-265	5.91e-263	up	ATLOX2	lipoxygenase 2	GO:0046872,GO:0016702,GO:0055114,GO:0005515	K00454-ko00591 Linoleic acid metabolism;ko00592 alpha-Linolenic acid metabolism	-
LOC_Os06g45980	3.42512	8.3038	-1.27762	7.57e-15	7.27e-14	down	-	toprim domain-containing protein	GO:0043139,GO:0003697	-	-
LOC_Os06g41600	7.43233	0.254468	4.86826	2.87e-09	1.82e-08	up	-	-	-	-	-
LOC_Os03g08284	3.94231	9.28296	-1.23554	1.05e-07	5.76e-07	down	-	-	-	-	-
LOC_Os10g34940	21.4511	0.557446	5.26607	5.4e-06	2.44e-05	up	-	-	-	-	-
LOC_Os06g01400	2.78571	5.68576	-1.02931	8.55e-09	5.24e-08	down	EDD	glycine-tRNA ligases	GO:0006426,GO:0005737,GO:0004820,GO:0005524,GO:0000166	K14164-ko00970 Aminoacyl-tRNA biosynthesis	-
LOC_Os02g38740	18.5202	38.7761	-1.06607	1.64e-13	1.45e-12	down	-	-	-	-	-
LOC_Os01g50870	19.9528	6.02292	1.72806	9.77e-09	5.94e-08	up	-	-	-	-	-
LOC_Os01g24090	4.49453	11.8759	-1.4018	1.74e-13	1.54e-12	down	-	Tetratricopeptide repeat (TPR)-like superfamily protein	-	-	-
LOC_Os05g37884	30.4077	15.1713	1.00309	1.61e-09	1.05e-08	up	-	Ribosomal protein L33 family protein	GO:0003735,GO:0005622,GO:0006412,GO:0005840	K02913-ko03010 Ribosome	KOG3505-Mitochondrial/chloroplast ribosomal protein L33-like[J]
LOC_Os06g25010	62.9689	13.8254	2.18732	1.85e-63	9.22e-62	up	ATCHIA	chitinase A	GO:0005975,GO:0004553	-	-
LOC_Os06g12120	6.99799	2.27882	1.61865	2.94e-19	3.71e-18	up	ATSERK1	somatic embryogenesis receptor-like kinase 1	GO:0006468,GO:0005524,GO:0005515,GO:0004672	-	KOG1187-Serine/threonine protein kinase[T]
LOC_Os01g63930	9.34714	3.9439	1.2449	3.51e-18	4.15e-17	up	CYP94C1	cytochrome P450, family 94, subfamily C, polypeptide 1	GO:0005506,GO:0016705,GO:0020037,GO:0055114	-	KOG0157-Cytochrome P450 CYP4/CYP19/CYP26 subfamilies[QI]
LOC_Os08g45210	75.5522	27.3027	1.46843	1.02e-43	3.16e-42	up	-	Peroxisomal membrane 22 kDa (Mpv17/PMP22) family protein	GO:0016021	K13348-ko04146 Peroxisome	KOG1944-Peroxisomal membrane protein MPV17 and related proteins[R]
LOC_Os04g48800	7.22334	21.1608	-1.55066	4.74e-18	5.57e-17	down	-	GDSL-like Lipase/Acylhydrolase superfamily protein	GO:0016788	-	-
LOC_Os04g05650	110.272	30.7733	1.84132	2.61e-44	8.34e-43	up	-	-	-	-	-
LOC_Os11g32110	18.8608	38.7797	-1.03992	9.37e-18	1.08e-16	down	ARF1-BP	auxin response factor 2	GO:0006355,GO:0005634,GO:0009725,GO:0003677	-	-
LOC_Os03g56220	10.9355	29.4901	-1.43121	1.29e-23	2.04e-22	down	-	Protein of unknown function (DUF1005)	-	-	-
LOC_Os05g44770	48.2625	15.6974	1.62037	2.46e-47	8.45e-46	up	-	Protein kinase family protein with leucine-rich repeat domain	GO:0006468,GO:0005515,GO:0004672	-	KOG1187-Serine/threonine protein kinase[T]
LOC_Os01g01340	3032.72	9504.43	-1.64799	2.61e-148	3.87e-146	down	CCL	CCR-like	-	-	-
LOC_Os04g50120	133.026	27.8691	2.25497	1.92e-155	2.97e-153	up	-	PLATZ transcription factor family protein	-	-	-
LOC_Os06g02800	2.71541	6.35659	-1.22708	0.00128437	0.00394311	down	-	-	-	-	-
LOC_Os09g28354	89.6378	16.2786	2.46113	3.27e-125	4.09e-123	up	AT-HSFB1	heat shock factor 4	GO:0003700,GO:0043565,GO:0005634,GO:0006355	-	-
LOC_Os01g56450	23.0707	8.14682	1.50175	1.94e-15	1.94e-14	up	-	Protein of unknown function (DUF567)	-	-	-
LOC_Os06g46340	5.33035	0.206919	4.68709	9.47e-61	4.47e-59	up	-	Glycosyl hydrolases family 31 protein	GO:0005975,GO:0004553	K01187-ko00052 Galactose metabolism;ko00500 Starch and sucrose metabolism	-
LOC_Os07g04560	10.6455	3.59332	1.56685	3.84e-11	2.87e-10	up	anac042	NAC domain containing protein 42	GO:0006355,GO:0003677	-	-
LOC_Os05g51150	44.4382	114.127	-1.36077	2.91e-50	1.08e-48	down	SIG3	RNApolymerase sigma-subunit C	GO:0003700,GO:0006355,GO:0003677,GO:0006352,GO:0016987	-	-
LOC_Os10g41420	35.3118	12.4572	1.50317	2.31e-17	2.61e-16	up	MPI7	CAMV movement protein interacting protein 7	-	-	-
LOC_Os08g26230	503.294	232.017	1.11717	6.4e-48	2.23e-46	up	-	-	-	-	-
LOC_Os02g14680	0.973704	5.43919	-2.48184	1.65e-18	2e-17	down	GT72B1	UDP-Glycosyltransferase superfamily protein	GO:0016758,GO:0008152	-	-
LOC_Os11g02424	82.934	172.564	-1.0571	1.07e-26	1.9e-25	down	LTP3	lipid transfer protein 3	GO:0008270,GO:0005515	-	-
LOC_Os04g01470	6.11838	0.345301	4.14722	1.23e-29	2.45e-28	up	ATOMT1	O-methyltransferase 1	GO:0046983,GO:0008171	K13066-ko00940 Phenylpropanoid biosynthesis	KOG3178-Hydroxyindole-O-methyltransferase and related SAM-dependent methyltransferases[R]
LOC_Os07g46520	12.7744	2.37554	2.42693	2.05e-27	3.74e-26	up	-	Haloacid dehalogenase-like hydrolase (HAD) superfamily protein	-	-	KOG3085-Predicted hydrolase (HAD superfamily)[R]
LOC_Os04g35540	31.7971	6.96236	2.19125	8.91e-51	3.33e-49	up	BAT1	bidirectional amino acid transporter 1	GO:0003333,GO:0016020,GO:0055085,GO:0006810,GO:0015171	-	KOG1289-Amino acid transporters[E]
LOC_Os01g09150	14.6106	0.166148	6.4584	1.58e-08	9.45e-08	up	-	-	-	-	-
LOC_Os06g03810	14.4817	0.990099	3.87051	4.23e-53	1.69e-51	up	-	-	-	-	-
LOC_Os01g61460	24.1932	7.48451	1.69262	1.07e-45	3.54e-44	up	ESK1	Plant protein of unknown function (DUF828)	-	-	-
LOC_Os07g43040	66.0441	132.758	-1.0073	1.25e-31	2.69e-30	down	HMA6	P-type ATP-ase 1	GO:0046872,GO:0030001	-	-
LOC_Os01g12210	21.1498	9.06917	1.2216	2.67e-20	3.52e-19	up	ALMT9	aluminum-activated malate transporter 9	GO:0015743	-	KOG4711-Predicted membrane protein[R]
LOC_Os10g25040	91.8456	38.6863	1.24739	1.67e-36	4.23e-35	up	ACD2	accelerated cell death 2 (ACD2)	-	K13545-ko00860 Porphyrin and chlorophyll metabolism	-
LOC_Os01g01302	119.838	268.883	-1.1659	9.22e-54	3.74e-52	down	ATSKL1	shikimate kinase like 1	-	-	-
LOC_Os06g42560	79.5094	17.3056	2.19988	8.03e-122	9.5e-120	up	TSBtype2	tryptophan synthase beta type 2	GO:0000162,GO:0030170,GO:0004834	K06001-ko01230 Biosynthesis of amino acids;ko00260 Glycine, serine and threonine metabolism;ko00400 Phenylalanine, tyrosine and tryptophan biosynthesis	KOG1395-Tryptophan synthase beta chain[E]
LOC_Os01g56070	105.698	35.005	1.59431	1.08e-55	4.61e-54	up	-	RING/U-box superfamily protein	-	K10666-ko04141 Protein processing in endoplasmic reticulum	KOG0823-Predicted E3 ubiquitin ligase[O]
LOC_Os07g39350	741.23	163.419	2.18135	2.3e-172	4.52e-170	up	ATPLT5	polyol/monosaccharide transporter 5	GO:0016021,GO:0055085	-	KOG0254-Predicted transporter (major facilitator superfamily)[R]
LOC_Os12g16690	2.7747	8.03	-1.53307	3.33e-22	4.88e-21	down	-	zinc finger (C3HC4-type RING finger) family protein	GO:0046872	-	-
LOC_Os03g01740	48.6903	22.512	1.11294	4.32e-17	4.81e-16	up	-	-	-	-	-
LOC_Os03g44230	10.7461	22.4986	-1.06602	4.91e-18	5.77e-17	down	ATPROT1	proline transporter 1	-	-	KOG1303-Amino acid transporters[E]
LOC_Os11g31950	9.38383	4.16921	1.1704	1.45e-11	1.12e-10	up	-	-	-	-	-
LOC_Os06g22960	59.3889	150.024	-1.33692	3.35e-54	1.37e-52	down	AQP1	delta tonoplast integral protein	GO:0005215,GO:0016020,GO:0006810	-	KOG0223-Aquaporin (major intrinsic protein family)[G]
LOC_Os01g73540	74.566	152.124	-1.02866	2.65e-18	3.18e-17	down	atylmg3	cofactor assembly, complex C (B6F)	GO:0016020	-	-
LOC_Os04g49650	1.47312	7.11183	-2.27135	2.69e-14	2.51e-13	down	-	Protein of unknown function (DUF581)	-	-	-
LOC_Os10g18490	2.74929	7.52449	-1.45253	0.000108321	0.000403329	down	-	UDP-Glycosyltransferase superfamily protein	GO:0016758,GO:0008152	-	-
LOC_Os08g07720	17.0166	5.50054	1.6293	1.78e-25	3.02e-24	up	-	HXXXD-type acyl-transferase family protein	GO:0016747	-	-
LOC_Os02g35020	5.95854	0.138649	5.42545	4.08e-09	2.56e-08	up	GUX1	plant glycogenin-like starch initiation protein 1	GO:0016757	-	KOG1950-Glycosyl transferase, family 8 - glycogenin[G]
LOC_Os01g44390	68.3703	312.117	-2.19064	1.56e-156	2.5e-154	down	ATRL6	RAD-like 6	-	-	-
LOC_Os08g34879	8.19706	19.3596	-1.23987	3.93e-13	3.4e-12	down	-	-	-	-	-
LOC_Os02g44680	3.58024	7.86273	-1.13498	3.28e-07	1.7e-06	down	-	permease, cytosine/purines, uracil, thiamine, allantoin family protein	GO:0005215,GO:0016020,GO:0055085	-	KOG2466-Uridine permease/thiamine transporter/allantoin transport[FH]
LOC_Os06g44010	6.80507	0.515428	3.72277	1.76e-32	3.91e-31	up	ATWRKY40	WRKY DNA-binding protein 40	GO:0003700,GO:0043565,GO:0006355	-	-
LOC_Os03g05900	5.47006	0.508113	3.42833	6.05e-31	1.27e-29	up	-	FAD/NAD(P)-binding oxidoreductase family protein	GO:0071949	-	KOG2614-Kynurenine 3-monooxygenase and related flavoprotein monooxygenases[CR]
LOC_Os10g36500	8.52222	58.6597	-2.78307	7.95e-58	3.56e-56	down	-	Plant invertase/pectin methylesterase inhibitor superfamily protein	GO:0004857	-	-
LOC_Os02g47650	34.958	12.0229	1.53984	6.16e-16	6.34e-15	up	RD2	Adenine nucleotide alpha hydrolases-like superfamily protein	GO:0006950	-	-
LOC_Os03g49560	14.3545	1.79636	2.99835	7.98e-31	1.67e-29	up	-	-	-	-	-
LOC_Os03g29410	12.0922	2.60601	2.21416	2.21e-22	3.26e-21	up	-	Protein kinase superfamily protein	GO:0006468,GO:0004672	-	KOG1187-Serine/threonine protein kinase[T]
LOC_Os01g31980	16.2545	3.14348	2.3704	1.74e-42	5.22e-41	up	-	MATE efflux family protein	GO:0006855,GO:0015297,GO:0016020,GO:0055085,GO:0015238	-	KOG1347-Uncharacterized membrane protein, predicted efflux pump[R]
LOC_Os11g08210	37.6606	17.8091	1.08044	7.59e-21	1.04e-19	up	anac081	NAC (No Apical Meristem) domain transcriptional regulator superfamily protein	GO:0006355,GO:0003677	-	-
LOC_Os03g16140	29.3472	62.87	-1.09915	0.00309989	0.00877443	down	DGD2	digalactosyl diacylglycerol deficient 2	-	K09480-ko00561 Glycerolipid metabolism	-
LOC_Os07g03170	30.4312	14.6126	1.05834	1.17e-10	8.38e-10	up	-	-	-	-	-
LOC_Os09g31990	8.16613	0.434522	4.23215	1.41e-18	1.72e-17	up	-	-	-	-	-
LOC_Os01g63210	161.389	37.9565	2.08813	7.99e-109	8e-107	up	SOUL-1	SOUL heme-binding family protein	-	-	-
LOC_Os06g01290	2.60835	5.41019	-1.05254	0.000886563	0.00280162	down	HCF106	Bacterial sec-independent translocation protein mttA/Hcf106	GO:0015031,GO:0008565	-	-
LOC_Os01g14590	57.025	7.36642	2.95256	2.59e-128	3.33e-126	up	-	pathogenesis-related family protein	-	-	-
LOC_Os01g66610	21.6916	8.13807	1.41438	2.25e-20	2.99e-19	up	-	S-locus lectin protein kinase family protein	GO:0006468,GO:0004672,GO:0005524,GO:0048544	-	KOG1187-Serine/threonine protein kinase[T]
LOC_Os03g18130	102.49	0.0153787	12.7023	4.62e-81	3.17e-79	up	ASN2	asparagine synthetase 2	GO:0006529,GO:0004066	K01953-ko00250 Alanine, aspartate and glutamate metabolism	-
LOC_Os02g11070	21.0035	4.57947	2.19738	3.86e-44	1.22e-42	up	KCS11	3-ketoacyl-CoA synthase 11	GO:0006633,GO:0016020,GO:0016747,GO:0008610	K15397-ko00062 Fatty acid elongation	-
LOC_Os02g37280	54.5379	4.107	3.7311	1.51e-61	7.33e-60	up	-	Copper transport protein family	GO:0046872,GO:0030001	-	KOG1603-Copper chaperone[P]
LOC_Os06g47200	59.7488	15.6211	1.93541	8.25e-49	2.93e-47	up	-	Bifunctional inhibitor/lipid-transfer protein/seed storage 2S albumin superfamily protein	-	-	-
LOC_Os05g49240	1.00982	75.1447	-6.21749	3.24e-158	5.34e-156	down	ATRL6	RAD-like 6	-	-	-
LOC_Os08g32520	19.1547	6.91833	1.46921	2.25e-15	2.24e-14	up	-	-	-	-	-
LOC_Os08g36630	15.1992	5.98648	1.34421	1.93e-13	1.7e-12	up	ACA7	alpha carbonic anhydrase 7	-	K01674-ko00910 Nitrogen metabolism	KOG0382-Carbonic anhydrase[R]
LOC_Os01g49720	43.1183	2.86666	3.91086	7.19e-71	4.1e-69	up	ATGSTU18	glutathione S-transferase TAU 18	GO:0005515	K00799-ko00480 Glutathione metabolism;ko00980 Metabolism of xenobiotics by cytochrome P450;ko00982 Drug metabolism - cytochrome P450;ko05204 Chemical carcinogenesis;ko01524 Platinum drug resistance	KOG0406-Glutathione S-transferase[O]
LOC_Os01g58150	23.5724	4.45235	2.40446	1.23e-28	2.35e-27	up	-	-	-	-	-
LOC_Os05g50580	11.0748	0.116216	6.57433	3.74e-11	2.8e-10	up	scpl50	serine carboxypeptidase-like 50	GO:0006508,GO:0004185	-	KOG1282-Serine carboxypeptidases (lysosomal cathepsin A)[OE]
LOC_Os05g03630	14.1654	6.41132	1.14368	1.05e-10	7.55e-10	up	-	DNAJ heat shock family protein	-	-	KOG0712-Molecular chaperone (DnaJ superfamily)[O]
LOC_Os11g12330	9.12275	3.70597	1.29962	2.39e-15	2.38e-14	up	RPM1	NB-ARC domain-containing disease resistance protein	GO:0043531	K13457-ko04626 Plant-pathogen interaction	KOG4658-Apoptotic ATPase[T]
LOC_Os05g40070	10.5962	0.463246	4.51563	0.000889985	0.00281208	up	ATWRKY55	WRKY DNA-binding protein 55	GO:0003700,GO:0043565,GO:0006355	-	-
LOC_Os02g33110	77.162	37.2947	1.04892	9.06e-28	1.68e-26	up	AtcwINV4	cell wall invertase 4	-	K01193-ko00052 Galactose metabolism;ko00500 Starch and sucrose metabolism	-
LOC_Os10g28120	28.1429	8.1546	1.78708	9.9e-21	1.34e-19	up	-	-	-	-	-
LOC_Os03g55540	77.9217	29.1516	1.41845	3.07e-44	9.77e-43	up	STZ	salt tolerance zinc finger	-	-	-
LOC_Os04g53800	49.1812	24.0907	1.02963	6.67e-15	6.43e-14	up	BAN	NAD(P)-binding Rossmann-fold superfamily protein	GO:0050662,GO:0003824	K08695-ko00941 Flavonoid biosynthesis	KOG1502-Flavonol reductase/cinnamoyl-CoA reductase[V]
LOC_Os05g40384	2.2513	5.52005	-1.29392	1.2e-09	7.91e-09	down	CYP714A1	cytochrome P450, family 714, subfamily A, polypeptide 1	GO:0005506,GO:0016705,GO:0020037,GO:0055114	-	KOG0157-Cytochrome P450 CYP4/CYP19/CYP26 subfamilies[QI]
LOC_Os04g45600	120.611	275.444	-1.19139	2.53e-77	1.63e-75	down	NDH-M	subunit NDH-M of NAD(P)H:plastoquinone dehydrogenase complex	GO:0016655,GO:0055114	-	-
LOC_Os01g74190	35.4769	78.7842	-1.15102	4.94e-39	1.34e-37	down	-	Radical SAM superfamily protein	GO:0005737,GO:0003824,GO:0051536,GO:0006364,GO:0008173	-	-
LOC_Os02g15120	27.1282	68.88	-1.34429	5.58e-29	1.07e-27	down	ATL6	RING/U-box superfamily protein	GO:0008270,GO:0005515	-	-
LOC_Os05g29760	93.7903	198.041	-1.07829	1.69e-47	5.84e-46	down	ATFC-II	ferrochelatase 2	GO:0006783,GO:0004325	K01772-ko00860 Porphyrin and chlorophyll metabolism	KOG1321-Protoheme ferro-lyase (ferrochelatase)[H]
LOC_Os02g46180	14.2305	0.257155	5.7902	7.05e-55	2.95e-53	up	-	Protein of unknown function (DUF581)	-	-	-
LOC_Os05g47730	12.8897	1.18428	3.44414	1.68e-22	2.49e-21	up	-	Bifunctional inhibitor/lipid-transfer protein/seed storage 2S albumin superfamily protein	-	-	-
LOC_Os04g35250	6.86292	1.27771	2.42527	6.67e-20	8.67e-19	up	-	GRAS family transcription factor	-	-	-
LOC_Os01g53460	11.7292	5.24421	1.1613	5.4e-11	4e-10	up	UGT88A1	UDP-glucosyl transferase 88A1	GO:0016758,GO:0008152	-	-
LOC_Os01g03310	251.016	100.806	1.31619	3.47e-49	1.25e-47	up	-	-	-	-	-
LOC_Os04g49440	3.1522	7.02643	-1.15643	0.000623553	0.00202949	down	-	RNA-binding (RRM/RBD/RNP motifs) family protein	GO:0003676	-	KOG0114-Predicted RNA-binding protein (RRM superfamily)[R]
LOC_Os02g02770	8.2203	16.7118	-1.0236	1.4e-14	1.33e-13	down	-	pentatricopeptide (PPR) repeat-containing protein	-	-	-
LOC_Os03g25150	26.4014	10.715	1.30098	3.74e-23	5.74e-22	up	CYP75B1	Cytochrome P450 superfamily protein	GO:0005506,GO:0016705,GO:0020037,GO:0055114	K13083-ko00941 Flavonoid biosynthesis;ko00944 Flavone and flavonol biosynthesis	KOG0156-Cytochrome P450 CYP2 subfamily[Q]
LOC_Os06g44190	18.8913	4.96358	1.92827	4.66e-07	2.38e-06	up	-	-	-	-	-
LOC_Os02g06290	5.50091	2.17129	1.34112	0.001261	0.00387694	up	-	Rhodanese/Cell cycle control phosphatase superfamily protein	-	-	KOG1530-Rhodanese-related sulfurtransferase[P]
LOC_Os01g01290	4.22185	9.0986	-1.10777	1.56e-08	9.32e-08	down	NF-YC4	nuclear factor Y, subunit C4	GO:0003677	K08066-ko04612 Antigen processing and presentation;ko05152 Tuberculosis	-
LOC_Os12g03370	60.8643	4.63052	3.71635	1.9e-27	3.47e-26	up	-	Late embryogenesis abundant (LEA) hydroxyproline-rich glycoprotein family	-	-	-
LOC_Os11g45280	2.28908	6.55231	-1.51724	4.73e-14	4.32e-13	down	-	PAS domain-containing protein tyrosine kinase family protein	GO:0006355,GO:0006468,GO:0004672	-	-
LOC_Os07g48010	2.24525	28.9931	-3.69076	9.89e-114	1.07e-111	down	-	Peroxidase superfamily protein	GO:0004601,GO:0020037,GO:0055114,GO:0006979	K00430-ko00940 Phenylpropanoid biosynthesis	-
LOC_Os06g43350	5.64691	40.6467	-2.8476	5.94e-63	2.92e-61	down	CYP71B4	cytochrome P450, family 71, subfamily B, polypeptide 4	GO:0005506,GO:0016705,GO:0020037,GO:0055114	-	KOG0156-Cytochrome P450 CYP2 subfamily[Q]
LOC_Os08g27170	17.8315	0.490111	5.18518	4.99e-91	3.91e-89	up	-	Calmodulin binding protein-like	GO:0006950,GO:0005516	-	-
LOC_Os09g22410	3.18976	6.47127	-1.0206	0.00390013	0.010785	down	-	-	-	-	-
LOC_Os03g64210	34.1291	14.2725	1.25776	2.72e-05	0.000110839	up	CH-CPN60A	chaperonin-60alpha	GO:0005524	-	-
LOC_Os06g49070	7.19986	26.5178	-1.88092	7.36e-14	6.65e-13	down	-	-	-	-	-
LOC_Os10g32540	13.3623	28.8514	-1.11047	1.62e-30	3.35e-29	down	PTAC3	plastid transcriptionally active 3	-	-	-
LOC_Os01g58290	12.6594	0.706577	4.16322	6.63e-102	5.98e-100	up	ATSBT3.5	Subtilase family protein	GO:0006508,GO:0004252	-	-
LOC_Os06g18020	2.39275	6.09504	-1.34897	0.000520792	0.00172135	down	-	-	-	-	-
LOC_Os07g08750	5.08413	2.49117	1.02917	7.62e-06	3.36e-05	up	ATWNK1	with no lysine (K) kinase 1	GO:0006468,GO:0005524,GO:0004672	-	-
LOC_Os03g05630	16.7801	3.23721	2.37393	6.51e-41	1.87e-39	up	-	-	-	-	-
LOC_Os01g27210	215.524	68.6044	1.65148	1.7e-60	7.94e-59	up	ATGSTF13	Glutathione S-transferase family protein	GO:0005515	K00799-ko00480 Glutathione metabolism;ko00980 Metabolism of xenobiotics by cytochrome P450;ko00982 Drug metabolism - cytochrome P450;ko05204 Chemical carcinogenesis;ko01524 Platinum drug resistance	KOG0867-Glutathione S-transferase[O]
LOC_Os06g11210	8.78121	1.9362	2.18119	1.61e-16	1.72e-15	up	ATOPR1	12-oxophytodienoate reductase 1	GO:0010181,GO:0055114,GO:0016491	K05894-ko00592 alpha-Linolenic acid metabolism	KOG0134-NADH:flavin oxidoreductase/12-oxophytodienoate reductase[CR]
LOC_Os05g32860	16.5226	6.95142	1.24906	8.72e-09	5.34e-08	up	-	-	-	-	-
LOC_Os08g06170	9.18624	1.91634	2.26112	1.69e-19	2.15e-18	up	-	FAD-binding Berberine family protein	GO:0050660,GO:0055114,GO:0016491	-	-
LOC_Os07g03860	7.24311	2.72184	1.41203	6.6e-11	4.86e-10	up	-	Concanavalin A-like lectin protein kinase family protein	GO:0006468,GO:0030246,GO:0005524,GO:0004672	-	KOG1187-Serine/threonine protein kinase[T]
LOC_Os02g28200	10.3057	3.44942	1.57901	1.23e-08	7.42e-08	up	-	HXXXD-type acyl-transferase family protein	GO:0016747	-	-
LOC_Os11g10120	6.49041	2.41247	1.4278	4.39e-08	2.5e-07	up	-	NB-ARC domain-containing disease resistance protein	GO:0043531	-	-
LOC_Os06g06560	6.82481	14.0747	-1.04425	8.44e-18	9.77e-17	down	ATSS1	Glycogen/starch synthases, ADP-glucose type	-	K00703-ko00500 Starch and sucrose metabolism	-
LOC_Os02g07690	159.379	42.082	1.92119	1.37e-110	1.39e-108	up	-	VQ motif-containing protein	-	-	-
LOC_Os05g48930	166.581	34.2361	2.28263	8.45e-157	1.36e-154	up	GRX480	Thioredoxin superfamily protein	GO:0045454,GO:0015035,GO:0009055	-	KOG1752-Glutaredoxin and related proteins[O]
LOC_Os10g01680	2.92727	6.56842	-1.16599	5.72e-06	2.57e-05	down	-	HXXXD-type acyl-transferase family protein	GO:0016747	-	-
LOC_Os09g04210	6.92447	14.2729	-1.0435	1.84e-08	1.09e-07	down	-	Cytidine/deoxycytidylate deaminase family protein	GO:0008270	-	KOG2771-Subunit of tRNA-specific adenosine-34 deaminase[A]
LOC_Os04g53180	1.19753	9.56742	-2.99807	4.98e-14	4.56e-13	down	-	-	-	-	-
LOC_Os03g06330	54.9447	12.4571	2.14101	1.59e-97	1.36e-95	up	-	Protein kinase superfamily protein	GO:0006468,GO:0004672	-	KOG1187-Serine/threonine protein kinase[T]
LOC_Os09g31031	15.1899	5.00942	1.6004	2.89e-11	2.18e-10	up	-	Ubiquitin supergroup;Ribosomal protein L40e	GO:0003735,GO:0006412,GO:0005840	K02927-ko03010 Ribosome	KOG0003-Ubiquitin/60s ribosomal protein L40 fusion[J]
LOC_Os01g15970	6.88543	2.28422	1.59185	3.55e-06	1.64e-05	up	-	-	-	-	-
LOC_Os06g04070	87.6842	39.7182	1.14251	2.75e-24	4.46e-23	up	ADC2	arginine decarboxylase 2	GO:0008792,GO:0003824,GO:0006527,GO:0008295	K01583-ko00330 Arginine and proline metabolism	-
LOC_Os01g03730	63.1543	22.3052	1.5015	8.99e-34	2.1e-32	up	ENDO4	endonuclease 4	GO:0004519,GO:0003676,GO:0006308	-	-
LOC_Os02g10150	8.22269	2.34297	1.81127	4.54e-05	0.000178894	up	bZIP65	bZIP transcription factor family protein	-	-	-
LOC_Os12g31460	85.367	271.981	-1.67175	2.67e-97	2.28e-95	down	-	Chaperone DnaJ-domain superfamily protein	-	-	-
LOC_Os03g22120	47.586	21.9912	1.11361	1.49e-25	2.53e-24	up	ATSUS3	sucrose synthase 3	GO:0016157,GO:0005985	K00695-ko00500 Starch and sucrose metabolism	KOG0853-Glycosyltransferase[M]
LOC_Os12g05715	30.3895	8.08103	1.91096	2.53e-23	3.92e-22	up	-	-	-	-	-
LOC_Os03g17700	35.4347	8.36826	2.08216	4.28e-68	2.31e-66	up	ATMAPK3	mitogen-activated protein kinase 3	GO:0006468,GO:0005524,GO:0004672	K04371-ko04014 Ras signaling pathway;ko04015 Rap1 signaling pathway;ko04010 MAPK signaling pathway;ko04013 MAPK signaling pathway - fly;ko04011 MAPK signaling pathway - yeast;ko04012 ErbB signaling pathway;ko04350 TGF-beta signaling pathway;ko04370 VEGF signaling pathway;ko04668 TNF signaling pathway;ko04066 HIF-1 signaling pathway;ko04068 FoxO signaling pathway;ko04072 Phospholipase D signaling …	-
LOC_Os05g42190	8.66511	3.81797	1.18241	7.84e-06	3.45e-05	up	FQR1	flavodoxin-like quinone reductase 1	GO:0016491	K03809-ko00130 Ubiquinone and other terpenoid-quinone biosynthesis	KOG3135-1,4-benzoquinone reductase-like; Trp repressor binding protein-like/protoplast-secreted protein[R]
LOC_Os09g36580	7.03761	41.2553	-2.55142	5.06e-89	3.87e-87	down	ATTLP1	THAUMATIN-LIKE PROTEIN 1	-	-	-
LOC_Os03g04020	84.9447	40.6274	1.06407	2.12e-26	3.71e-25	up	ATEXLA1	expansin-like A1	-	-	-
LOC_Os06g39750	7.22982	2.01728	1.84155	6.31e-20	8.21e-19	up	KCS11	3-ketoacyl-CoA synthase 11	GO:0006633,GO:0016020,GO:0016747,GO:0008610	K15397-ko00062 Fatty acid elongation	-
LOC_Os04g09920	20.5229	2.23223	3.20068	3.56e-91	2.81e-89	up	CYP71B34	cytochrome P450, family 71, subfamily B, polypeptide 34	GO:0005506,GO:0016705,GO:0020037,GO:0055114	K16085-ko00904 Diterpenoid biosynthesis	KOG0156-Cytochrome P450 CYP2 subfamily[Q]
LOC_Os01g66100	5.85239	16.5122	-1.49643	1.07e-17	1.23e-16	down	AT2301	2-oxoglutarate (2OG) and Fe(II)-dependent oxygenase superfamily protein	GO:0055114,GO:0016491	-	KOG0143-Iron/ascorbate family oxidoreductases[QR]
LOC_Os11g02300	49.2347	14.8881	1.72552	0.00883037	0.0224947	up	ATWNK5	with no lysine (K) kinase 5	GO:0006468,GO:0004672	-	KOG0198-MEKK and related serine/threonine protein kinases[T]
LOC_Os11g02305	2.98667	41.2789	-3.78879	0.000150513	0.000545517	down	ATWNK5	with no lysine (K) kinase 5	GO:0006468,GO:0004672	-	KOG0198-MEKK and related serine/threonine protein kinases[T]
LOC_Os09g01610	5.76258	2.43026	1.2456	4.04e-06	1.85e-05	up	-	-	-	-	-
LOC_Os04g51050	19.5365	9.75216	1.00238	5.91e-16	6.1e-15	up	RFO1	Wall-associated kinase family protein	GO:0006468,GO:0030247,GO:0005509,GO:0005524,GO:0004672	-	KOG1187-Serine/threonine protein kinase[T]
LOC_Os01g05870	5.79805	1.4923	1.95803	1.01e-27	1.87e-26	up	-	Leucine-rich repeat protein kinase family protein	GO:0006468,GO:0005524,GO:0005515,GO:0004672	-	KOG1187-Serine/threonine protein kinase[T]
LOC_Os04g40600	1529.7	602.312	1.34466	3.29e-53	1.32e-51	up	PMSR4	peptide met sulfoxide reductase 4	GO:0016671,GO:0008113,GO:0006979,GO:0055114,GO:0030091	-	KOG1635-Peptide methionine sulfoxide reductase[O]
LOC_Os02g35315	25.2523	11.0342	1.19443	1.83e-07	9.75e-07	up	-	Cytochrome c oxidase biogenesis protein Cmc1-like	-	-	KOG4148-Uncharacterized conserved protein[S]
LOC_Os09g30180	3.12549	6.75476	-1.11182	5.55e-05	0.000215988	down	-	F-box and associated interaction domains-containing protein	GO:0005515	-	-
LOC_Os08g40070	2.41365	6.43013	-1.41363	0.00614981	0.0162445	down	-	-	-	-	-
LOC_Os02g51750	164.793	17.6827	3.22024	9.2e-176	1.88e-173	up	ANN7	annexin 7	GO:0005544,GO:0005509	-	KOG0819-Annexin[U]
LOC_Os05g40410	4.76238	12.516	-1.39402	4.77e-13	4.1e-12	down	-	Transducin/WD40 repeat-like superfamily protein	-	-	-
LOC_Os12g03899	18.5961	6.45628	1.52622	6.16e-16	6.34e-15	up	ZIFL2	zinc induced facilitator-like 2	GO:0022857,GO:0016021,GO:0055085	-	KOG2615-Permease of the major facilitator superfamily[R]
LOC_Os04g48130	9.87143	3.86792	1.3517	1.25e-09	8.22e-09	up	ATRBL2	RHOMBOID-like 2	GO:0004252,GO:0016021,GO:0006508	-	KOG2289-Rhomboid family proteins[T]
LOC_Os11g33050	14.6463	1.51654	3.27168	5.67e-40	1.59e-38	up	-	-	-	-	-
LOC_Os03g26910	9.38424	0.516588	4.18315	2.28e-55	9.67e-54	up	-	Haloacid dehalogenase-like hydrolase (HAD) superfamily protein	GO:0003824,GO:0005992	K01087-ko00500 Starch and sucrose metabolism	-
LOC_Os10g21308	43.4906	112.944	-1.37683	2.1e-14	1.97e-13	down	-	ribosomal protein L33	GO:0003735,GO:0005622,GO:0006412,GO:0005840	K02913-ko03010 Ribosome	-
LOC_Os01g21250	286.377	15.7744	4.18226	1.66e-231	5.12e-229	up	AtLEA5	senescence-associated gene 21	GO:0006950	-	-
LOC_Os10g04510	22.9311	6.2123	1.8841	7.85e-23	1.18e-21	up	-	-	-	-	-
LOC_Os04g33640	4.25587	11.0636	-1.37829	6.96e-16	7.15e-15	down	-	Glycosyl hydrolase superfamily protein	GO:0005975,GO:0004553	-	-
LOC_Os06g04790	9.90469	4.20963	1.23442	1.87e-09	1.21e-08	up	-	HAD superfamily, subfamily IIIB acid phosphatase	GO:0003993	-	-
LOC_Os05g50090	82.6632	27.6969	1.57752	3.03e-45	9.95e-44	up	-	2-oxoglutarate (2OG) and Fe(II)-dependent oxygenase superfamily protein	GO:0055114,GO:0016491	-	KOG0143-Iron/ascorbate family oxidoreductases[QR]
LOC_Os05g05070	15.3981	1.10633	3.79891	9.09e-13	7.66e-12	up	-	-	-	-	-
LOC_Os11g41034	10.3742	32.3702	-1.64167	6.97e-70	3.9e-68	down	-	-	-	-	-
LOC_Os07g42740	24.8425	11.1224	1.15934	4.8e-17	5.33e-16	up	-	Protein of unknown function (DUF1645)	-	-	-
LOC_Os12g08730	812.127	1939.32	-1.25578	4.19e-107	4.07e-105	down	ATHM2	Thioredoxin superfamily protein	GO:0045454,GO:0015035,GO:0006662	-	KOG0910-Thioredoxin-like protein[O]
LOC_Os07g35290	9.39864	1.44114	2.70524	3.05e-41	8.89e-40	up	CRK10	cysteine-rich RLK (RECEPTOR-like protein kinase) 10	GO:0006468,GO:0004672	-	KOG1187-Serine/threonine protein kinase[T]
LOC_Os04g44770	6.65518	3.29509	1.01416	0.00100209	0.00313644	up	-	Transcription factor TFIIIC, tau55-related protein	-	-	-
LOC_Os01g31370	5.90872	0.618055	3.25704	1.69e-21	2.39e-20	up	-	Glycosyltransferase family 61 protein	GO:0016757	-	KOG4698-Uncharacterized conserved protein[S]
LOC_Os08g38700	24.474	52.6403	-1.10492	5.23e-30	1.05e-28	down	-	BTB/POZ domain-containing protein	GO:0005515	K10523-ko04340 Hedgehog signaling pathway;ko04341 Hedgehog signaling pathway - Fly	-
LOC_Os04g44830	33.0133	15.0591	1.13241	5.95e-12	4.72e-11	up	ATHM4	thioredoxin M-type 4	GO:0045454,GO:0015035,GO:0006662	-	KOG0910-Thioredoxin-like protein[O]
LOC_Os04g58860	25.1492	5.6793	2.14673	1.32e-39	3.66e-38	up	-	Late embryogenesis abundant (LEA) hydroxyproline-rich glycoprotein family	-	-	-
LOC_Os07g03499	6.39262	0.029016	7.78342	4.06e-13	3.5e-12	up	-	CAP (Cysteine-rich secretory proteins, Antigen 5, and Pathogenesis-related 1 protein) superfamily protein	-	-	-
LOC_Os03g60080	53.4311	24.5183	1.12382	1.91e-23	2.98e-22	up	ANAC102	NAC domain containing protein 102	GO:0006355,GO:0003677	-	-
LOC_Os06g46740	19.3502	4.16904	2.21456	2.09e-33	4.78e-32	up	AtENODL9	early nodulin-like protein 9	GO:0009055	-	-
LOC_Os06g41770	241.298	98.2314	1.29656	3.59e-51	1.37e-49	up	ATBZIP60	basic region/leucine zipper motif 60	GO:0003700,GO:0043565,GO:0006355	-	-
LOC_Os09g20390	2.73423	11.0651	-2.01682	2.81e-27	5.08e-26	down	-	Haloacid dehalogenase-like hydrolase (HAD) superfamily protein	GO:0003824,GO:0005992	K01087-ko00500 Starch and sucrose metabolism	-
LOC_Os02g04130	41.4323	4.82434	3.10235	1.02e-81	7.09e-80	up	-	Protein of unknown function (DUF1645)	-	-	-
LOC_Os01g74110	12.4466	4.28286	1.53911	2.11e-12	1.73e-11	up	ZIP2	ZRT/IRT-like protein 2	GO:0046873,GO:0016020,GO:0030001,GO:0055085	-	KOG1558-Fe2+/Zn2+ regulated transporter[P]
LOC_Os08g43230	37.9133	117.487	-1.63172	2.59e-63	1.29e-61	down	-	TraB family protein	-	-	-
LOC_Os02g04680	5.69691	12.9308	-1.18256	1.95e-12	1.6e-11	down	SPL2	squamosa promoter binding protein-like 2	GO:0005634,GO:0003677	-	-
LOC_Os10g38206	107.694	242.853	-1.17314	8.27e-16	8.45e-15	down	-	NADH:ubiquinone/plastoquinone oxidoreductase, chain 3 protein	GO:0008137,GO:0055114	K05574-ko00190 Oxidative phosphorylation	KOG4662-NADH dehydrogenase subunit 3 and related proteins[C]
LOC_Os10g37830	26.7815	67.9698	-1.34366	3.7e-39	1.01e-37	down	AtPP2-A13	phloem protein 2-A13	-	-	-
LOC_Os01g47410	78.8348	27.3281	1.52845	2.73e-64	1.37e-62	up	APA1	aspartic proteinase A1	GO:0006508,GO:0004190,GO:0006629	-	KOG1339-Aspartyl protease[O]
LOC_Os04g48480	13.8826	5.85962	1.2444	5e-19	6.23e-18	up	ATGT18	glycosyltransferase 18	-	-	KOG1021-Acetylglucosaminyltransferase EXT1/exostosin 1[GMW]
LOC_Os04g44150	22.9066	9.01385	1.34555	2.19e-21	3.07e-20	up	ATGA2OX8	gibberellin 2-oxidase 8	GO:0055114,GO:0016491	K04125-ko00904 Diterpenoid biosynthesis	KOG0143-Iron/ascorbate family oxidoreductases[QR]
LOC_Os12g24084	2.78076	5.66305	-1.0261	0.0102005	0.0255769	down	-	-	-	-	-
LOC_Os05g45100	12.0249	0.31332	5.26225	7.55e-75	4.75e-73	up	UGT88A1	UDP-glucosyl transferase 88A1	GO:0016758,GO:0008152	-	KOG1192-UDP-glucuronosyl and UDP-glucosyl transferase[GC]
LOC_Os04g56930	13.5253	0.0001	17.0453	1.41e-24	2.32e-23	up	ATBFRUCT1	Glycosyl hydrolases family 32 protein	-	K01193-ko00052 Galactose metabolism;ko00500 Starch and sucrose metabolism	KOG0228-Beta-fructofuranosidase (invertase)[G]
LOC_Os06g12230	2.41059	5.91194	-1.29425	1.7e-08	1.01e-07	down	-	TCP family transcription factor	-	-	-
LOC_Os09g27450	2.04821	5.85231	-1.51465	1.83e-08	1.09e-07	down	HAT14	homeobox from Arabidopsis thaliana	GO:0003700,GO:0043565,GO:0003677,GO:0006355	-	-
LOC_Os03g31410	1.96966	5.55973	-1.49707	3.37e-05	0.000135349	down	-	-	-	-	-
LOC_Os02g06210	7.18886	3.23596	1.15157	1.72e-19	2.19e-18	up	-	Leucine-rich receptor-like protein kinase family protein	GO:0005515	-	KOG0472-Leucine-rich repeat protein[S]
LOC_Os03g04930	83.9849	37.8613	1.1494	3.41e-44	1.08e-42	up	-	Plant protein of unknown function (DUF946)	-	-	-
LOC_Os08g33150	72.026	4.90808	3.87529	6.52e-249	2.31e-246	up	AtMYB43	myb domain protein 43	-	-	-
LOC_Os04g55710	570.366	2023.29	-1.82675	1.55e-111	1.62e-109	down	-	N-terminal nucleophile aminohydrolases (Ntn hydrolases) superfamily protein	GO:0016787	-	KOG1592-Asparaginase[E]
LOC_Os01g70170	512.111	210.732	1.28105	4.37e-70	2.45e-68	up	-	Aldolase-type TIM barrel family protein	GO:0005975	K00616-ko01200 Carbon metabolism;ko01230 Biosynthesis of amino acids;ko00030 Pentose phosphate pathway	KOG2772-Transaldolase[G]
LOC_Os06g22340	33.8829	11.4105	1.5702	2.84e-32	6.24e-31	up	CYP89A6	cytochrome P450, family 87, subfamily A, polypeptide 6	GO:0005506,GO:0016705,GO:0020037,GO:0055114	-	KOG0156-Cytochrome P450 CYP2 subfamily[Q]
LOC_Os10g01044	7.44892	28.0039	-1.91053	8.94e-44	2.79e-42	down	-	NAD(P)-binding Rossmann-fold superfamily protein	-	-	-
LOC_Os08g05480	61.9859	30.0018	1.04689	6.17e-18	7.21e-17	up	AtPP2-B2	phloem protein 2-B2	-	-	-
LOC_Os01g09880	3.79876	8.89869	-1.22806	1.63e-06	7.81e-06	down	-	Late embryogenesis abundant (LEA) hydroxyproline-rich glycoprotein family	-	-	-
LOC_Os08g23430	4.15031	10.8691	-1.38894	0.000235231	0.000826592	down	RNEE/G	RNAse E/G-like	GO:0003723,GO:2001070	-	-
LOC_Os12g44250	22.3158	2.85537	2.96632	3.45e-57	1.51e-55	up	ATVAMP726	vesicle-associated membrane protein 726	GO:0016021,GO:0016192	-	KOG0859-Synaptobrevin/VAMP-like protein[U]
LOC_Os03g53800	76.3758	22.3829	1.77072	1.86e-91	1.48e-89	up	-	Glycosyl hydrolase family protein	GO:0005975,GO:0004553	K05349-ko00500 Starch and sucrose metabolism;ko00460 Cyanoamino acid metabolism;ko00940 Phenylpropanoid biosynthesis	-
LOC_Os03g46070	299.445	25.0962	3.57675	1.29e-221	3.69e-219	up	ATOSM34	osmotin 34	-	-	-
LOC_Os01g71700	6.13008	1.7546	1.80476	3.57e-11	2.68e-10	up	BAT1	bidirectional amino acid transporter 1	GO:0003333,GO:0016020,GO:0055085,GO:0006810,GO:0015171	-	KOG1289-Amino acid transporters[E]
LOC_Os01g53255	6.32259	1.44756	2.12689	4.69e-11	3.49e-10	up	-	-	-	-	-
LOC_Os07g02800	52.8766	25.9054	1.02938	2.41e-24	3.92e-23	up	-	Homeodomain-like superfamily protein	-	-	-
LOC_Os07g46860	12.1257	4.78969	1.34007	8.15e-09	5e-08	up	-	NAD(P)-binding Rossmann-fold superfamily protein	-	-	KOG0725-Reductases with broad range of substrate specificities[R]
LOC_Os04g42250	87.8916	20.0076	2.13518	3.13e-91	2.47e-89	up	HCT	hydroxycinnamoyl-CoA shikimate/quinate hydroxycinnamoyl transferase	GO:0016747	K13065-ko00940 Phenylpropanoid biosynthesis;ko00945 Stilbenoid, diarylheptanoid and gingerol biosynthesis;ko00941 Flavonoid biosynthesis	-
LOC_Os12g01680	30.8509	15.3002	1.01176	9.1e-11	6.61e-10	up	-	Tautomerase/MIF superfamily protein	-	K07253-ko00350 Tyrosine metabolism;ko00360 Phenylalanine metabolism	KOG1759-Macrophage migration inhibitory factor[V]
LOC_Os05g03770	5.36305	0.286607	4.22591	2.29e-38	6.14e-37	up	-	-	-	-	-
LOC_Os01g55340	31.4326	5.26793	2.57695	3.85e-54	1.57e-52	up	CDF1	cycling DOF factor 1	GO:0006355,GO:0003677	-	-
LOC_Os04g16748	32.7121	81.3951	-1.31512	3.78e-15	3.7e-14	down	-	ATPase, F0 complex, subunit B/B\', bacterial/chloroplast	GO:0045263,GO:0015986,GO:0015078	K02109-ko00190 Oxidative phosphorylation;ko00195 Photosynthesis	-
LOC_Os01g12810	25.4421	12.5988	1.01393	1.28e-17	1.47e-16	up	-	Tetratricopeptide repeat (TPR)-like superfamily protein	-	-	-
LOC_Os05g01730	3.16078	8.14508	-1.36565	8.57e-07	4.26e-06	down	ATDI19	drought-induced 19	-	-	-
LOC_Os03g55420	13.9772	2.75328	2.34385	4.09e-20	5.37e-19	up	-	Peroxidase superfamily protein	GO:0004601,GO:0020037,GO:0055114,GO:0006979	K00430-ko00940 Phenylpropanoid biosynthesis	-
LOC_Os10g28370	192.874	63.1526	1.61074	4.54e-65	2.33e-63	up	ATCLH2	chlorophyllase 2	-	K08099-ko00860 Porphyrin and chlorophyll metabolism	-
LOC_Os10g32300	12.753	26.7656	-1.06955	2.43e-13	2.13e-12	down	-	Tetratricopeptide repeat (TPR)-like superfamily protein	-	-	-
LOC_Os08g35860	29.5899	12.101	1.28998	1.9e-23	2.97e-22	up	ATCKX5	cytokinin oxidase 7	GO:0050660,GO:0009690,GO:0019139,GO:0055114,GO:0016491	K00279-ko00908 Zeatin biosynthesis	KOG1231-Proteins containing the FAD binding domain[C]
LOC_Os07g44130	28.4007	9.41923	1.59225	3.26e-39	8.93e-38	up	CYP709B2	cytochrome P450, family 709, subfamily B, polypeptide 2	GO:0005506,GO:0016705,GO:0020037,GO:0055114	-	KOG0157-Cytochrome P450 CYP4/CYP19/CYP26 subfamilies[QI]
LOC_Os09g04290	2.61317	6.59193	-1.3349	1.82e-06	8.7e-06	down	-	-	-	-	-
LOC_Os05g37830	23.2612	3.32729	2.8055	1.12e-39	3.11e-38	up	MEE59	maternal effect embryo arrest 59	-	-	-
LOC_Os01g07120	7.67762	3.4379	1.15913	0.00505233	0.0136346	up	AtERF48	Integrase-type DNA-binding superfamily protein	GO:0003700,GO:0006355	-	-
LOC_Os01g07870	14.3178	2.85361	2.32695	1.75e-92	1.4e-90	up	ATMRP3	multidrug resistance-associated protein 3	GO:0042626,GO:0016021,GO:0006810,GO:0016887,GO:0055085,GO:0005524	-	-
LOC_Os02g50460	10.2521	0.687898	3.89758	6.95e-30	1.39e-28	up	ATCMPG1	CYS, MET, PRO, and GLY protein 1	GO:0016567,GO:0004842	-	-
LOC_Os03g22210	19.6524	41.6972	-1.08524	1.62e-12	1.34e-11	down	-	Pollen Ole e 1 allergen and extensin family protein	-	-	-
LOC_Os10g39710	373.64	18.7824	4.3142	0	0	up	SSL5	Calcium-dependent phosphotriesterase superfamily protein	-	-	KOG1520-Predicted alkaloid synthase/Surface mucin Hemomucin[R]
LOC_Os01g21820	11.4668	23.8215	-1.0548	2.03e-18	2.45e-17	down	AGY1	Albino or Glassy Yellow 1	GO:0016020,GO:0017038,GO:0005524	K03070-ko03060 Protein export;ko03070 Bacterial secretion system;ko02024 Quorum sensing	-
LOC_Os11g05490	96.9811	38.5144	1.33231	3.74e-30	7.59e-29	up	-	-	-	-	-
LOC_Os10g38040	42.5972	15.0405	1.5019	2.35e-30	4.81e-29	up	-	peptidoglycan-binding LysM domain-containing protein	-	-	-
LOC_Os09g32730	34.6496	9.14945	1.92108	3.14e-37	8.17e-36	up	-	RING/U-box superfamily protein	-	-	KOG4172-Predicted E3 ubiquitin ligase[O]
LOC_Os06g07932	89.905	32.8718	1.45155	2.2e-68	1.19e-66	up	-	2-oxoglutarate (2OG) and Fe(II)-dependent oxygenase superfamily protein	GO:0055114,GO:0016491	-	KOG0143-Iron/ascorbate family oxidoreductases[QR]
LOC_Os10g42720	6.18987	16.6444	-1.42706	2.55e-17	2.87e-16	down	ACT1	phospholipid/glycerol acyltransferase family protein	GO:0004366,GO:0016746,GO:0008152	K00630-ko00561 Glycerolipid metabolism;ko00564 Glycerophospholipid metabolism	-
LOC_Os05g43390	24.3717	7.9153	1.62249	1.73e-38	4.65e-37	up	-	Signal recognition particle, SRP54 subunit protein	GO:0048500,GO:0008312,GO:0006614,GO:0005525	K03106-ko03060 Protein export;ko03070 Bacterial secretion system;ko02024 Quorum sensing	-
LOC_Os01g66180	7.60154	2.77406	1.45429	0.000403103	0.00136179	up	CYTC-2	cytochrome c-2	GO:0020037,GO:0009055	K08738-ko00920 Sulfur metabolism;ko02020 Two-component system;ko04210 Apoptosis;ko04214 Apoptosis - fly;ko04215 Apoptosis - multiple species;ko04115 p53 signaling pathway;ko05200 Pathways in cancer;ko05210 Colorectal cancer;ko05222 Small cell lung cancer;ko05010 Alzheimer's disease;ko05012 Parkinson's disease;ko05014 Amyotrophic lateral sclerosis (ALS);ko05016 Huntington's disease;ko05416 Viral m…	KOG3453-Cytochrome c[C]
LOC_Os01g46080	33.9996	13.9871	1.28142	6.31e-26	1.09e-24	up	-	GDSL-like Lipase/Acylhydrolase superfamily protein	GO:0016788	-	-
LOC_Os01g20830	91.6709	294.323	-1.68287	1.03e-115	1.16e-113	down	-	Heavy metal transport/detoxification superfamily protein	GO:0046872,GO:0030001	-	KOG1603-Copper chaperone[P]
LOC_Os01g62980	2.1001	9.94566	-2.24361	4.67e-11	3.48e-10	down	-	Bifunctional inhibitor/lipid-transfer protein/seed storage 2S albumin superfamily protein	-	-	-
LOC_Os06g11310	33.5227	1.59514	4.39339	1.1e-107	1.09e-105	up	-	Cupredoxin superfamily protein	GO:0009055	-	-
LOC_Os07g30800	26.6377	53.493	-1.00588	2.81e-18	3.36e-17	down	-	FKBP-like peptidyl-prolyl cis-trans isomerase family protein	GO:0006457	-	-
LOC_Os02g39530	7.67568	15.5557	-1.01907	1.62e-05	6.83e-05	down	-	-	-	-	-
LOC_Os08g30740	16.9909	5.11928	1.73075	1.66e-39	4.57e-38	up	ABCA2	ATP-binding cassette A2	GO:0005215,GO:0016021,GO:0006810,GO:0005524,GO:0016887	-	KOG0059-Lipid exporter ABCA1 and related proteins, ABC superfamily[IR]
LOC_Os09g13440	353.815	6.51672	5.7627	0	0	up	-	-	-	-	-
LOC_Os05g39860	6.02566	0.138947	5.43852	3.83e-35	9.36e-34	up	-	-	-	-	-
LOC_Os01g19140	2.64581	7.91211	-1.58035	4.05e-09	2.54e-08	down	GCP1	glycoprotease 1	-	-	-
LOC_Os01g62610	12.1908	5.51389	1.14464	6.62e-10	4.46e-09	up	-	FKBP-like peptidyl-prolyl cis-trans isomerase family protein	GO:0006457	-	KOG0544-FKBP-type peptidyl-prolyl cis-trans isomerase[O]
LOC_Os01g52790	44.8459	13.9765	1.68197	1.54e-70	8.66e-69	up	CYP72A14	cytochrome P450, family 72, subfamily A, polypeptide 14	GO:0005506,GO:0016705,GO:0020037,GO:0055114	-	KOG0157-Cytochrome P450 CYP4/CYP19/CYP26 subfamilies[QI]
LOC_Os03g53650	40.9343	20.3259	1.00999	2.12e-21	2.98e-20	up	ATCYS-3A	O-acetylserine (thiol) lyase (OAS-TL) isoform A1	-	K01738-ko01200 Carbon metabolism;ko01230 Biosynthesis of amino acids;ko00920 Sulfur metabolism;ko00270 Cysteine and methionine metabolism	KOG1252-Cystathionine beta-synthase and related enzymes[E]
LOC_Os05g43040	61.1168	30.3567	1.00955	2.25e-18	2.7e-17	up	-	Tetratricopeptide repeat (TPR)-like superfamily protein	-	-	-
LOC_Os08g32980	237.384	112.027	1.08337	3.38e-29	6.56e-28	up	-	-	-	-	-
LOC_Os02g48860	28.2805	10.7308	1.39805	3.73e-24	6e-23	up	-	Eukaryotic aspartyl protease family protein	GO:0006508,GO:0004190	-	KOG1339-Aspartyl protease[O]
LOC_Os05g38680	66.9817	143.804	-1.10226	5.72e-40	1.6e-38	down	-	Plant protein 1589 of unknown function	-	-	-
LOC_Os03g09020	5.38668	0.0541003	6.63762	2.96e-06	1.38e-05	up	-	Zinc-binding alcohol dehydrogenase family protein	GO:0008270,GO:0055114,GO:0016491	K00121-ko01200 Carbon metabolism;ko01220 Degradation of aromatic compounds;ko00010 Glycolysis / Gluconeogenesis;ko00680 Methane metabolism;ko00071 Fatty acid degradation;ko00350 Tyrosine metabolism;ko00830 Retinol metabolism;ko00625 Chloroalkane and chloroalkene degradation;ko00626 Naphthalene degradation;ko00980 Metabolism of xenobiotics by cytochrome P450;ko00982 Drug metabolism - cytochrome P4…	KOG0022-Alcohol dehydrogenase, class III[Q]
LOC_Os01g63400	1.86951	5.38458	-1.52617	1.37e-15	1.38e-14	down	-	Pentatricopeptide repeat (PPR) superfamily protein	-	-	-
LOC_Os01g37050	195.42	83.6655	1.22387	3.25e-45	1.06e-43	up	ATRTL2	RNAse THREE-like protein 2	GO:0004525,GO:0003723,GO:0006396	-	-
LOC_Os12g01140	13.5775	28.7298	-1.08133	5.08e-31	1.07e-29	down	JK224	phototropin 1	GO:0006468,GO:0004672	-	KOG0580-Serine/threonine protein kinase[D]
LOC_Os05g08860	7.49698	2.15868	1.79616	1.12e-08	6.75e-08	up	-	-	-	-	-
LOC_Os11g05810	6.01965	2.89003	1.05859	0.00310683	0.00879213	up	-	-	-	-	-
LOC_Os09g34160	7.92026	0.31554	4.64965	2.12e-61	1.02e-59	up	RPM1	NB-ARC domain-containing disease resistance protein	GO:0043531	-	KOG4658-Apoptotic ATPase[T]
LOC_Os02g10580	2.5487	6.90559	-1.438	1.61e-11	1.24e-10	down	ZAR1	HOPZ-ACTIVATED RESISTANCE 1	GO:0043531	-	-
LOC_Os05g02520	139.516	52.1302	1.42024	0.017339	0.040857	up	-	RmlC-like cupins superfamily protein	GO:0045735	-	-
LOC_Os04g45130	20.0663	7.04579	1.50994	3.38e-08	1.95e-07	up	-	Copper transport protein family	GO:0046872,GO:0030001	-	KOG1603-Copper chaperone[P]
LOC_Os10g28080	181.125	4.00343	5.49961	0	0	up	-	-	-	-	-
LOC_Os05g25920	105.727	15.6119	2.75963	4.3e-90	3.34e-88	up	-	-	-	-	-
LOC_Os04g58570	38.7808	15.9426	1.28246	4.69e-15	4.56e-14	up	-	Calcium-dependent lipid-binding (CaLB domain) family protein	GO:0005515	-	KOG1030-Predicted Ca2+-dependent phospholipid-binding protein[R]
LOC_Os02g56310	11.9646	3.18457	1.9096	1.54e-16	1.65e-15	up	ATPPCK2	phosphoenolpyruvate carboxylase kinase 2	GO:0006468,GO:0004672	-	KOG0032-Ca2+/calmodulin-dependent protein kinase, EF-Hand protein superfamily[T]
LOC_Os10g42020	5443.61	210.442	4.69307	0	0	up	-	-	-	-	-
LOC_Os12g36940	5.26948	2.14871	1.29419	4.64e-08	2.64e-07	up	-	Calmodulin-binding protein	GO:0006950,GO:0005516	-	-
LOC_Os01g48850	6.46654	13.7684	-1.0903	3.26e-11	2.45e-10	down	-	Cytochrome b561/ferric reductase transmembrane with DOMON related domain	GO:0016021	-	KOG4293-Predicted membrane protein, contains DoH and Cytochrome b-561/ferric reductase transmembrane domains[T]
LOC_Os09g02270	240.445	106.213	1.17875	6.95e-51	2.61e-49	up	-	Cyclase family protein	GO:0019441,GO:0004061	-	-
LOC_Os01g11160	184.402	64.5161	1.51513	5.08e-68	2.74e-66	up	CAT5	cationic amino acid transporter 5	GO:0003333,GO:0016020,GO:0015171	-	KOG1286-Amino acid transporters[E]
LOC_Os09g28160	41.9989	8.22362	2.35251	1.34e-65	6.92e-64	up	PHT3;2	phosphate transporter 3;2	-	-	KOG0767-Mitochondrial phosphate carrier protein[C]
LOC_Os03g18740	13.9797	3.89733	1.84278	4.55e-23	6.92e-22	up	-	NAD(P)-binding Rossmann-fold superfamily protein	-	-	KOG0725-Reductases with broad range of substrate specificities[R]
LOC_Os09g29690	48.9405	3.49445	3.80789	3.59e-95	2.98e-93	up	-	Barwin-related endoglucanase	-	-	-
LOC_Os08g42100	33.7173	69.0236	-1.0336	9.04e-41	2.59e-39	down	ACR4	ACT domain repeat 4	GO:0016597,GO:0008152	-	-
LOC_Os09g25850	2.84659	8.68632	-1.60951	5.96e-16	6.15e-15	down	CER3	Fatty acid hydroxylase superfamily	GO:0006633,GO:0005506,GO:0055114,GO:0016491	-	-
LOC_Os02g38050	207.261	100.575	1.04318	1.69e-21	2.39e-20	up	-	ubiquitin-associated (UBA)/TS-N domain-containing protein / octicosapeptide/Phox/Bemp1 (PB1) domain-containing protein	GO:0008270,GO:0005515	-	-
LOC_Os11g01040	40.0535	16.0695	1.3176	1.02e-24	1.68e-23	up	-	alpha/beta-Hydrolases superfamily protein	-	-	KOG1455-Lysophospholipase[I]
LOC_Os03g54050	8.54913	19.3875	-1.18127	6.35e-15	6.13e-14	down	-	Heavy metal transport/detoxification superfamily protein	-	-	KOG1603-Copper chaperone[P]
LOC_Os01g53090	5.50896	1.53432	1.84418	4.58e-08	2.61e-07	up	-	pathogenesis-related family protein	-	-	-
LOC_Os01g41810	216.87	28.0581	2.95034	3.71e-219	1.02e-216	up	CYP72A15	cytochrome P450, family 72, subfamily A, polypeptide 15	GO:0005506,GO:0016705,GO:0020037,GO:0055114	-	KOG0157-Cytochrome P450 CYP4/CYP19/CYP26 subfamilies[QI]
LOC_Os01g48446	9.99022	4.37793	1.19027	7.84e-09	4.81e-08	up	anac034	NAC domain containing protein 35	GO:0006355,GO:0003677	-	-
LOC_Os08g06550	223.007	614.671	-1.46273	7.74e-94	6.34e-92	down	ACBP	acyl-CoA-binding protein 6	GO:0000062	K08762-ko03320 PPAR signaling pathway	-
LOC_Os08g39730	6.77149	2.20712	1.61731	1.41e-06	6.84e-06	up	CYP76C4	cytochrome P450, family 76, subfamily C, polypeptide 4	GO:0005506,GO:0016705,GO:0020037,GO:0055114	-	KOG0156-Cytochrome P450 CYP2 subfamily[Q]
LOC_Os12g26510	2.51458	5.16434	-1.03827	0.00201555	0.00594149	down	-	-	-	-	-
LOC_Os03g01870	7.97524	0.832395	3.26019	2.14e-25	3.62e-24	up	-	NAC (No Apical Meristem) domain transcriptional regulator superfamily protein	GO:0006355,GO:0003677	-	-
LOC_Os04g52540	31.9524	10.3702	1.62348	3.05e-65	1.57e-63	up	AGO2	Argonaute family protein	GO:0003676,GO:0005515	-	-
LOC_Os11g37950	229.433	8.33419	4.78289	0	0	up	HEL	pathogenesis-related 4	GO:0050832,GO:0042742	-	-
LOC_Os02g41510	19.0964	2.35075	3.02211	8.82e-51	3.3e-49	up	ATMYB15	myb domain protein 15	-	-	-
LOC_Os04g50940	5.87866	0.0811353	6.17901	5.22e-51	1.98e-49	up	ATPTR2	peptide transporter 2	GO:0005215,GO:0016020,GO:0006810	-	KOG1237-H+/oligopeptide symporter[E]
LOC_Os07g39530	9.23842	2.58481	1.83759	2e-29	3.93e-28	up	-	Phototropic-responsive NPH3 family protein	-	-	-
LOC_Os03g55590	27.1506	10.34	1.39275	3.6e-38	9.59e-37	up	HRS1	myb-like transcription factor family protein	-	-	-
LOC_Os10g15310	6.71468	14.4473	-1.10541	6.45e-13	5.49e-12	down	-	-	-	-	-
LOC_Os04g11840	4.89282	10.4351	-1.09271	0.000212772	0.00075379	down	-	-	-	-	-
LOC_Os01g09800	25.9416	11.7691	1.14026	1.66e-18	2.02e-17	up	ATNPR1	regulatory protein (NPR1)	GO:0005515	K14508-ko04075 Plant hormone signal transduction	-
LOC_Os01g07090	25.4731	54.3924	-1.09443	1.86e-17	2.1e-16	down	-	Protein phosphatase 2C family protein	GO:0003824	-	KOG1379-Serine/threonine protein phosphatase[T]
LOC_Os01g72120	69.5447	8.95383	2.95736	4.45e-71	2.55e-69	up	ATGSTU8	glutathione S-transferase TAU 8	GO:0005515	K00799-ko00480 Glutathione metabolism;ko00980 Metabolism of xenobiotics by cytochrome P450;ko00982 Drug metabolism - cytochrome P450;ko05204 Chemical carcinogenesis;ko01524 Platinum drug resistance	KOG0406-Glutathione S-transferase[O]
LOC_Os05g50190	38.2705	18.8062	1.02502	1.01e-22	1.51e-21	up	-	Protein kinase superfamily protein	GO:0006468,GO:0004672	-	KOG0192-Tyrosine kinase specific for activated (GTP-bound) p21cdc42Hs[T]
LOC_Os12g19530	4.25201	8.72614	-1.0372	5.61e-10	3.81e-09	down	CSK	chloroplast sensor kinase	-	-	-
LOC_Os10g39300	57.1384	0.135199	8.72323	1.47e-20	1.98e-19	up	-	Eukaryotic aspartyl protease family protein	GO:0006508,GO:0004190	-	KOG1339-Aspartyl protease[O]
LOC_Os03g18940	5.01619	10.0608	-1.00409	7.98e-09	4.9e-08	down	-	Polynucleotidyl transferase, ribonuclease H-like superfamily protein	-	-	KOG4793-Three prime repair exonuclease[L]
LOC_Os10g38160	5.93532	0.12197	5.60473	0.00131332	0.00401944	up	ATGSTU17	Glutathione S-transferase family protein	GO:0005515	-	KOG0406-Glutathione S-transferase[O]
LOC_Os03g51220	18.3059	36.771	-1.00626	6.67e-20	8.67e-19	down	ATSWI3D	DNA-binding family protein	GO:0008270,GO:0005515	-	KOG1279-Chromatin remodeling factor subunit and related transcription factors[B]
LOC_Os08g24300	422.799	1.79175	7.88246	3.94e-161	6.76e-159	up	-	-	-	-	-
LOC_Os03g57330	2.91357	7.35508	-1.33595	3.19e-12	2.58e-11	down	IQD5	IQ-domain 5	GO:0005515	-	-
LOC_Os05g07210	96.6677	43.6162	1.14817	1.78e-32	3.96e-31	up	ATZIP6	ZIP metal ion transporter family	GO:0046873,GO:0016020,GO:0030001,GO:0055085	-	KOG1558-Fe2+/Zn2+ regulated transporter[P]
LOC_Os03g53520	21.9618	58.4939	-1.41329	9.09e-38	2.4e-36	down	-	Protein of unknown function (DUF581)	-	-	-
LOC_Os01g51570	12.4906	1.36759	3.19113	4.37e-40	1.23e-38	up	BG2	beta-1,3-glucanase 2	GO:0005975,GO:0004553	-	-
LOC_Os11g36140	5.84889	16.7744	-1.52003	1.65e-37	4.32e-36	down	-	Leucine-rich repeat protein kinase family protein	GO:0006468,GO:0005515,GO:0004672	-	KOG1187-Serine/threonine protein kinase[T]
LOC_Os02g36530	176.72	41.1553	2.10231	5.04e-63	2.48e-61	up	-	-	-	-	-
LOC_Os09g39960	32.3569	10.2044	1.66489	2.73e-53	1.1e-51	up	ADL1E	DYNAMIN-like 1E	GO:0003924,GO:0005525	-	-
LOC_Os05g49970	41.4809	93.4831	-1.17226	2.11e-39	5.79e-38	down	FUG1	Translation initiation factor 2, small GTP-binding protein	GO:0005525	-	KOG0076-GTP-binding ADP-ribosylation factor-like protein yARL3[U]
LOC_Os10g27274	2.31613	8.17243	-1.81905	1.78e-12	1.47e-11	down	-	-	-	-	-
LOC_Os08g35630	29.5046	8.76963	1.75035	1.5e-31	3.21e-30	up	-	-	-	-	-
LOC_Os06g20790	12.9649	0.842759	3.94335	6.11e-54	2.48e-52	up	NAMT1	S-adenosyl-L-methionine-dependent methyltransferases superfamily protein	GO:0008168	-	-
LOC_Os01g09620	8.89239	41.1098	-2.20884	7.58e-78	4.94e-76	down	-	CCCH-type zinc finger family protein	GO:0046872	-	-
LOC_Os01g67770	5.79762	12.8609	-1.14946	7.93e-12	6.24e-11	down	ARR11	response regulator 11	GO:0000160	K14491-ko04075 Plant hormone signal transduction	KOG1601-GATA-4/5/6 transcription factors[K]
LOC_Os09g37690	9.11365	0.0001	16.4757	2.93e-21	4.08e-20	up	FMO1	flavin-dependent monooxygenase 1	-	-	-
LOC_Os01g57770	14.0265	2.3424	2.5821	1.26e-21	1.79e-20	up	ATMES5	methyl esterase 5	-	-	KOG1454-Predicted hydrolase/acyltransferase (alpha/beta hydrolase superfamily)[R]
LOC_Os05g41800	2.70854	5.69561	-1.07234	1.37e-05	5.83e-05	down	-	ribosomal protein L11 methyltransferase-related	GO:0008168	-	-
LOC_Os03g45280	332.184	979.888	-1.56064	8.08e-104	7.4e-102	down	-	dehydrin family protein	-	-	-
LOC_Os04g41570	18.7693	81.7725	-2.12324	5.23e-98	4.53e-96	down	-	basic helix-loop-helix (bHLH) DNA-binding superfamily protein	-	-	-
LOC_Os08g44340	53.932	25.1387	1.10123	2.92e-28	5.51e-27	up	ATMDAR2	Pyridine nucleotide-disulphide oxidoreductase family protein	GO:0055114,GO:0016491	K08232-ko00053 Ascorbate and aldarate metabolism	KOG1336-Monodehydroascorbate/ferredoxin reductase[R]
LOC_Os09g26370	5.48487	23.8965	-2.12327	1.15e-29	2.29e-28	down	-	Protein of unknown function (DUF581)	-	-	-
LOC_Os02g19650	12.9988	30.9348	-1.25085	1.49e-21	2.11e-20	down	-	alpha/beta-Hydrolases superfamily protein	-	-	KOG4178-Soluble epoxide hydrolase[I]
LOC_Os03g26620	5.04349	0.0001	15.6221	1.1e-18	1.34e-17	up	KCS12	3-ketoacyl-CoA synthase 12	GO:0006633,GO:0016020,GO:0016747,GO:0008610	K15397-ko00062 Fatty acid elongation	-
LOC_Os04g45980	64.1572	15.1578	2.08155	1.86e-34	4.42e-33	up	-	-	-	-	-
LOC_Os01g14810	16.8865	38.3972	-1.18513	4.7e-29	9.07e-28	down	-	HAD-superfamily hydrolase, subfamily IG, 5\'-nucleotidase	-	-	KOG2469-IMP-GMP specific 5'-nucleotidase[F]
LOC_Os06g12660	197.354	396.512	-1.00658	2.49e-36	6.3e-35	down	-	NHL domain-containing protein	-	-	-
LOC_Os04g27750	8.21578	1.97087	2.05957	7.96e-08	4.41e-07	up	-	-	-	-	-
LOC_Os12g29400	51.8895	4.77801	3.44096	4.82e-127	6.1e-125	up	-	GRAM domain family protein	-	-	-
LOC_Os01g09190	28.6208	1.69149	4.0807	7.91e-58	3.54e-56	up	-	-	-	-	-
LOC_Os03g19580	49.7278	24.0297	1.04923	1.18e-24	1.95e-23	up	-	heme binding	GO:0020037	-	-
LOC_Os08g35900	1.85631	6.17742	-1.73457	4.97e-13	4.26e-12	down	-	F-box/RNI-like superfamily protein	GO:0005515	-	-
LOC_Os05g30454	8.7987	3.44307	1.3536	4.88e-07	2.48e-06	up	TPK1	thiamin pyrophosphokinase1	GO:0030975,GO:0009229,GO:0004788,GO:0005524	K00949-ko00730 Thiamine metabolism	KOG3153-Thiamine pyrophosphokinase[H]
LOC_Os09g28500	6.03099	30.3855	-2.33291	8.5e-32	1.84e-30	down	ATCAL4	Calcium-binding EF hand family protein	GO:0005509	K02183-ko04014 Ras signaling pathway;ko04015 Rap1 signaling pathway;ko04020 Calcium signaling pathway;ko04070 Phosphatidylinositol signaling system;ko04024 cAMP signaling pathway;ko04022 cGMP - PKG signaling pathway;ko04114 Oocyte meiosis;ko04910 Insulin signaling pathway;ko04922 Glucagon signaling pathway;ko04912 GnRH signaling pathway;ko04915 Estrogen signaling pathway;ko04921 Oxytocin signalin…	-
LOC_Os01g40570	24.2224	11.79	1.03878	2.75e-10	1.91e-09	up	ATVDAC1	voltage dependent anion channel 1	GO:0005741,GO:0055085	K15040-ko04020 Calcium signaling pathway;ko04022 cGMP - PKG signaling pathway;ko05012 Parkinson's disease;ko05016 Huntington's disease;ko05166 HTLV-I infection	KOG3126-Porin/voltage-dependent anion-selective channel protein[P]
LOC_Os02g30420	2.0786	6.24174	-1.58633	6.67e-07	3.34e-06	down	-	-	-	-	-
LOC_Os10g01110	15.964	4.61131	1.79157	2.71e-32	5.96e-31	up	scpl6	serine carboxypeptidase-like 6	GO:0006508,GO:0004185	-	KOG1282-Serine carboxypeptidases (lysosomal cathepsin A)[OE]
LOC_Os01g69070	8.76454	28.9734	-1.72498	8.96e-37	2.3e-35	down	PIN5	Auxin efflux carrier family protein	GO:0016021,GO:0055085	-	-
LOC_Os01g19260	32.7349	0.39001	6.39118	1.88e-194	4.33e-192	up	AATP1	AAA-ATPase 1	GO:0005524	-	KOG0743-AAA+-type ATPase[O]
LOC_Os07g35640	29.7182	10.3715	1.51873	2.47e-22	3.64e-21	up	CRK25	cysteine-rich RLK (RECEPTOR-like protein kinase) 25	-	-	-
LOC_Os05g36930	13.9531	1.28188	3.44424	1.75e-71	1.02e-69	up	ATHDA8	histone deacetylase 8	-	-	-
LOC_Os01g43700	4.25155	12.9367	-1.60541	1.08e-18	1.33e-17	down	CYP72A13	cytochrome P450, family 72, subfamily A, polypeptide 13	GO:0005506,GO:0016705,GO:0020037,GO:0055114	-	KOG0157-Cytochrome P450 CYP4/CYP19/CYP26 subfamilies[QI]
LOC_Os02g10500	125.775	51.1694	1.29749	7.73e-29	1.48e-27	up	-	-	-	-	-
LOC_Os02g41680	14.5528	3.40729	2.09461	1.21e-36	3.09e-35	up	ATPAL1	PHE ammonia lyase 1	-	K10775-ko00360 Phenylalanine metabolism;ko00940 Phenylpropanoid biosynthesis	-
LOC_Os01g71350	88.4406	7.4479	3.5698	1.06e-160	1.8e-158	up	BG2	beta-1,3-glucanase 2	GO:0005975,GO:0004553	-	-
LOC_Os05g32130	2.87344	8.10412	-1.49588	0.000101933	0.000381381	down	-	-	-	-	-
LOC_Os09g28060	11.378	5.5602	1.03303	9.85e-10	6.56e-09	up	-	Histone H3 K4-specific methyltransferase SET7/9 family protein	-	-	-
LOC_Os03g24860	6.06091	13.7466	-1.18147	8.33e-14	7.5e-13	down	-	Major facilitator superfamily protein	GO:0022857,GO:0016021,GO:0055085	-	KOG0254-Predicted transporter (major facilitator superfamily)[R]
LOC_Os10g36530	1.68071	5.36556	-1.67466	1.02e-13	9.16e-13	down	-	DNA mismatch repair protein MutS, type 2	GO:0006298,GO:0005524,GO:0030983	-	-
LOC_Os06g18930	7.49692	2.19919	1.76932	1.29e-23	2.03e-22	up	-	Ankyrin repeat family protein	-	-	-
LOC_Os06g08300	2.77256	5.72271	-1.04548	0.000127334	0.000467581	down	-	FAD-dependent oxidoreductase family protein	GO:0055114,GO:0016491	-	-
LOC_Os08g16830	2.4931	9.18124	-1.88075	1.12e-07	6.08e-07	down	-	-	-	-	-
LOC_Os04g34000	6.8519	2.49924	1.45502	2.35e-14	2.2e-13	up	DGD1	UDP-Glycosyltransferase superfamily protein	-	K09480-ko00561 Glycerolipid metabolism	-
LOC_Os04g25400	16.7643	35.2253	-1.07122	4.22e-13	3.64e-12	down	-	coenzyme F420 hydrogenase family / dehydrogenase, beta subunit family	-	K18010-ko00860 Porphyrin and chlorophyll metabolism	-
LOC_Os11g03600	12.15	3.43461	1.82274	7.76e-16	7.96e-15	up	-	Late embryogenesis abundant (LEA) hydroxyproline-rich glycoprotein family	-	-	-
LOC_Os05g51620	7.86894	18.6123	-1.24201	4.48e-34	1.05e-32	down	-	-	-	-	-
LOC_Os10g38870	50.8912	13.5612	1.90793	1.05e-34	2.53e-33	up	-	Heavy metal transport/detoxification superfamily protein	GO:0046872,GO:0030001	-	KOG1603-Copper chaperone[P]
LOC_Os10g02880	32.6366	0.792697	5.36358	4.21e-175	8.46e-173	up	-	O-methyltransferase family protein	GO:0046983,GO:0008171	-	KOG3178-Hydroxyindole-O-methyltransferase and related SAM-dependent methyltransferases[R]
LOC_Os07g32060	13.2759	4.82066	1.46151	2.85e-17	3.2e-16	up	HYR1	UDP-Glycosyltransferase superfamily protein	GO:0016758,GO:0008152	-	-
LOC_Os03g21040	55.2076	25.2406	1.12912	2.26e-29	4.41e-28	up	-	hydroxyproline-rich glycoprotein family protein	-	-	-
LOC_Os07g12160	9.76673	20.9441	-1.1006	2.34e-13	2.05e-12	down	-	-	-	-	-
LOC_Os01g13520	2.28997	13.8639	-2.59793	1.29e-49	4.68e-48	down	ARF11	auxin response factor 11	GO:0006355,GO:0005634,GO:0009725,GO:0003677	-	-
LOC_Os01g72910	311.188	6.02734	5.69012	7.51e-107	7.24e-105	up	-	-	-	-	-
LOC_Os02g36619	5.04601	0.408534	3.62662	7.92e-45	2.58e-43	up	ATEXO70F1	exocyst subunit exo70 family protein F1	GO:0006887,GO:0000145	-	-
LOC_Os02g37250	19.6082	0.0001	17.5811	4.47e-14	4.1e-13	up	-	-	-	-	-
LOC_Os07g06830	284.276	80.3319	1.82325	1.72e-77	1.11e-75	up	-	alpha/beta-Hydrolases superfamily protein	-	-	KOG1515-Arylacetamide deacetylase[V]
LOC_Os09g13600	53.6114	178.97	-1.73911	3.34e-86	2.46e-84	down	CRR3	chlororespiratory reduction 3	-	-	-
LOC_Os12g07310	16.5435	7.65906	1.11103	6.29e-08	3.53e-07	up	-	-	-	-	-
LOC_Os05g44270	84.1811	30.2775	1.47525	2.26e-29	4.41e-28	up	-	VQ motif-containing protein	-	-	-
LOC_Os10g18340	946.358	2213.64	-1.22596	1.58e-73	9.68e-72	down	-	-	-	-	-
LOC_Os01g49710	24.8324	1.17345	4.4034	6.56e-58	2.94e-56	up	ATGSTU18	glutathione S-transferase TAU 18	GO:0005515	K00799-ko00480 Glutathione metabolism;ko00980 Metabolism of xenobiotics by cytochrome P450;ko00982 Drug metabolism - cytochrome P450;ko05204 Chemical carcinogenesis;ko01524 Platinum drug resistance	KOG0406-Glutathione S-transferase[O]
LOC_Os01g68650	7.46465	0.799494	3.22292	4.53e-23	6.89e-22	up	-	Protein of unknown function (DUF506)	-	-	-
LOC_Os04g52890	2.32477	5.26493	-1.17932	0.000193134	0.000688805	down	ATBAG1	BCL-2-associated athanogene 1	GO:0051087,GO:0005515	-	-
LOC_Os01g42380	5.21674	2.35893	1.14502	4e-09	2.51e-08	up	ABCG40	pleiotropic drug resistance 12	GO:0016020,GO:0005524,GO:0016887	-	-
LOC_Os01g22352	238.867	25.0759	3.25183	3.31e-195	7.82e-193	up	-	Peroxidase superfamily protein	GO:0004601,GO:0020037,GO:0055114,GO:0006979	-	-
LOC_Os05g46840	6.90816	1.97144	1.80905	8.74e-09	5.34e-08	up	-	-	-	-	-
LOC_Os03g52640	49.0126	116.083	-1.24393	2.08e-40	5.92e-39	down	-	methyltransferases	GO:0008168,GO:0031167	-	-
LOC_Os04g53850	17.8776	3.87836	2.20463	5.43e-36	1.36e-34	up	BAN	NAD(P)-binding Rossmann-fold superfamily protein	GO:0050662,GO:0003824	K08695-ko00941 Flavonoid biosynthesis	KOG1502-Flavonol reductase/cinnamoyl-CoA reductase[V]
LOC_Os10g04490	9.31845	1.73002	2.4293	4.12e-21	5.69e-20	up	-	LRR and NB-ARC domains-containing disease resistance protein	-	-	-
LOC_Os06g05630	2.50621	7.04181	-1.49044	2.19e-10	1.54e-09	down	-	GDSL-like Lipase/Acylhydrolase superfamily protein	GO:0016788	-	-
LOC_Os02g43360	160.179	36.1282	2.14849	7.33e-81	4.99e-79	up	ATB5-A	cytochrome B5 isoform E	-	-	KOG0537-Cytochrome b5[C]
LOC_Os04g55980	144.89	0.77806	7.54086	8.07e-93	6.5e-91	up	-	-	-	-	-
LOC_Os12g13380	17.0083	4.51618	1.91307	2.2e-18	2.65e-17	up	ADK1	adenylate kinase 1	GO:0006139,GO:0005524,GO:0004017,GO:0019205	K00939-ko00230 Purine metabolism	KOG3078-Adenylate kinase[F]
LOC_Os09g32988	3.56558	8.27139	-1.21399	1.72e-09	1.12e-08	down	-	Pollen Ole e 1 allergen and extensin family protein	-	-	-
LOC_Os09g32984	6.01517	13.6992	-1.18741	0.000197871	0.000704223	down	-	SAUR-like auxin-responsive protein family	GO:0009733	-	-
LOC_Os12g02450	10.6853	0.240713	5.47217	1.32e-46	4.44e-45	up	ATWRKY70	WRKY DNA-binding protein 70	GO:0003700,GO:0043565,GO:0006355	-	-
LOC_Os04g59190	47.8976	5.76326	3.055	3.62e-61	1.72e-59	up	-	Peroxidase superfamily protein	GO:0004601,GO:0020037,GO:0055114,GO:0006979	-	-
LOC_Os10g06630	13.5826	3.8481	1.81954	4.35e-14	3.99e-13	up	ROC3	rotamase CYP 3	GO:0000413,GO:0006457,GO:0003755	-	KOG0865-Cyclophilin type peptidyl-prolyl cis-trans isomerase[O]
LOC_Os10g38470	187.618	51.5865	1.86273	2.79e-109	2.81e-107	up	ATGSTU18	glutathione S-transferase TAU 18	GO:0005515	K00799-ko00480 Glutathione metabolism;ko00980 Metabolism of xenobiotics by cytochrome P450;ko00982 Drug metabolism - cytochrome P450;ko05204 Chemical carcinogenesis;ko01524 Platinum drug resistance	KOG0406-Glutathione S-transferase[O]
LOC_Os08g10080	4.85954	27.3118	-2.49063	3.77e-43	1.15e-41	down	anac021	NAC domain containing protein 1	GO:0006355,GO:0003677	-	-
LOC_Os05g50340	163.806	943.738	-2.52639	2.78e-132	3.76e-130	down	ATRL6	RAD-like 6	-	-	-
LOC_Os03g09830	2.72379	8.2619	-1.60086	5.07e-07	2.58e-06	down	-	-	-	-	-
LOC_Os07g35370	5.53677	1.73511	1.67401	8.18e-10	5.49e-09	up	CRK25	cysteine-rich RLK (RECEPTOR-like protein kinase) 25	GO:0006468,GO:0004672	-	KOG1187-Serine/threonine protein kinase[T]
LOC_Os07g33270	37.1533	16.1976	1.19771	7.99e-23	1.2e-21	up	-	Protein of unknown function, DUF584	-	-	-
LOC_Os03g20210	27.1973	4.79173	2.50485	1.26e-57	5.61e-56	up	-	Eukaryotic aspartyl protease family protein	GO:0006508,GO:0004190	-	KOG1339-Aspartyl protease[O]
LOC_Os03g60810	17.1022	8.26653	1.04883	3.94e-12	3.17e-11	up	-	Concanavalin A-like lectin protein kinase family protein	GO:0006468,GO:0030246,GO:0005524,GO:0004672	-	KOG1187-Serine/threonine protein kinase[T]
LOC_Os03g15630	17.3849	5.95817	1.5449	3.16e-19	3.99e-18	up	-	Late embryogenesis abundant (LEA) hydroxyproline-rich glycoprotein family	-	-	-
LOC_Os07g12640	5.47933	12.3639	-1.17406	6.4e-11	4.72e-10	down	GLY1	NAD-dependent glycerol-3-phosphate dehydrogenase family protein	GO:0004367,GO:0005975,GO:0009331,GO:0016616,GO:0046168,GO:0051287,GO:0006072,GO:0055114	K00006-ko00564 Glycerophospholipid metabolism;ko04011 MAPK signaling pathway - yeast	-
LOC_Os01g68300	3917.83	14827.4	-1.92013	2.51e-120	2.92e-118	down	-	-	-	-	-
LOC_Os12g24320	28.1069	0.664672	5.40214	3.43e-175	6.95e-173	up	AATP1	AAA-ATPase 1	GO:0005524	-	-
LOC_Os01g12710	208.418	593.589	-1.50998	2.8e-105	2.62e-103	down	NYC1	NAD(P)-binding Rossmann-fold superfamily protein	-	K13606-ko00860 Porphyrin and chlorophyll metabolism	KOG0725-Reductases with broad range of substrate specificities[R]
LOC_Os11g31530	75.7006	6.57116	3.52609	2.29e-107	2.25e-105	up	ATSERK2	somatic embryogenesis receptor-like kinase 2	GO:0005515	-	-
LOC_Os04g42590	21.6654	44.8743	-1.0505	1.31e-16	1.41e-15	down	-	-	-	-	-
LOC_Os06g14240	7.97465	23.2394	-1.54308	3.18e-13	2.76e-12	down	-	HSP20-like chaperones superfamily protein	-	K13993-ko04141 Protein processing in endoplasmic reticulum	-
LOC_Os03g12110	5.92315	0.975272	2.60249	8.58e-17	9.34e-16	up	ATHMT-1	Homocysteine S-methyltransferase family protein	-	K00547-ko00270 Cysteine and methionine metabolism	KOG1579-Homocysteine S-methyltransferase[E]
LOC_Os01g05120	6.44727	0.49348	3.70763	0.00642472	0.0168906	up	UFD1	ubiquitin fusion degradation 1	GO:0006511	K14016-ko04141 Protein processing in endoplasmic reticulum	KOG1816-Ubiquitin fusion-degradation protein[O]
LOC_Os04g55270	3.82423	9.35979	-1.29131	0.00498554	0.0134843	down	-	-	-	-	-
LOC_Os12g11620	187.302	3.89634	5.5871	1.73e-152	2.63e-150	up	-	-	-	-	-
LOC_Os04g51880	3.83027	21.3368	-2.47782	8.22e-56	3.52e-54	down	GalAK	galacturonic acid kinase	GO:0005524	K18677-ko00520 Amino sugar and nucleotide sugar metabolism	KOG0631-Galactokinase[G]
LOC_Os02g26404	68.4656	23.3283	1.5533	1.17e-17	1.34e-16	up	-	-	-	-	-
LOC_Os01g06640	17.7279	2.39472	2.8881	6.04e-41	1.74e-39	up	-	basic helix-loop-helix (bHLH) DNA-binding superfamily protein	GO:0046983	-	-
LOC_Os04g35520	86.2146	21.4999	2.0036	4.55e-113	4.87e-111	up	SAPX	stromal ascorbate peroxidase	GO:0004601,GO:0020037,GO:0055114,GO:0006979	K00434-ko00053 Ascorbate and aldarate metabolism;ko00480 Glutathione metabolism	-
LOC_Os11g34130	9.65596	25.8456	-1.42042	1.56e-24	2.56e-23	down	-	Pentatricopeptide repeat (PPR) superfamily protein	-	-	-
LOC_Os06g05390	49.8889	101.124	-1.01933	1.12e-29	2.23e-28	down	-	Domain of unknown function (DUF1995)	-	-	-
LOC_Os01g02010	6.89832	24.2074	-1.81113	7.15e-22	1.03e-20	down	-	-	-	-	-
LOC_Os06g17020	7.18183	1.9753	1.86228	4.88e-12	3.89e-11	up	UGT89B1	UDP-glucosyl transferase 89B1	GO:0016758,GO:0008152	-	-
LOC_Os02g02910	10.74	25.7838	-1.26347	4.04e-35	9.85e-34	down	-	-	-	-	-
LOC_Os03g22820	9.94323	1.26652	2.97284	1.36e-16	1.46e-15	up	-	-	-	-	-
LOC_Os02g10120	5.8663	16.9262	-1.52874	3.79e-24	6.08e-23	down	ATLOX2	lipoxygenase 2	GO:0046872,GO:0016702,GO:0055114,GO:0005515	K00454-ko00591 Linoleic acid metabolism;ko00592 alpha-Linolenic acid metabolism	-
LOC_Os03g22790	31.2839	5.40448	2.53319	2.55e-80	1.73e-78	up	BAM9	beta-amylase 3	GO:0016161,GO:0000272	-	-
LOC_Os11g44800	10.6876	4.75059	1.16977	1.95e-08	1.15e-07	up	-	-	-	-	-
LOC_Os04g32920	31.9943	13.4804	1.24696	6.41e-32	1.39e-30	up	ATHAK5	high affinity K+ transporter 5	GO:0016020,GO:0015079,GO:0071805	-	-
LOC_Os04g33030	36.0109	73.64	-1.03206	3.45e-21	4.79e-20	down	-	SBP (S-ribonuclease binding protein) family protein	-	-	KOG1100-Predicted E3 ubiquitin ligase[O]
LOC_Os01g14890	33.4248	72.2615	-1.11231	4.84e-38	1.29e-36	down	-	-	-	-	-
LOC_Os04g01960	21.7744	10.5405	1.04668	8.77e-09	5.36e-08	up	-	-	-	-	-
LOC_Os04g16160	0.876777	8.55754	-3.28691	1.57e-17	1.79e-16	down	-	-	-	-	-
LOC_Os06g42000	87.0606	36.6513	1.24815	4.7e-28	8.8e-27	up	-	Thioredoxin superfamily protein	GO:0016209,GO:0055114,GO:0016491	-	KOG0541-Alkyl hydroperoxide reductase/peroxiredoxin[O]
LOC_Os07g38790	2.55864	5.32301	-1.05686	2.87e-05	0.00011637	down	ATHEX3	beta-hexosaminidase 2	GO:0005975,GO:0004553	K12373-ko00520 Amino sugar and nucleotide sugar metabolism;ko00513 Various types of N-glycan biosynthesis;ko00531 Glycosaminoglycan degradation;ko00603 Glycosphingolipid biosynthesis - globo series;ko00604 Glycosphingolipid biosynthesis - ganglio series;ko00511 Other glycan degradation;ko04142 Lysosome	KOG2499-Beta-N-acetylhexosaminidase[G]
LOC_Os09g24670	12.3446	28.07	-1.18515	9.3e-13	7.83e-12	down	-	CAAX amino terminal protease family protein	GO:0016020	-	-
LOC_Os04g47670	1.83147	6.69981	-1.87112	1.06e-07	5.8e-07	down	-	-	-	-	-
LOC_Os05g51240	39.1507	81.4851	-1.0575	7.22e-30	1.44e-28	down	-	alpha/beta-Hydrolases superfamily protein	-	-	KOG1454-Predicted hydrolase/acyltransferase (alpha/beta hydrolase superfamily)[R]
LOC_Os06g43960	8.49884	2.8363	1.58326	2.78e-10	1.94e-09	up	-	-	-	-	-
LOC_Os07g11970	7.62138	2.94239	1.37306	2.12e-07	1.12e-06	up	CYP71B13	cytochrome P450, family 71, subfamily B, polypeptide 13	GO:0005506,GO:0016705,GO:0020037,GO:0055114	-	KOG0156-Cytochrome P450 CYP2 subfamily[Q]
LOC_Os05g01250	17.3859	48.1459	-1.46949	4.07e-42	1.21e-40	down	VPS60.1	SNF7 family protein	GO:0007034	K12198-ko04144 Endocytosis	KOG1655-Protein involved in vacuolar protein sorting[U]
LOC_Os09g12230	52.494	23.0835	1.18529	2.96e-31	6.27e-30	up	UBC28	ubiquitin-conjugating enzyme 28	-	K06689-ko04141 Protein processing in endoplasmic reticulum;ko04120 Ubiquitin mediated proteolysis;ko04013 MAPK signaling pathway - fly;ko04624 Toll and Imd signaling pathway	KOG0417-Ubiquitin-protein ligase[O]
LOC_Os02g01440	22.2716	47.9633	-1.10672	3.7e-23	5.68e-22	down	ATNOA1	P-loop containing nucleoside triphosphate hydrolases superfamily protein	GO:0005525	K13427-ko00220 Arginine biosynthesis;ko00330 Arginine and proline metabolism;ko04626 Plant-pathogen interaction	KOG1249-Predicted GTPases[R]
LOC_Os05g07690	39.666	18.9329	1.06701	9.02e-18	1.04e-16	up	ATH9	thioredoxin H-type 9	GO:0045454,GO:0015035,GO:0006662	-	KOG0907-Thioredoxin[O]
LOC_Os05g49940	81.2681	163.792	-1.0111	2.37e-35	5.85e-34	down	-	-	-	-	-
LOC_Os03g55120	3.99351	10.687	-1.42013	8.87e-08	4.9e-07	down	AtENODL17	early nodulin-like protein 17	GO:0009055	-	-
LOC_Os10g41270	2.41891	6.08037	-1.3298	3.09e-08	1.78e-07	down	PLA-I{beta]2	alpha/beta-Hydrolases superfamily protein	GO:0006629	-	KOG4569-Predicted lipase[I]
LOC_Os05g45070	45.5884	4.41938	3.36675	2.13e-61	1.02e-59	up	-	Late embryogenesis abundant (LEA) hydroxyproline-rich glycoprotein family	-	-	-
LOC_Os02g35347	15.5442	0.841484	4.20729	2.54e-47	8.69e-46	up	-	RING/U-box superfamily protein	GO:0008270,GO:0005515	-	-
LOC_Os04g56000	234.663	113.253	1.05104	2.45e-33	5.6e-32	up	-	-	-	-	-
LOC_Os10g03540	10.5917	4.64146	1.19029	2.47e-05	0.000101068	up	-	Ribosomal protein L7Ae/L30e/S12e/Gadd45 family protein	-	K12845-ko03040 Spliceosome;ko03008 Ribosome biogenesis in eukaryotes	KOG3387-60S ribosomal protein 15.5kD/SNU13, NHP2/L7A family (includes ribonuclease P subunit p38), involved in splicing[AJ]
LOC_Os07g42960	124.174	22.9188	2.43775	5.31e-133	7.22e-131	up	-	Class-II DAHP synthetase family protein	GO:0003849,GO:0009073	K01626-ko01230 Biosynthesis of amino acids;ko00400 Phenylalanine, tyrosine and tryptophan biosynthesis;ko02024 Quorum sensing	-
LOC_Os01g07420	7.35206	2.97333	1.30607	1.9e-08	1.12e-07	up	-	alpha/beta-Hydrolases superfamily protein	-	-	KOG1454-Predicted hydrolase/acyltransferase (alpha/beta hydrolase superfamily)[R]
LOC_Os01g49330	3.8973	9.56443	-1.29521	1.45e-12	1.2e-11	down	pde194	formyltransferase, putative	GO:0016742,GO:0009058	K00604-ko00670 One carbon pool by folate;ko00970 Aminoacyl-tRNA biosynthesis	KOG3082-Methionyl-tRNA formyltransferase[J]
LOC_Os06g20900	37.8033	0.816744	5.53249	4.06e-28	7.62e-27	up	-	-	-	-	-
LOC_Os02g34990	3.59752	9.13839	-1.34494	4.31e-17	4.81e-16	down	ACR3	ACT domain repeat 3	GO:0016597,GO:0008152	-	-
LOC_Os02g47600	168.209	378.353	-1.16948	1.05e-25	1.79e-24	down	AtPPa1	pyrophosphorylase 1	GO:0005737,GO:0006796,GO:0000287,GO:0004427	K01507-ko00190 Oxidative phosphorylation	KOG1626-Inorganic pyrophosphatase/Nucleosome remodeling factor, subunit NURF38[C]
LOC_Os01g74300	173	468.519	-1.43733	4.99e-89	3.82e-87	down	-	-	-	-	-
LOC_Os06g06290	35.9163	472.359	-3.71717	0	0	down	-	GDSL-like Lipase/Acylhydrolase superfamily protein	GO:0016788	-	-
LOC_Os06g46030	5.86406	2.17326	1.43204	9.78e-09	5.95e-08	up	LSH6	Protein of unknown function (DUF640)	-	-	-
LOC_Os09g32290	16.5054	2.71147	2.6058	1.05e-36	2.69e-35	up	-	FAD-dependent oxidoreductase family protein	GO:0055114,GO:0016491	K00306-ko00260 Glycine, serine and threonine metabolism;ko00310 Lysine degradation;ko04146 Peroxisome	KOG2820-FAD-dependent oxidoreductase[R]
LOC_Os11g15520	6.75661	2.04888	1.72146	1.42e-15	1.44e-14	up	-	Subtilase family protein	GO:0006508,GO:0004252	-	-
LOC_Os05g11650	2.11857	5.32709	-1.33025	8.55e-07	4.25e-06	down	-	Plant protein of unknown function (DUF641)	-	-	-
LOC_Os03g18160	42.2816	16.6834	1.34161	1.82e-21	2.55e-20	up	-	Mitochondrial substrate carrier family protein	-	-	KOG0756-Mitochondrial tricarboxylate/dicarboxylate carrier proteins[C]
LOC_Os05g02060	65.7395	25.5828	1.36159	5.36e-22	7.79e-21	up	ATOEP16-1	outer plastid envelope protein 16-1	-	-	-
LOC_Os03g20500	1.1514	11.0149	-3.258	5.87e-47	1.99e-45	down	-	F-box family protein	GO:0005515	-	-
LOC_Os05g50720	2.96532	7.56692	-1.35152	1.98e-06	9.42e-06	down	-	Late embryogenesis abundant (LEA) hydroxyproline-rich glycoprotein family	-	-	-
LOC_Os04g58850	149.953	72.772	1.04305	2.73e-26	4.76e-25	up	NHL2	NDR1/HIN1-like 2	-	-	-
LOC_Os03g08999	11.3771	2.21145	2.36307	1.56e-18	1.89e-17	up	-	GroES-like zinc-binding dehydrogenase family protein	GO:0008270,GO:0055114,GO:0016491	K00121-ko01200 Carbon metabolism;ko01220 Degradation of aromatic compounds;ko00010 Glycolysis / Gluconeogenesis;ko00680 Methane metabolism;ko00071 Fatty acid degradation;ko00350 Tyrosine metabolism;ko00830 Retinol metabolism;ko00625 Chloroalkane and chloroalkene degradation;ko00626 Naphthalene degradation;ko00980 Metabolism of xenobiotics by cytochrome P450;ko00982 Drug metabolism - cytochrome P4…	KOG0022-Alcohol dehydrogenase, class III[Q]
LOC_Os01g69960	11.722	1.80571	2.69859	6.34e-26	1.09e-24	up	-	-	-	-	-
LOC_Os05g15360	5.89127	12.2785	-1.05948	1.86e-09	1.21e-08	down	-	Ribosomal protein L13 family protein	GO:0003735,GO:0006412,GO:0005840	K02871-ko03010 Ribosome	-
LOC_Os05g40020	44.3899	108.585	-1.29053	8.71e-34	2.03e-32	down	-	RING/U-box superfamily protein	GO:0008270,GO:0005515	-	-
LOC_Os05g41370	5.91655	0.472361	3.64679	9.62e-48	3.35e-46	up	CRK25	cysteine-rich RLK (RECEPTOR-like protein kinase) 25	GO:0006468,GO:0004672	-	KOG1187-Serine/threonine protein kinase[T]
LOC_Os02g32814	46.6705	114.974	-1.30072	3.13e-47	1.06e-45	down	SLAH3	SLAC1 homologue 3	GO:0016021,GO:0046872,GO:0030001,GO:0008308,GO:0006873	-	KOG1603-Copper chaperone[P]
LOC_Os01g15270	2178.01	324.761	2.74556	1.54e-189	3.37e-187	up	-	-	-	-	-
LOC_Os03g43010	14.6119	35.9877	-1.30036	2e-33	4.58e-32	down	-	P-loop containing nucleoside triphosphate hydrolases superfamily protein	GO:0016301,GO:0005524	-	-
LOC_Os02g04160	117.949	53.9097	1.12954	1.06e-33	2.47e-32	up	-	-	-	-	-
LOC_Os09g04050	68.7843	2.89969	4.56811	1.54e-251	5.68e-249	up	ATCCR1	cinnamoyl coa reductase 1	GO:0050662,GO:0003824	K09753-ko00940 Phenylpropanoid biosynthesis	KOG1502-Flavonol reductase/cinnamoyl-CoA reductase[V]
LOC_Os05g44260	73.3627	1.63792	5.48511	1.35e-110	1.38e-108	up	-	Protein of unknown function, DUF584	-	-	-
LOC_Os08g43390	0.648239	6.04982	-3.22229	3.24e-39	8.87e-38	down	CYP78A6	cytochrome P450, family 78, subfamily A, polypeptide 6	GO:0005506,GO:0016705,GO:0020037,GO:0055114	-	KOG0156-Cytochrome P450 CYP2 subfamily[Q]
LOC_Os03g13210	13.6679	1.99895	2.77348	2.38e-43	7.31e-42	up	-	Peroxidase superfamily protein	GO:0004601,GO:0020037,GO:0055114,GO:0006979	K00430-ko00940 Phenylpropanoid biosynthesis	-
LOC_Os08g03240	6.11012	0.17881	5.0947	8.09e-11	5.89e-10	up	-	Concanavalin A-like lectin protein kinase family protein	GO:0006468,GO:0030246,GO:0005524,GO:0004672	-	KOG1187-Serine/threonine protein kinase[T]
LOC_Os08g02110	31.3607	5.8222	2.42932	8.27e-55	3.46e-53	up	-	Peroxidase superfamily protein	GO:0004601,GO:0020037,GO:0055114,GO:0006979	K00430-ko00940 Phenylpropanoid biosynthesis	-
LOC_Os01g53040	23.8089	3.4572	2.78382	2.25e-58	1.02e-56	up	ATWRKY65	WRKY DNA-binding protein 65	GO:0003700,GO:0043565,GO:0006355	-	-
LOC_Os05g44310	44.5571	19.6799	1.17893	1.14e-36	2.92e-35	up	NSF	AAA-type ATPase family protein	GO:0005524	K06027-ko04962 Vasopressin-regulated water reabsorption;ko04727 GABAergic synapse;ko04721 Synaptic vesicle cycle	-
LOC_Os02g46750	6.14499	13.678	-1.15438	1.08e-07	5.9e-07	down	-	Protein kinase superfamily protein	-	-	-
LOC_Os03g01880	2.43706	32.0656	-3.71782	6.63e-72	3.9e-70	down	-	lysine decarboxylase family protein	-	-	-
LOC_Os12g40180	12.1334	1.41064	3.10456	3.08e-18	3.67e-17	up	-	-	-	-	-
LOC_Os02g45225	330.1	769.753	-1.22149	6.3e-52	2.46e-50	down	-	-	-	-	-
LOC_Os04g55740	18.517	0.534092	5.11562	1.23e-79	8.21e-78	up	-	Peroxidase superfamily protein	GO:0004601,GO:0020037,GO:0055114,GO:0006979	K00430-ko00940 Phenylpropanoid biosynthesis	-
LOC_Os11g24050	5.36597	13.1189	-1.28974	1.66e-16	1.78e-15	down	-	-	-	-	-
LOC_Os04g41860	13.0576	4.38561	1.57404	2.65e-11	2e-10	up	-	-	-	-	-
LOC_Os09g30414	48.4496	8.72944	2.47252	1.36e-128	1.76e-126	up	-	Eukaryotic aspartyl protease family protein	GO:0006508,GO:0004190	-	KOG1339-Aspartyl protease[O]
LOC_Os04g49194	84.1883	2.59647	5.01899	0	0	up	DMR6	2-oxoglutarate (2OG) and Fe(II)-dependent oxygenase superfamily protein	GO:0055114,GO:0016491	-	KOG0143-Iron/ascorbate family oxidoreductases[QR]
LOC_Os02g15270	6.4905	13.0483	-1.00746	3.53e-07	1.82e-06	down	-	dual specificity protein phosphatase-related	-	-	-
LOC_Os02g14890	1.50696	10.5737	-2.81077	1.46e-20	1.97e-19	down	-	-	-	-	-
LOC_Os03g16670	87.016	11.0999	2.97073	1.14e-193	2.61e-191	up	-	Haloacid dehalogenase-like hydrolase (HAD) superfamily protein	-	-	KOG3109-Haloacid dehalogenase-like hydrolase[R]
LOC_Os06g03520	2.2852	31.0281	-3.76318	5.72e-89	4.36e-87	down	-	Protein of unknown function (DUF581)	-	-	-
LOC_Os04g39320	619.023	27.8056	4.47655	2.56e-18	3.08e-17	up	-	Copper transport protein family	-	-	-
LOC_Os07g03710	1127.33	4.05647	8.11847	0	0	up	-	CAP (Cysteine-rich secretory proteins, Antigen 5, and Pathogenesis-related 1 protein) superfamily protein	-	K13449-ko04016 MAPK signaling pathway - plant;ko04075 Plant hormone signal transduction;ko04626 Plant-pathogen interaction	-
LOC_Os03g10080	12.8637	3.48586	1.88372	7.44e-18	8.64e-17	up	LEW1	Undecaprenyl pyrophosphate synthetase family protein	-	K11778-ko00900 Terpenoid backbone biosynthesis	KOG2818-Predicted undecaprenyl diphosphate synthase[I]
LOC_Os02g36150	87.8016	40.2515	1.1252	2.45e-27	4.45e-26	up	CYP71B13	cytochrome P450, family 71, subfamily B, polypeptide 13	GO:0005506,GO:0016705,GO:0020037,GO:0055114	K16083-ko00904 Diterpenoid biosynthesis	KOG0156-Cytochrome P450 CYP2 subfamily[Q]
LOC_Os09g29710	309.118	70.4618	2.13324	5.47e-115	6.08e-113	up	-	Barwin-related endoglucanase	-	-	-
LOC_Os10g35950	184.097	8.87578	4.37445	0	0	up	-	HXXXD-type acyl-transferase family protein	GO:0016747	-	-
LOC_Os12g07580	132.78	7.48382	4.14912	8.55e-220	2.4e-217	up	-	Disease resistance-responsive (dirigent-like protein) family protein	-	-	-
LOC_Os03g05620	234.248	59.5299	1.97635	1.31e-85	9.56e-84	up	PHT1;7	phosphate transporter 1;7	GO:0016021,GO:0055085	-	-
LOC_Os04g45470	70.8208	34.5042	1.0374	1.01e-33	2.35e-32	up	BETA-VPE	beta vacuolar processing enzyme	GO:0006508,GO:0008233	K01369-ko04142 Lysosome;ko04612 Antigen processing and presentation	-
LOC_Os08g31850	16.6488	1.27657	3.70507	1.63e-71	9.49e-70	up	-	Protein of unknown function (DUF1262)	-	-	-
LOC_Os07g46852	81.7146	15.1521	2.43107	2.03e-05	8.44e-05	up	-	NAD(P)-binding Rossmann-fold superfamily protein	GO:0008152,GO:0016491	-	KOG0725-Reductases with broad range of substrate specificities[R]
LOC_Os04g29810	61.2596	15.9802	1.93865	4.41e-46	1.47e-44	up	-	Wall-associated kinase family protein	GO:0030247	-	-
LOC_Os09g13570	89.5764	211.166	-1.23719	4.28e-58	1.93e-56	down	AtbZIP44	basic leucine-zipper 44	GO:0003700,GO:0043565,GO:0006355	-	-
LOC_Os10g25430	6.76721	25.1024	-1.89119	6.07e-21	8.33e-20	down	-	Calcineurin-like metallo-phosphoesterase superfamily protein	GO:0016787	-	-
LOC_Os07g03830	6.41414	2.15186	1.57567	1.08e-09	7.14e-09	up	-	Concanavalin A-like lectin protein kinase family protein	GO:0006468,GO:0030246,GO:0005524,GO:0004672	-	KOG1187-Serine/threonine protein kinase[T]
LOC_Os11g17970	2.02515	6.61637	-1.70801	4.7e-15	4.58e-14	down	-	Major facilitator superfamily protein	GO:0005215,GO:0016020,GO:0006810	-	KOG1237-H+/oligopeptide symporter[E]
LOC_Os11g25454	9.42761	1.88185	2.32474	7.62e-22	1.1e-20	up	-	UDP-Glycosyltransferase superfamily protein	GO:0016758,GO:0008152	-	KOG1192-UDP-glucuronosyl and UDP-glucosyl transferase[GC]
LOC_Os01g63410	95.1547	301.098	-1.66188	3.75e-60	1.74e-58	down	-	-	-	-	-
LOC_Os02g06970	7.69307	3.19193	1.26913	0.00806434	0.0207565	up	-	-	-	-	-
LOC_Os06g46160	97.0565	8.20158	3.56485	8.36e-204	2.11e-201	up	-	-	-	-	-
LOC_Os03g55410	272.036	81.9957	1.73018	2.03e-55	8.59e-54	up	-	Peroxidase superfamily protein	GO:0004601,GO:0020037,GO:0055114,GO:0006979	K00430-ko00940 Phenylpropanoid biosynthesis	-
LOC_Os04g09260	17.7604	2.45857	2.85277	2.66e-57	1.17e-55	up	-	HXXXD-type acyl-transferase family protein	GO:0016747	-	-
LOC_Os12g36420	2.85235	12.0357	-2.0771	9.89e-41	2.83e-39	down	-	ARM repeat superfamily protein	-	-	-
LOC_Os07g44100	11.4446	2.55724	2.16201	1.23e-08	7.42e-08	up	-	Late embryogenesis abundant (LEA) hydroxyproline-rich glycoprotein family	-	-	-
LOC_Os05g46470	5.71315	54.846	-3.26303	1.62e-96	1.37e-94	down	-	-	-	-	-
LOC_Os09g32000	7.34384	3.54853	1.04931	0.000180869	0.000648049	up	-	-	-	-	-
LOC_Os12g03040	5.2911	0.796879	2.73114	1.7e-23	2.66e-22	up	anac047	NAC domain containing protein 47	GO:0006355,GO:0003677	-	-
LOC_Os03g64030	1.98678	5.47228	-1.46171	4.11e-06	1.88e-05	down	-	Domain of unknown function (DUF303)	-	-	-
LOC_Os01g64440	38.1807	15.6835	1.28359	7.74e-21	1.06e-19	up	-	-	-	-	-
LOC_Os06g06050	36.5882	15.3821	1.25012	6.53e-43	1.99e-41	up	MAX2	RNI-like superfamily protein	-	-	-
LOC_Os10g42190	32.6416	15.8801	1.03949	6.04e-23	9.13e-22	up	PIRL4	plant intracellular ras group-related LRR 4	GO:0005515	-	KOG0617-Ras suppressor protein (contains leucine-rich repeats)[T]
LOC_Os08g14440	238.537	492.694	-1.04648	1.63e-54	6.75e-53	down	-	uridylyltransferase-related	-	-	-
LOC_Os03g58980	96.3327	19.5975	2.29736	6.68e-49	2.39e-47	up	GLP4	germin-like protein 4	-	-	-
LOC_Os11g47970	437.408	186.358	1.23091	3.85e-43	1.17e-41	up	RCA	rubisco activase	GO:0005524	-	KOG0651-26S proteasome regulatory complex, ATPase RPT4[O]
LOC_Os06g49700	34.4746	16.4002	1.07182	1.3e-25	2.22e-24	up	-	-	-	-	-
LOC_Os03g11250	10.0657	24.159	-1.26312	1.6e-16	1.71e-15	down	-	-	-	-	-
LOC_Os11g07600	1.5684	8.69602	-2.47106	1.96e-32	4.34e-31	down	ABCG25	ATP-binding casette family G25	GO:0016020,GO:0005524,GO:0016887	-	KOG0061-Transporter, ABC superfamily (Breast cancer resistance protein)[Q]
LOC_Os09g36680	1208.79	211.893	2.51216	1.41e-140	2.01e-138	up	RNS3	ribonuclease 3	GO:0033897,GO:0003723	-	KOG1642-Ribonuclease, T2 family[A]
LOC_Os01g26039	5.16099	11.0546	-1.09892	1.4e-11	1.08e-10	down	-	Esterase/lipase/thioesterase family protein	GO:0016747	-	-
LOC_Os05g29020	11.334	4.49963	1.33278	2.14e-08	1.26e-07	up	-	-	-	-	-
LOC_Os03g03440	102.321	31.7231	1.68949	2.53e-84	1.83e-82	up	-	-	-	-	-
LOC_Os02g21040	8.91799	2.67977	1.73461	6.63e-22	9.57e-21	up	-	Eukaryotic aspartyl protease family protein	GO:0006508,GO:0004190	-	KOG1339-Aspartyl protease[O]
LOC_Os01g47070	659.886	27.6964	4.57445	0	0	up	ATCHIA	chitinase A	GO:0005975,GO:0004553	K01183-ko00520 Amino sugar and nucleotide sugar metabolism	-
LOC_Os08g33420	21.1412	48.3559	-1.19363	1.24e-27	2.27e-26	down	-	agenet domain-containing protein / bromo-adjacent homology (BAH) domain-containing protein	GO:0003682	-	-
LOC_Os07g26110	65.8557	10.7819	2.61069	5.76e-130	7.63e-128	up	-	Uncharacterised protein family (UPF0497)	-	-	-
LOC_Os01g02870	2.43528	12.6314	-2.37485	4.69e-22	6.83e-21	down	-	nodulin MtN21 /EamA-like transporter family protein	GO:0016021,GO:0016020,GO:0022857	-	KOG1441-Glucose-6-phosphate/phosphate and phosphoenolpyruvate/phosphate antiporter[GE]
LOC_Os06g12960	27.5827	11.0421	1.32074	1.53e-18	1.86e-17	up	-	-	-	-	-
LOC_Os09g30130	23.9815	6.3124	1.92566	1.8e-64	9.11e-63	up	ATCSLE1	cellulose synthase like E1	-	-	-
LOC_Os01g48390	5.91697	2.85761	1.05005	2.05e-06	9.71e-06	up	MRH1	Leucine-rich repeat protein kinase family protein	GO:0006468,GO:0005515,GO:0004672	-	KOG1187-Serine/threonine protein kinase[T]
LOC_Os12g43750	10.5399	4.07717	1.37022	1.6e-08	9.52e-08	up	-	-	-	-	-
LOC_Os09g29310	11.64	4.86276	1.25924	2.86e-09	1.82e-08	up	ATL6	RING/U-box superfamily protein	GO:0008270,GO:0005515	-	-
LOC_Os04g27096	6.67021	0.209093	4.99551	8.38e-21	1.14e-19	up	-	-	-	-	-
LOC_Os02g43820	1.7533	5.34249	-1.60744	9.53e-09	5.81e-08	down	ATERF-5	ethylene responsive element binding factor 5	GO:0003700,GO:0006355	-	-
LOC_Os06g43950	27.8062	5.33114	2.38289	6.2e-22	8.96e-21	up	-	-	-	-	-
LOC_Os01g58035	8.45742	17.4464	-1.04464	0.000297843	0.00103003	down	-	-	-	-	-
LOC_Os01g50622	755.729	2115.83	-1.48528	8.63e-94	7.04e-92	down	-	Wound-responsive family protein	GO:0004518	-	-
LOC_Os04g54830	7.91274	1.76218	2.16682	1.11e-29	2.21e-28	up	-	loricrin-related	-	-	-
LOC_Os03g31740	22.7098	10.0337	1.17846	1.58e-09	1.04e-08	up	ZCF37	ZCF37	-	-	-
LOC_Os02g09490	168.702	30.8285	2.45214	9.3e-158	1.51e-155	up	ATCAD4	GroES-like zinc-binding alcohol dehydrogenase family protein	GO:0008270,GO:0055114,GO:0016491	K00083-ko00940 Phenylpropanoid biosynthesis	KOG0023-Alcohol dehydrogenase, class V[Q]
LOC_Os01g66310	5.31303	11.9126	-1.16488	0.00122868	0.00378533	down	-	-	-	-	-
LOC_Os10g39090	19.8838	5.90488	1.75161	1.25e-20	1.69e-19	up	-	Alpha/beta hydrolase related protein	-	-	-
LOC_Os01g07300	21.0801	10.5144	1.00352	3.01e-08	1.74e-07	up	-	-	-	-	-
LOC_Os07g42714	22.9889	56.3326	-1.29303	1.08e-71	6.33e-70	down	-	-	-	-	-
LOC_Os07g39740	117.408	37.5097	1.64619	4.69e-52	1.84e-50	up	-	GDSL-like Lipase/Acylhydrolase superfamily protein	GO:0016788	-	-
LOC_Os02g57670	87.0381	177.985	-1.03203	2.91e-36	7.37e-35	down	RPL9	ribosomal protein L9	GO:0003735,GO:0005622,GO:0006412,GO:0005840	K02939-ko03010 Ribosome	KOG4607-Mitochondrial ribosomal protein L9[J]
LOC_Os06g37300	81.0933	25.6477	1.66076	3.76e-67	2e-65	up	ATKO1	GA requiring 3	GO:0005506,GO:0016705,GO:0020037,GO:0055114	K04122-ko00904 Diterpenoid biosynthesis	KOG0156-Cytochrome P450 CYP2 subfamily[Q]
LOC_Os02g53350	428.687	970.428	-1.1787	6.43e-69	3.51e-67	down	-	Protein of unknown function (DUF3464)	-	-	-
LOC_Os10g32400	46.2456	104.649	-1.17817	3.35e-36	8.45e-35	down	PPL1	PsbP-like protein 1	GO:0009523,GO:0009654,GO:0015979,GO:0005509,GO:0019898	K02717-ko00195 Photosynthesis	-
LOC_Os09g29490	102.163	237.188	-1.21516	1.91e-50	7.14e-49	down	-	Peroxidase superfamily protein	GO:0004601,GO:0020037,GO:0055114,GO:0006979	K00430-ko00940 Phenylpropanoid biosynthesis	-
LOC_Os03g08960	7.02809	3.26252	1.10714	2.44e-06	1.15e-05	up	ATHB-5	homeobox protein 5	GO:0003700,GO:0043565,GO:0006355,GO:0003677	-	KOG0484-Transcription factor PHOX2/ARIX, contains HOX domain[K]
LOC_Os07g33300	10.8553	24.2495	-1.15956	4.31e-14	3.95e-13	down	-	-	-	-	-
LOC_Os06g49110	24.8409	8.29604	1.58222	2.25e-20	2.99e-19	up	HEMB1	Aldolase superfamily protein	GO:0004655,GO:0046872,GO:0033014	K01698-ko00860 Porphyrin and chlorophyll metabolism	KOG2794-Delta-aminolevulinic acid dehydratase[H]
LOC_Os03g61030	15.0277	42.3017	-1.49309	1.14e-26	2.02e-25	down	PTAC13	plastid transcriptionally active 13	GO:0006355	-	-
LOC_Os05g14180	99.6762	214.799	-1.10766	8.66e-57	3.77e-55	down	IAA27	phytochrome-associated protein 2	GO:0006355,GO:0005634	K14484-ko04075 Plant hormone signal transduction	-
LOC_Os03g02690	7.53622	21.1637	-1.48968	7e-17	7.66e-16	down	crr1	Dihydrodipicolinate reductase, bacterial/plant	GO:0009089,GO:0008839,GO:0055114	-	-
LOC_Os02g03430	2.95459	12.9826	-2.13555	8.6e-13	7.26e-12	down	-	-	-	-	-
LOC_Os01g13570	91.7148	197.474	-1.10643	1.07e-39	2.98e-38	down	-	phosphoglycerate/bisphosphoglycerate mutase family protein	-	K15637-ko04668 TNF signaling pathway	KOG0235-Phosphoglycerate mutase[G]
LOC_Os07g01490	8.00737	18.539	-1.21116	2.38e-14	2.23e-13	down	ATK5	kinesin 5	GO:0005871,GO:0008017,GO:0007018,GO:0003777,GO:0005524	-	-
LOC_Os01g63810	7.29238	18.5863	-1.34978	5.86e-19	7.28e-18	down	-	Carbohydrate-binding-like fold	GO:0003824,GO:2001070	-	-
LOC_Os05g08910	45.4422	9.9336	2.19364	9.56e-33	2.16e-31	up	-	-	-	-	-
LOC_Os01g57840	10.3899	3.15238	1.72066	2.34e-11	1.78e-10	up	-	-	-	-	-
LOC_Os04g54210	16.3091	7.90408	1.04501	0.00208253	0.00612411	up	-	Wound-responsive family protein	-	-	-
LOC_Os03g38230	58.2187	126.777	-1.12273	3.34e-29	6.47e-28	down	ARASP	ARABIDOPSIS SERIN PROTEASE	GO:0006508,GO:0004222,GO:0005515	-	-
LOC_Os11g39190	6.6273	14.1691	-1.09626	5.1e-13	4.37e-12	down	-	NB-ARC domain-containing disease resistance protein	GO:0043531	-	KOG4658-Apoptotic ATPase[T]
LOC_Os06g36070	44.3085	21.699	1.02996	3.39e-17	3.79e-16	up	-	-	-	-	-
LOC_Os01g34560	1.33714	5.24443	-1.97163	8.1e-15	7.76e-14	down	CER60	3-ketoacyl-CoA synthase 5	GO:0006633,GO:0016020,GO:0016747,GO:0008610	K15397-ko00062 Fatty acid elongation	-
LOC_Os04g37700	28.3137	0.910528	4.95865	1.78e-93	1.44e-91	up	-	-	-	-	-
LOC_Os03g55030	22.1156	10.6082	1.05989	3.66e-14	3.37e-13	up	-	UDP-Glycosyltransferase superfamily protein	GO:0016758,GO:0008152	-	KOG1192-UDP-glucuronosyl and UDP-glucosyl transferase[GC]
LOC_Os01g09850	9.78941	4.49619	1.12252	5.63e-06	2.53e-05	up	AtIDD11	indeterminate(ID)-domain 11	-	-	KOG3576-Ovo and related transcription factors[K]
LOC_Os12g40470	15.1572	30.7829	-1.02212	1.06e-08	6.44e-08	down	-	Cysteine/Histidine-rich C1 domain family protein	-	-	-
LOC_Os11g47840	7.44268	3.1587	1.23649	2.84e-07	1.49e-06	up	ATRBL1	RHOMBOID-like 1	GO:0004252,GO:0016021,GO:0006508	-	KOG2289-Rhomboid family proteins[T]
LOC_Os06g41100	22.447	3.945	2.50843	3.1e-61	1.48e-59	up	bZIP65	bZIP transcription factor family protein	GO:0003700,GO:0043565,GO:0006351,GO:0006355	K14431-ko04075 Plant hormone signal transduction	-
LOC_Os07g49114	46.8248	1.64349	4.83244	2.77e-139	3.89e-137	up	ATWI-12	senescence associated gene 20	-	-	-
LOC_Os11g45990	196.051	1.10865	7.46629	0	0	up	-	Zinc finger (C3HC4-type RING finger) family protein	-	-	-
LOC_Os02g37600	14.4455	40.6628	-1.49309	6.54e-26	1.12e-24	down	-	-	-	-	-
LOC_Os08g30100	5.81131	0.00105233	12.4311	1.47e-14	1.39e-13	up	-	2-oxoglutarate (2OG) and Fe(II)-dependent oxygenase superfamily protein	GO:0055114,GO:0016491	-	KOG0143-Iron/ascorbate family oxidoreductases[QR]
LOC_Os10g39680	960.03	246.764	1.95995	2.58e-203	6.46e-201	up	ATHCHIB	basic chitinase	GO:0004568,GO:0006032,GO:0016998	-	KOG4742-Predicted chitinase[R]
LOC_Os06g11150	7.45419	3.68774	1.01531	3.6e-05	0.000143917	up	-	Protein of unknown function (DUF1645)	-	-	-
LOC_Os10g38489	10.4392	4.53679	1.20226	4.43e-06	2.02e-05	up	ATGSTU18	glutathione S-transferase TAU 18	GO:0005515	K00799-ko00480 Glutathione metabolism;ko00980 Metabolism of xenobiotics by cytochrome P450;ko00982 Drug metabolism - cytochrome P450;ko05204 Chemical carcinogenesis;ko01524 Platinum drug resistance	KOG0406-Glutathione S-transferase[O]
LOC_Os01g72800	35.3628	76.9383	-1.12147	1.47e-27	2.69e-26	down	CPFTSY	signal recognition particle receptor protein, chloroplast (FTSY)	GO:0006614,GO:0005525	K03110-ko03060 Protein export;ko03070 Bacterial secretion system;ko02024 Quorum sensing	-
LOC_Os06g07030	68.3545	32.1642	1.08758	6.38e-31	1.34e-29	up	DEAR3	DREB and EAR motif protein 3	GO:0003700,GO:0006355	-	-
LOC_Os05g48660	36.8308	9.39563	1.97085	1.8e-71	1.04e-69	up	MRH1	Leucine-rich repeat protein kinase family protein	GO:0006468,GO:0004672	-	KOG1187-Serine/threonine protein kinase[T]
LOC_Os01g70400	223.72	525.762	-1.23271	1.09e-56	4.73e-55	down	NDH18	NAD(P)H dehydrogenase 18	-	-	-
LOC_Os01g64350	3.21452	9.93642	-1.62812	0.0138079	0.0333707	down	-	-	-	-	-
LOC_Os06g03930	137.51	52.45	1.39053	2.91e-62	1.42e-60	up	CYP704A2	cytochrome P450, family 704, subfamily A, polypeptide 2	GO:0005506,GO:0016705,GO:0020037,GO:0055114	-	KOG0157-Cytochrome P450 CYP4/CYP19/CYP26 subfamilies[QI]
LOC_Os12g08130	13.8964	33.5274	-1.27063	2.6e-25	4.37e-24	down	AAP2	amino acid permease 2	-	-	KOG1303-Amino acid transporters[E]
LOC_Os10g37330	7.90464	20.5508	-1.37842	7.52e-14	6.79e-13	down	-	NAD(P)-linked oxidoreductase superfamily protein	-	K05275-ko00750 Vitamin B6 metabolism	KOG1575-Voltage-gated shaker-like K+ channel, subunit beta/KCNAB[C]
LOC_Os07g38000	10.821	23.3896	-1.11203	6.19e-12	4.91e-11	down	-	Cytochrome c	GO:0020037,GO:0009055	K08906-ko00195 Photosynthesis	-
LOC_Os09g39490	15.0121	6.81094	1.1402	1.64e-08	9.77e-08	up	NF-YB11	nuclear factor Y, subunit B11	-	K02326-ko00230 Purine metabolism;ko00240 Pyrimidine metabolism;ko03030 DNA replication;ko03410 Base excision repair;ko03420 Nucleotide excision repair;ko05166 HTLV-I infection	KOG0870-DNA polymerase epsilon, subunit D[K]
LOC_Os01g27750	7.63689	2.72359	1.48748	6.87e-14	6.23e-13	up	EMB3004	dehydroquinate dehydratase, putative / shikimate dehydrogenase, putative	GO:0003855,GO:0055114,GO:0004764	K13832-ko01230 Biosynthesis of amino acids;ko00400 Phenylalanine, tyrosine and tryptophan biosynthesis	KOG0692-Pentafunctional AROM protein[E]
LOC_Os05g06530	1.09776	6.12694	-2.48061	4.16e-13	3.59e-12	down	-	-	-	-	-
LOC_Os01g21990	29.349	58.8046	-1.00262	1.23e-29	2.45e-28	down	ATCAF2	RNA-binding CRS1 / YhbY (CRM) domain-containing protein	GO:0003723	-	-
LOC_Os10g28030	2.87832	5.93288	-1.04351	5.67e-06	2.55e-05	down	-	acylaminoacyl-peptidase-related	-	-	-
LOC_Os12g11550	127.127	0.744429	7.41592	5.32e-79	3.5e-77	up	-	-	-	-	-
LOC_Os04g41700	11.3208	30.2454	-1.41774	3.87e-23	5.92e-22	down	-	-	-	-	-
LOC_Os02g36210	74.7387	10.1169	2.88509	1.54e-172	3.06e-170	up	ABC33	Terpenoid cyclases/Protein prenyltransferases superfamily protein	GO:0016829,GO:0000287,GO:0010333,GO:0008152	K04120-ko00904 Diterpenoid biosynthesis	-
LOC_Os01g51540	69.7697	9.30153	2.90706	4.58e-113	4.88e-111	up	AT-CDA1	cytidine deaminase 1	GO:0004126,GO:0008270,GO:0009972	K01489-ko00240 Pyrimidine metabolism;ko00983 Drug metabolism - other enzymes	KOG0833-Cytidine deaminase[F]
LOC_Os02g04750	0.783063	5.76122	-2.87917	1.03e-16	1.12e-15	down	CAS1	cycloartenol synthase 1	GO:0003824	-	-
LOC_Os05g44100	9.04595	19.4838	-1.10693	2.3e-27	4.18e-26	down	ATTPS7	trehalose-phosphatase/synthase 7	GO:0003824,GO:0005992	K16055-ko00500 Starch and sucrose metabolism	-
LOC_Os04g50790	13.7274	4.52617	1.6007	1.72e-13	1.52e-12	up	-	RNA-binding (RRM/RBD/RNP motifs) family protein	-	-	-
LOC_Os03g55230	5.1606	1.37445	1.90869	2.7e-09	1.72e-08	up	CYP81D5	cytochrome P450, family 81, subfamily D, polypeptide 5	GO:0005506,GO:0016705,GO:0020037,GO:0055114	-	-
LOC_Os01g73200	41.2288	1.96784	4.38897	2.02e-144	2.93e-142	up	-	Peroxidase superfamily protein	GO:0004601,GO:0020037,GO:0055114,GO:0006979	K00430-ko00940 Phenylpropanoid biosynthesis	-
LOC_Os01g10830	16.329	7.44876	1.13237	2.34e-06	1.1e-05	up	ATECI3	3-hydroxyacyl-CoA dehydratase 1	GO:0003824,GO:0008152	-	-
LOC_Os04g10924	2.96358	21.9817	-2.89089	6.39e-30	1.28e-28	down	-	-	-	-	-
LOC_Os06g12455	6.76791	0.787194	3.10392	1.59e-17	1.81e-16	up	-	-	-	-	-
LOC_Os04g50890	14.7673	39.3982	-1.41572	5.22e-35	1.27e-33	down	-	SCAMP family protein	GO:0015031,GO:0016021	-	KOG3088-Secretory carrier membrane protein[U]
LOC_Os03g39655	1.7104	6.38453	-1.90025	1.32e-07	7.16e-07	down	-	-	-	-	-
LOC_Os08g35600	6.88941	0.334831	4.36288	1.23e-36	3.12e-35	up	-	Protein kinase superfamily protein	GO:0006468,GO:0004672	-	KOG1187-Serine/threonine protein kinase[T]
LOC_Os01g04280	64.5706	5.9821	3.43215	8.75e-187	1.88e-184	up	-	Calmodulin-binding protein	GO:0006950,GO:0005516	-	-
LOC_Os02g50490	14.5928	5.0338	1.53554	3.96e-19	4.97e-18	up	AtGH9B8	glycosyl hydrolase 9B8	GO:0005975,GO:0004553	-	-
LOC_Os09g19510	0.976767	7.25826	-2.89354	2.89e-20	3.82e-19	down	-	Leucine-rich repeat protein kinase family protein	GO:0006468,GO:0004672	-	KOG1187-Serine/threonine protein kinase[T]
LOC_Os01g65700	22.3699	0.024401	9.8404	1.12e-28	2.14e-27	up	-	Disease resistance-responsive (dirigent-like protein) family protein	-	-	-
LOC_Os08g08690	17.1609	6.6643	1.3646	2.92e-06	1.36e-05	up	-	-	-	-	-
LOC_Os10g41930	111.317	55.1161	1.01412	9.41e-32	2.03e-30	up	-	Haloacid dehalogenase-like hydrolase (HAD) superfamily protein	-	-	KOG2914-Predicted haloacid-halidohydrolase and related hydrolases[R]
LOC_Os03g63310	32.8315	5.56404	2.56087	1.35e-105	1.27e-103	up	CYP71B37	cytochrome P450, family 71, subfamily B, polypeptide 37	GO:0005506,GO:0016705,GO:0020037,GO:0055114	-	KOG0156-Cytochrome P450 CYP2 subfamily[Q]
LOC_Os01g28540	12.8719	35.6449	-1.46947	6.08e-24	9.73e-23	down	-	-	-	-	-
LOC_Os08g09270	37.2385	98.0711	-1.39703	2.9e-42	8.67e-41	down	-	Tetratricopeptide repeat (TPR)-like superfamily protein	-	-	-
LOC_Os09g24580	78.1972	7.60112	3.36283	5.26e-83	3.71e-81	up	-	Calcium-binding EF-hand family protein	-	-	-
LOC_Os11g06150	60.6651	5.75024	3.39917	2.47e-128	3.19e-126	up	-	-	-	-	-
LOC_Os02g02320	11.5152	4.69348	1.29481	7.39e-14	6.68e-13	up	CPY	SERINE CARBOXYPEPTIDASE-LIKE 49	GO:0006508,GO:0004185	-	KOG1282-Serine carboxypeptidases (lysosomal cathepsin A)[OE]
LOC_Os05g50840	23.8426	10.9544	1.12203	6.11e-22	8.85e-21	up	ADNT1	adenine nucleotide transporter 1	-	-	KOG0752-Mitochondrial solute carrier protein[C]
LOC_Os07g03580	5.48493	0.0001	15.7432	2.9e-14	2.7e-13	up	-	CAP (Cysteine-rich secretory proteins, Antigen 5, and Pathogenesis-related 1 protein) superfamily protein	-	-	-
LOC_Os01g66480	8.6726	0.429335	4.33629	4.01e-10	2.75e-09	up	-	-	-	-	-
LOC_Os11g02570	9.81522	2.80599	1.80651	1.98e-12	1.62e-11	up	ATMES17	methyl esterase 17	-	-	-
LOC_Os03g13390	274.382	90.3716	1.60224	4.84e-73	2.95e-71	up	-	NAD(P)-linked oxidoreductase superfamily protein	-	-	KOG1577-Aldo/keto reductase family proteins[R]
LOC_Os12g03720	14.1929	4.83986	1.55213	7.35e-25	1.22e-23	up	-	glutamine-fructose-6-phosphate transaminase (isomerizing)s;sugar binding;transaminases	GO:1901137,GO:0005975,GO:0030246,GO:0004360	K00820-ko00520 Amino sugar and nucleotide sugar metabolism;ko00250 Alanine, aspartate and glutamate metabolism;ko04931 Insulin resistance	-
LOC_Os05g18604	31.3738	14.6221	1.10141	1.93e-24	3.16e-23	up	scpl26	serine carboxypeptidase-like 26	GO:0006508,GO:0004185	-	KOG1282-Serine carboxypeptidases (lysosomal cathepsin A)[OE]
LOC_Os02g48010	13.537	29.579	-1.12767	1.46e-18	1.77e-17	down	LINC1	little nuclei1	-	-	KOG4593-Mitotic checkpoint protein MAD1[D]
LOC_Os08g37940	24.348	88.9766	-1.86962	4.17e-49	1.5e-47	down	-	Haloacid dehalogenase-like hydrolase (HAD) superfamily protein	-	-	KOG2914-Predicted haloacid-halidohydrolase and related hydrolases[R]
LOC_Os04g39900	70.735	15.4266	2.19701	9.51e-162	1.64e-159	up	BGLU15	beta glucosidase 15	GO:0005975,GO:0004553	K01188-ko00500 Starch and sucrose metabolism;ko00460 Cyanoamino acid metabolism;ko00940 Phenylpropanoid biosynthesis	-
LOC_Os06g16370	2.97386	15.002	-2.33475	1.85e-44	5.93e-43	down	ATCOL2	CONSTANS-like 2	GO:0008270,GO:0005515,GO:0005622	-	KOG1601-GATA-4/5/6 transcription factors[K]
LOC_Os12g08810	151.749	44.9078	1.75665	1.9e-124	2.35e-122	up	VTC5	galactose-1-phosphate guanylyltransferase (GDP)s;GDP-D-glucose phosphorylases;quercetin 4\'-O-glucosyltransferases	GO:0080048	K14190-ko00053 Ascorbate and aldarate metabolism	KOG2720-Predicted hydrolase (HIT family)[R]
LOC_Os02g11970	11.4729	0.0001	16.8079	5.7e-19	7.09e-18	up	-	-	-	-	-
LOC_Os04g33080	15.8924	7.6915	1.047	4.75e-15	4.62e-14	up	-	Protein phosphatase 2C family protein	GO:0003824,GO:0004722,GO:0006470	-	KOG0700-Protein phosphatase 2C/pyruvate dehydrogenase (lipoamide) phosphatase[T]
LOC_Os01g55870	53.3515	23.9823	1.15356	5.89e-28	1.1e-26	up	ATCM1	chorismate mutase 1	GO:0004106,GO:0009073	K01850-ko01230 Biosynthesis of amino acids;ko00400 Phenylalanine, tyrosine and tryptophan biosynthesis	KOG0795-Chorismate mutase[E]
LOC_Os04g39010	32.5808	0.684942	5.5719	4.64e-05	0.000182356	up	-	Copper transport protein family	-	-	KOG1603-Copper chaperone[P]
LOC_Os01g41430	30.8884	0.290551	6.73213	2.6e-30	5.32e-29	up	UGT73B5	UDP-glucosyl transferase 73B5	GO:0016758,GO:0008152	-	-
LOC_Os12g32760	8.35326	1.41076	2.56586	8.8e-26	1.51e-24	up	ATPLT5	polyol/monosaccharide transporter 5	GO:0016021,GO:0055085	-	KOG0254-Predicted transporter (major facilitator superfamily)[R]
LOC_Os04g46350	2.70442	7.74686	-1.51829	1.69e-10	1.2e-09	down	HAT3	homeobox-leucine zipper protein 3	GO:0003700,GO:0043565,GO:0003677,GO:0006355	-	-
LOC_Os12g04260	15.2617	32.7351	-1.10093	3.72e-18	4.39e-17	down	-	Saccharopine dehydrogenase	GO:0055114,GO:0016491	-	-
LOC_Os04g43800	32.0681	8.35218	1.94091	7.71e-35	1.86e-33	up	ATPAL1	PHE ammonia lyase 1	-	K10775-ko00360 Phenylalanine metabolism;ko00940 Phenylpropanoid biosynthesis	-
LOC_Os01g23710	2.02751	6.36882	-1.65132	1.02e-11	7.99e-11	down	-	-	-	-	-
LOC_Os06g08032	112.833	39.7706	1.50441	5e-65	2.56e-63	up	-	2-oxoglutarate (2OG) and Fe(II)-dependent oxygenase superfamily protein	GO:0055114,GO:0016491	-	KOG0143-Iron/ascorbate family oxidoreductases[QR]
LOC_Os05g47660	7.71161	2.84801	1.43708	2.07e-07	1.1e-06	up	ATLPP3	lipid phosphate phosphatase 3	-	-	KOG3030-Lipid phosphate phosphatase and related enzymes of the PAP2 family[I]
LOC_Os08g15288	15.1006	31.2645	-1.04992	5.26e-13	4.5e-12	down	-	RNA polymerase subunit alpha	GO:0003899,GO:0046983,GO:0006351,GO:0003677	K03040-ko00230 Purine metabolism;ko00240 Pyrimidine metabolism;ko03020 RNA polymerase	-
LOC_Os07g01480	38.5966	103.558	-1.4239	2.1e-42	6.3e-41	down	PQL1	PsbQ-like 1	GO:0009523,GO:0009654,GO:0015979,GO:0005509,GO:0019898	K08901-ko00195 Photosynthesis	-
LOC_Os01g42860	296.314	3.78852	6.28935	0	0	up	-	Serine protease inhibitor, potato inhibitor I-type family protein	GO:0009611,GO:0004867	-	-
LOC_Os05g33380	210.898	69.6103	1.59917	1.2e-64	6.07e-63	up	-	Aldolase superfamily protein	GO:0006096,GO:0004332	K01623-ko01200 Carbon metabolism;ko01230 Biosynthesis of amino acids;ko00010 Glycolysis / Gluconeogenesis;ko00030 Pentose phosphate pathway;ko00051 Fructose and mannose metabolism;ko00710 Carbon fixation in photosynthetic organisms;ko00680 Methane metabolism	-
LOC_Os12g38720	12.8251	4.56322	1.49084	1.63e-10	1.16e-09	up	-	-	-	-	-
LOC_Os08g41090	42.0453	109.679	-1.38327	2.96e-31	6.27e-30	down	APX6	ascorbate peroxidase 6	GO:0004601,GO:0020037,GO:0055114,GO:0006979	K00434-ko00053 Ascorbate and aldarate metabolism;ko00480 Glutathione metabolism	-
LOC_Os02g08100	94.0303	30.1324	1.64181	2.17e-59	9.93e-58	up	4CL2	4-coumarate:CoA ligase 2	GO:0003824,GO:0008152	K01904-ko00360 Phenylalanine metabolism;ko00130 Ubiquinone and other terpenoid-quinone biosynthesis;ko00940 Phenylpropanoid biosynthesis	-
LOC_Os03g48270	20.4734	8.91943	1.19873	2.76e-14	2.57e-13	up	ATCPK30	calcium-dependent protein kinase 30	GO:0006468,GO:0004672	K13412-ko04626 Plant-pathogen interaction;ko05145 Toxoplasmosis	KOG0032-Ca2+/calmodulin-dependent protein kinase, EF-Hand protein superfamily[T]
LOC_Os12g04150	10.3792	0.0303103	8.41967	9.49e-17	1.03e-15	up	AtCXE17	carboxyesterase 17	-	-	KOG1515-Arylacetamide deacetylase[V]
LOC_Os11g04320	16.9443	6.13814	1.46493	1.07e-11	8.38e-11	up	-	Phosphoglycerate mutase family protein	-	K15634-ko01200 Carbon metabolism;ko01230 Biosynthesis of amino acids;ko00010 Glycolysis / Gluconeogenesis;ko00680 Methane metabolism;ko00260 Glycine, serine and threonine metabolism	KOG0235-Phosphoglycerate mutase[G]
LOC_Os09g33680	38.2944	8.42349	2.18464	6.1e-52	2.39e-50	up	BGLU11	beta glucosidase 11	GO:0005975,GO:0004553	K01188-ko00500 Starch and sucrose metabolism;ko00460 Cyanoamino acid metabolism;ko00940 Phenylpropanoid biosynthesis	KOG0626-Beta-glucosidase, lactase phlorizinhydrolase, and related proteins[G]
LOC_Os12g39110	26.8742	59.0817	-1.13649	1.52e-19	1.94e-18	down	ATL4H	RING/U-box superfamily protein	GO:0008270,GO:0005515	-	KOG1493-Anaphase-promoting complex (APC), subunit 11[DO]
LOC_Os01g63060	20.2663	10.0851	1.00687	2.71e-13	2.36e-12	up	AtIPCS1	Arabidopsis Inositol phosphorylceramide synthase 1	-	-	KOG3058-Uncharacterized conserved protein[S]
LOC_Os01g22600	10.3744	4.6281	1.16454	2.84e-11	2.15e-10	up	-	Mitochondrial substrate carrier family protein	-	-	KOG0765-Predicted mitochondrial carrier protein[C]
LOC_Os11g46000	23	0.500459	5.52224	1.83e-41	5.37e-40	up	-	Zinc finger (C3HC4-type RING finger) family protein	-	-	-
LOC_Os07g42510	12.2333	5.66389	1.11095	6.72e-11	4.94e-10	up	ATEBP	ethylene-responsive element binding protein	GO:0003700,GO:0006355	-	-
LOC_Os08g13630	1.9192	7.2285	-1.91319	1.2e-12	1e-11	down	-	-	-	-	-
LOC_Os09g39760	71.0692	5.01082	3.8261	8.93e-205	2.28e-202	up	-	Pectin lyase-like superfamily protein	GO:0042545,GO:0005618,GO:0030599	-	-
LOC_Os12g02390	3.26475	7.77855	-1.25253	1.33e-11	1.03e-10	down	ATELP	vacuolar sorting receptor homolog 1	-	-	-
LOC_Os01g72530	15.2439	1.35403	3.4929	5.15e-29	9.93e-28	up	-	Calcium-binding EF-hand family protein	-	K13448-ko04626 Plant-pathogen interaction	KOG0027-Calmodulin and related proteins (EF-Hand superfamily)[T]
LOC_Os01g62850	20.8579	5.45487	1.93498	3.79e-23	5.81e-22	up	-	Uncharacterised protein family (UPF0497)	-	-	-
LOC_Os09g29660	12.2272	3.34887	1.86834	1.76e-30	3.62e-29	up	ABCG11	white-brown complex homolog protein 11	GO:0016020,GO:0005524,GO:0016887	-	KOG0061-Transporter, ABC superfamily (Breast cancer resistance protein)[Q]
LOC_Os05g38140	220.444	76.3801	1.52914	1e-69	5.55e-68	up	bHLH105	basic helix-loop-helix (bHLH) DNA-binding superfamily protein	GO:0046983	-	-
LOC_Os10g30410	353.195	101.33	1.80141	9.63e-145	1.41e-142	up	CYP71B13	cytochrome P450, family 71, subfamily B, polypeptide 13	GO:0005506,GO:0016705,GO:0020037,GO:0055114	-	KOG0156-Cytochrome P450 CYP2 subfamily[Q]
LOC_Os01g57854	10.1142	2.44208	2.05021	1.96e-19	2.49e-18	up	ATPMEPCRA	methylesterase PCR A	GO:0042545,GO:0005618,GO:0004857,GO:0030599	K01051-ko00040 Pentose and glucuronate interconversions;ko00500 Starch and sucrose metabolism	-
LOC_Os07g30950	1.2391	5.36118	-2.11326	1.69e-13	1.49e-12	down	CYP716A1	cytochrome P450, family 716, subfamily A, polypeptide 1	GO:0005506,GO:0016705,GO:0020037,GO:0055114	-	-
LOC_Os12g09770	2.36514	12.7882	-2.43482	3.74e-23	5.74e-22	down	ATOMT1	O-methyltransferase 1	GO:0046983,GO:0008171	K13066-ko00940 Phenylpropanoid biosynthesis	KOG3178-Hydroxyindole-O-methyltransferase and related SAM-dependent methyltransferases[R]
LOC_Os05g49220	9.30866	22.449	-1.27001	1e-19	1.29e-18	down	-	RNA binding;GTP binding	GO:0003723,GO:0005525	-	KOG0395-Ras-related GTPase[R]
LOC_Os12g06180	10.0413	1.69553	2.56614	2.17e-18	2.62e-17	up	HVA22J	HVA22-like protein J	-	-	-
LOC_Os04g25440	20.5337	1.08318	4.24465	1.57e-22	2.33e-21	up	AtUGT85A3	UDP-glucosyl transferase 85A3	GO:0016758,GO:0008152	-	-
LOC_Os01g52530	12.9872	4.81446	1.43164	1.55e-15	1.57e-14	up	PRS3	phosphoribosyl pyrophosphate (PRPP) synthase 3	GO:0009116	-	KOG1448-Ribose-phosphate pyrophosphokinase[FE]
LOC_Os04g16816	24.3582	51.0228	-1.06674	1.43e-11	1.11e-10	down	-	-	-	-	-
LOC_Os01g18050	3.88236	9.14785	-1.2365	2.6e-15	2.57e-14	down	TUB6	beta-6 tubulin	GO:0005874,GO:0007017,GO:0003924	K07375-ko04145 Phagosome;ko04540 Gap junction;ko05130 Pathogenic Escherichia coli infection	-
LOC_Os01g04900	25.1297	52.919	-1.07439	1.06e-27	1.96e-26	down	ATEGY2	ethylene-dependent gravitropism-deficient and yellow-green-like 2	GO:0006508,GO:0004222	-	-
LOC_Os01g57570	1057.64	480.555	1.13808	1.03e-52	4.09e-51	up	FQR1	flavodoxin-like quinone reductase 1	GO:0016491	K03809-ko00130 Ubiquinone and other terpenoid-quinone biosynthesis	KOG3135-1,4-benzoquinone reductase-like; Trp repressor binding protein-like/protoplast-secreted protein[R]
LOC_Os01g58280	176.596	2.56134	6.10741	0	0	up	-	Subtilase family protein	GO:0006508,GO:0004252	-	-
LOC_Os01g73910	100.729	217.41	-1.10993	1.09e-07	5.95e-07	down	-	Peptidase family M48 family protein	GO:0006508,GO:0004222	-	-
LOC_Os01g10504	5.43919	2.38198	1.19123	5.24e-06	2.37e-05	up	AG	K-box region and MADS-box transcription factor family protein	GO:0003700,GO:0006355,GO:0005634,GO:0046983,GO:0003677	-	KOG0014-MADS box transcription factor[K]
LOC_Os04g48460	21.7427	5.96958	1.86483	7.14e-19	8.84e-18	up	CYP704A1	cytochrome P450, family 704, subfamily A, polypeptide 1	GO:0005506,GO:0016705,GO:0020037,GO:0055114	-	KOG0156-Cytochrome P450 CYP2 subfamily[Q]
LOC_Os04g30250	6.73887	0.286526	4.55577	1.48e-30	3.07e-29	up	-	Wall-associated kinase family protein	GO:0030247	-	-
LOC_Os06g47800	10.086	20.3206	-1.0106	2.72e-14	2.54e-13	down	-	NB-ARC domain-containing disease resistance protein	-	-	-
LOC_Os01g55240	5.6835	0.69432	3.03311	2.66e-20	3.51e-19	up	ATGA2OX2	gibberellin 2-oxidase	GO:0055114,GO:0016491	K04125-ko00904 Diterpenoid biosynthesis	KOG0143-Iron/ascorbate family oxidoreductases[QR]
LOC_Os06g02120	7.44158	15.1102	-1.02184	6.11e-20	7.96e-19	down	EMB976	Tetratricopeptide repeat (TPR)-like superfamily protein	-	-	KOG1840-Kinesin light chain[Z]
LOC_Os07g48060	9.42108	2.10288	2.16352	2.18e-13	1.91e-12	up	-	Peroxidase superfamily protein	GO:0004601,GO:0020037,GO:0055114,GO:0006979	K00430-ko00940 Phenylpropanoid biosynthesis	-
LOC_Os02g47830	5.00681	12.0054	-1.26172	2.39e-10	1.67e-09	down	-	-	-	-	-
LOC_Os09g34250	15.7103	0.920927	4.09248	1.63e-96	1.37e-94	up	UGT74F1	UDP-glycosyltransferase 74 F1	GO:0016758,GO:0008152	-	KOG1192-UDP-glucuronosyl and UDP-glucosyl transferase[GC]
LOC_Os12g43390	274.673	27.1407	3.33918	2.56e-207	6.8e-205	up	ATOSM34	osmotin 34	-	-	-
LOC_Os10g39350	32.5965	0.0001	18.3144	4.38e-27	7.86e-26	up	-	Eukaryotic aspartyl protease family protein	GO:0006508,GO:0004190	-	KOG1339-Aspartyl protease[O]
LOC_Os01g12100	666.075	135.943	2.29268	2.49e-113	2.68e-111	up	-	-	-	-	-
LOC_Os08g31630	5.54782	11.53	-1.0554	8.44e-13	7.13e-12	down	-	Haloacid dehalogenase-like hydrolase (HAD) superfamily protein	GO:0003824,GO:0005992	K01087-ko00500 Starch and sucrose metabolism	-
LOC_Os06g40940	188.61	422.121	-1.16225	3.03e-72	1.8e-70	down	AtGLDP1	glycine decarboxylase P-protein 1	GO:0006546,GO:0004375,GO:0055114	K00281-ko01200 Carbon metabolism;ko00630 Glyoxylate and dicarboxylate metabolism;ko00260 Glycine, serine and threonine metabolism	-
LOC_Os07g31884	138.757	6.9002	4.32978	0	0	up	ALF5	MATE efflux family protein	GO:0006855,GO:0015297,GO:0016020,GO:0055085,GO:0015238	-	KOG1347-Uncharacterized membrane protein, predicted efflux pump[R]
LOC_Os04g58710	89.0168	8.2605	3.42978	2.22e-181	4.66e-179	up	-	AMP-dependent synthetase and ligase family protein	GO:0003824,GO:0008152	-	KOG1176-Acyl-CoA synthetase[I]
LOC_Os04g33900	12.5223	48.9235	-1.96603	1.59e-26	2.78e-25	down	COPT1	copper transporter 1	GO:0016021,GO:0035434,GO:0005375	-	KOG3386-Copper transporter[P]
LOC_Os06g37020	38.2694	5.38144	2.83013	1.66e-52	6.56e-51	up	-	Protein of unknown function (DUF761)	-	-	-
LOC_Os02g09810	26.7851	5.3835	2.31481	4.82e-60	2.22e-58	up	-	Transmembrane amino acid transporter family protein	GO:0003333	K14207-ko04974 Protein digestion and absorption;ko04724 Glutamatergic synapse;ko04727 GABAergic synapse	KOG1305-Amino acid transporter protein[E]
LOC_Os09g29840	31.3887	68.2219	-1.11999	1.49e-31	3.19e-30	down	AtHsp90.5	Chaperone protein htpG family protein	GO:0006950,GO:0006457,GO:0005524,GO:0051082	K09487-ko04141 Protein processing in endoplasmic reticulum;ko04151 PI3K-Akt signaling pathway;ko04621 NOD-like receptor signaling pathway;ko04915 Estrogen signaling pathway;ko04918 Thyroid hormone synthesis;ko04626 Plant-pathogen interaction;ko05200 Pathways in cancer;ko05215 Prostate cancer	-
LOC_Os03g12670	75.0448	150.213	-1.00118	0.000367304	0.00124961	down	-	-	-	-	-
LOC_Os03g29240	86.0892	10.2179	3.07473	9.34e-201	2.25e-198	up	-	DC1 domain-containing protein	GO:0016209,GO:0047134,GO:0055114,GO:0016491	-	KOG2501-Thioredoxin, nucleoredoxin and related proteins[R]
LOC_Os09g30486	2.57434	6.98838	-1.44075	3.19e-07	1.66e-06	down	FLA7	FASCICLIN-like arabinoogalactan 7	-	-	-
LOC_Os02g36290	2.23888	5.74296	-1.35902	0.0103978	0.0260204	down	-	-	-	-	-
LOC_Os06g49010	2.93951	14.7828	-2.33027	1.06e-44	3.44e-43	down	SPL2	squamosa promoter binding protein-like 2	GO:0005634,GO:0003677	-	-
LOC_Os03g60840	177.332	37.8383	2.22853	1.58e-129	2.06e-127	up	-	-	-	-	-
LOC_Os04g32740	5.41331	0.267425	4.33931	3.37e-08	1.94e-07	up	atnudt12	nudix hydrolase homolog 12	GO:0016787	-	KOG2839-Diadenosine and diphosphoinositol polyphosphate phosphohydrolase[T]
LOC_Os08g19114	3.42316	10.6323	-1.63505	1.46e-12	1.21e-11	down	-	-	-	-	-
LOC_Os06g11450	27.3738	9.77832	1.48514	3.97e-23	6.07e-22	up	ATL6	RING/U-box superfamily protein	GO:0008270,GO:0005515	-	-
LOC_Os05g38264	60.2777	17.6097	1.77526	5.76e-45	1.88e-43	up	-	-	-	-	-
LOC_Os04g44550	19.0049	9.33784	1.02521	2.04e-07	1.08e-06	up	MIA40	Cox19-like CHCH family protein	-	-	-
LOC_Os07g01620	7.21629	15.7681	-1.12768	3.09e-07	1.61e-06	down	-	Disease resistance-responsive (dirigent-like protein) family protein	-	-	-
LOC_Os04g13210	9.54695	0.623614	3.93631	4.5e-66	2.35e-64	up	ATMRP10	multidrug resistance-associated protein 10	GO:0042626,GO:0016021,GO:0006810,GO:0016887,GO:0055085,GO:0005524	-	-
LOC_Os11g38160	9.25186	0.892895	3.37318	1.13e-26	1.99e-25	up	-	Major facilitator superfamily protein	GO:0016021,GO:0055085	-	KOG0254-Predicted transporter (major facilitator superfamily)[R]
LOC_Os01g45250	93.0773	43.3048	1.1039	3.62e-27	6.53e-26	up	-	Protein of unknown function (DUF1645)	-	-	-
LOC_Os08g39480	11.3493	5.3136	1.09484	0.000160754	0.000580127	up	-	-	-	-	-
LOC_Os08g32170	28.818	11.581	1.31521	2.35e-16	2.47e-15	up	-	2-oxoglutarate (2OG) and Fe(II)-dependent oxygenase superfamily protein	GO:0055114,GO:0016491	-	KOG0143-Iron/ascorbate family oxidoreductases[QR]
LOC_Os12g11610	75.9833	1.25898	5.91536	1.37e-56	5.95e-55	up	-	-	-	-	-
LOC_Os08g34790	7.23025	1.03891	2.79897	8.46e-42	2.5e-40	up	4CL2	4-coumarate:CoA ligase 2	GO:0003824,GO:0008152	K01904-ko00360 Phenylalanine metabolism;ko00130 Ubiquinone and other terpenoid-quinone biosynthesis;ko00940 Phenylpropanoid biosynthesis	KOG1176-Acyl-CoA synthetase[I]
LOC_Os01g21120	2.88158	7.40504	-1.36165	1.9e-06	9.07e-06	down	HRE2	Integrase-type DNA-binding superfamily protein	GO:0003700,GO:0006355	-	-
LOC_Os05g08100	1.64575	5.58808	-1.76361	2.04e-07	1.08e-06	down	MCM3	Minichromosome maintenance (MCM2/3/5) family protein	GO:0006260,GO:0005524,GO:0003677	K02541-ko03030 DNA replication;ko04110 Cell cycle;ko04111 Cell cycle - yeast;ko04113 Meiosis - yeast	-
LOC_Os08g34240	22.8353	4.84866	2.23561	4.01e-49	1.44e-47	up	ATCIPK6	SOS3-interacting protein 3	GO:0007165	-	KOG0583-Serine/threonine protein kinase[T]
LOC_Os12g04870	8.23104	18.9154	-1.20042	5.16e-07	2.62e-06	down	-	-	-	-	-
LOC_Os06g29730	2639.42	127.667	4.36977	0	0	up	-	-	-	-	-
LOC_Os03g55770	91.557	202.836	-1.14757	1.82e-23	2.84e-22	down	-	-	-	-	-
LOC_Os01g58320	13.847	0.65785	4.39567	1.27e-17	1.45e-16	up	-	-	-	-	-
LOC_Os02g45880	44.2329	20.9887	1.07551	2.98e-11	2.25e-10	up	-	Protein prenylyltransferase superfamily protein	-	-	-
LOC_Os06g04900	23.2595	6.02276	1.94932	6.12e-52	2.39e-50	up	-	Major facilitator superfamily protein	GO:0016021,GO:0055085	-	KOG0254-Predicted transporter (major facilitator superfamily)[R]
LOC_Os12g19420	22.8296	50.7072	-1.15129	2.55e-12	2.08e-11	down	-	photosystem II reaction center protein G	GO:0051536,GO:0055114	-	-
LOC_Os11g42510	10.2419	4.89007	1.06656	1.13e-07	6.15e-07	up	-	Tyrosine transaminase family protein	-	K00815-ko01230 Biosynthesis of amino acids;ko00270 Cysteine and methionine metabolism;ko00350 Tyrosine metabolism;ko00360 Phenylalanine metabolism;ko00400 Phenylalanine, tyrosine and tryptophan biosynthesis;ko00130 Ubiquinone and other terpenoid-quinone biosynthesis;ko00950 Isoquinoline alkaloid biosynthesis;ko00960 Tropane, piperidine and pyridine alkaloid biosynthesis;ko00401 Novobiocin biosynt…	KOG0259-Tyrosine aminotransferase[E]
LOC_Os12g43580	17.8956	2.42618	2.88285	9.47e-83	6.62e-81	up	-	-	-	-	-
LOC_Os12g43630	68.2774	30.1416	1.17965	8.54e-35	2.06e-33	up	PMDH2	peroxisomal NAD-malate dehydrogenase 2	GO:0003854,GO:0019752,GO:0016616,GO:0055114,GO:0006694	K00026-ko01200 Carbon metabolism;ko00020 Citrate cycle (TCA cycle);ko00620 Pyruvate metabolism;ko00630 Glyoxylate and dicarboxylate metabolism;ko00710 Carbon fixation in photosynthetic organisms;ko00270 Cysteine and methionine metabolism	KOG1494-NAD-dependent malate dehydrogenase[C]
LOC_Os06g01990	49.5481	17.3962	1.51006	3.93e-28	7.39e-27	up	-	Haloacid dehalogenase-like hydrolase (HAD) superfamily protein	-	-	KOG2914-Predicted haloacid-halidohydrolase and related hydrolases[R]
LOC_Os01g20206	94.2937	5.04825	4.22331	4.23e-222	1.23e-219	up	-	S-adenosyl-L-methionine-dependent methyltransferases superfamily protein	GO:0008168,GO:0008152	-	KOG3010-Methyltransferase[R]
LOC_Os10g38610	23.0405	6.23816	1.88498	2.92e-32	6.42e-31	up	ATGSTU18	glutathione S-transferase TAU 18	GO:0005515	-	KOG0406-Glutathione S-transferase[O]
LOC_Os07g48330	3.96632	10.337	-1.38195	9.64e-15	9.19e-14	down	CYP714A1	cytochrome P450, family 714, subfamily A, polypeptide 1	GO:0005506,GO:0016705,GO:0020037,GO:0055114	-	KOG0157-Cytochrome P450 CYP4/CYP19/CYP26 subfamilies[QI]
LOC_Os12g42210	10.9824	26.3422	-1.26218	8.8e-20	1.13e-18	down	DEG5	DEGP protease 5	GO:0006508,GO:0004252	-	-
LOC_Os03g27120	96.6966	507.927	-2.39308	8.71e-284	4.28e-281	down	AMC1	metacaspase 1	GO:0006508,GO:0004197	-	KOG1546-Metacaspase involved in regulation of apoptosis[DO]
LOC_Os01g61440	19.1006	8.41923	1.18186	3.01e-16	3.16e-15	up	-	2-oxoglutarate (2OG) and Fe(II)-dependent oxygenase superfamily protein	-	-	-
LOC_Os03g57840	30.2499	61.6438	-1.02703	2.18e-21	3.05e-20	down	EGY1	Peptidase M50 family protein	GO:0006508,GO:0004222	-	-
LOC_Os02g52130	4.43337	11.9078	-1.42543	6.29e-18	7.34e-17	down	FBW2	F-BOX WITH WD-40 2	-	-	-
LOC_Os03g50710	5.18269	0.237802	4.44587	6.53e-07	3.28e-06	up	-	-	-	-	-
LOC_Os07g03319	5.03346	0.0228277	7.78462	1.74e-13	1.54e-12	up	-	CAP (Cysteine-rich secretory proteins, Antigen 5, and Pathogenesis-related 1 protein) superfamily protein	-	-	-
LOC_Os04g38940	8.64139	53.7407	-2.63668	9.17e-71	5.18e-69	down	ATVIT1	vacuolar iron transporter 1	-	-	KOG4473-Uncharacterized membrane protein[S]
LOC_Os06g14030	21.4098	46.8397	-1.12946	8.48e-35	2.05e-33	down	SKOR	STELAR K+ outward rectifier	GO:0006811,GO:0016020,GO:0005216,GO:0055085,GO:0005515	-	KOG0498-K+-channel ERG and related proteins, contain PAS/PAC sensor domain[PT]
LOC_Os02g48210	7.51158	0.866877	3.11522	9e-39	2.43e-37	up	-	Concanavalin A-like lectin protein kinase family protein	GO:0006468,GO:0030246,GO:0004672	-	KOG1187-Serine/threonine protein kinase[T]
LOC_Os11g02369	218.096	14.6447	3.89651	1.85e-25	3.14e-24	up	ATLTP1	lipid transfer protein 1	-	-	-
LOC_Os01g40580	44.918	5.06633	3.14828	5.39e-106	5.12e-104	up	ATHIR1	SPFH/Band 7/PHB domain-containing membrane-associated protein family	GO:0016020	-	KOG2620-Prohibitins and stomatins of the PID superfamily[C]
LOC_Os09g29200	2046.4	344.43	2.5708	5.03e-248	1.76e-245	up	ATGSTU8	glutathione S-transferase TAU 8	GO:0005515	K00799-ko00480 Glutathione metabolism;ko00980 Metabolism of xenobiotics by cytochrome P450;ko00982 Drug metabolism - cytochrome P450;ko05204 Chemical carcinogenesis;ko01524 Platinum drug resistance	KOG0406-Glutathione S-transferase[O]
LOC_Os08g42590	238.293	113.544	1.06948	1.43e-56	6.22e-55	up	-	-	-	-	-
LOC_Os08g07740	1.59965	12.3784	-2.952	1.1e-54	4.59e-53	down	NF-YB3	nuclear factor Y, subunit B3	-	-	-
LOC_Os05g33300	20.9068	48.8076	-1.22313	5.34e-25	8.91e-24	down	-	Mog1/PsbP/DUF1795-like photosystem II reaction center PsbP family protein	GO:0009523,GO:0009654,GO:0015979,GO:0005509,GO:0019898	-	-
LOC_Os04g56030	15.9056	1.07542	3.88656	4.59e-41	1.33e-39	up	-	-	-	-	-
LOC_Os01g40200	10.2993	5.14673	1.00082	5.93e-10	4.02e-09	up	ATXIE	Myosin family protein with Dil domain	GO:0005515	-	-
LOC_Os04g35890	5.2447	1.24464	2.07513	6.35e-23	9.59e-22	up	CCR4	CRINKLY4 related 4	GO:0006468,GO:0005524,GO:0004672	-	KOG1187-Serine/threonine protein kinase[T]
LOC_Os02g41630	566.622	107.793	2.39412	9.32e-119	1.06e-116	up	ATPAL1	PHE ammonia lyase 1	-	K13064-ko00360 Phenylalanine metabolism;ko00940 Phenylpropanoid biosynthesis	-
LOC_Os11g44340	7.16048	0.043268	7.37061	5.93e-52	2.32e-50	up	-	Calmodulin binding protein-like	GO:0006950,GO:0005516	-	-
LOC_Os05g12320	0.0498297	14.3185	-8.16666	4.32e-32	9.42e-31	down	-	Nodulin MtN3 family protein	-	-	KOG1623-Multitransmembrane protein[R]
LOC_Os05g14040	6.88545	19.9048	-1.5315	0.000126803	0.000465831	down	-	D111/G-patch domain-containing protein	GO:0003676	-	-
LOC_Os01g29330	75.0259	26.7034	1.49037	1.89e-19	2.41e-18	up	-	Protein of unknown function (DUF679)	-	-	-
LOC_Os06g47530	13.6941	3.00207	2.18953	1.5e-56	6.51e-55	up	CRK10	cysteine-rich RLK (RECEPTOR-like protein kinase) 10	GO:0006468,GO:0005524,GO:0004672	-	KOG1187-Serine/threonine protein kinase[T]
LOC_Os12g02310	7.04589	0.646192	3.44675	1.96e-24	3.21e-23	up	ATLTP1	lipid transfer protein 1	-	-	-
LOC_Os03g19240	13.8219	5.33227	1.37413	1.27e-13	1.13e-12	up	AAE7	acyl-activating enzyme 7	GO:0003824,GO:0008152	-	-
LOC_Os08g14570	10.1141	3.86343	1.38841	2.78e-18	3.33e-17	up	AR2	P450 reductase 2	GO:0010181,GO:0055114,GO:0016491	-	-
LOC_Os08g26350	13.1031	0.293571	5.48006	1.64e-07	8.76e-07	up	-	-	-	-	-
LOC_Os09g26260	22.2929	4.39338	2.34318	1.45e-54	6.03e-53	up	-	P-loop containing nucleoside triphosphate hydrolases superfamily protein	GO:0034551,GO:0005524	-	-
LOC_Os07g02940	5.51436	11.217	-1.02442	3.75e-06	1.73e-05	down	-	Protein of unknown function, DUF538	-	-	-
LOC_Os05g32270	2.72743	6.25865	-1.19831	1.2e-05	5.15e-05	down	-	Integrase-type DNA-binding superfamily protein	GO:0003700,GO:0006355,GO:0007275	-	-
LOC_Os10g34440	21.3886	2.04829	3.38435	6.55e-49	2.34e-47	up	-	-	-	-	-
LOC_Os08g31250	51.3933	19.7098	1.38266	1.26e-35	3.14e-34	up	-	Cysteine/Histidine-rich C1 domain family protein	GO:0047134,GO:0055114	-	-
LOC_Os01g13930	16.8554	2.53369	2.7339	9.8e-43	2.96e-41	up	-	-	-	-	-
LOC_Os10g39430	40.6687	18.9586	1.10107	4.06e-23	6.21e-22	up	PMI1	plastid movement impaired1	-	-	-
LOC_Os12g37560	15.5934	5.32477	1.55014	6.48e-25	1.08e-23	up	-	Phosphoinositide-specific phospholipase C family protein	GO:0004435,GO:0035556,GO:0007165,GO:0005515,GO:0006629	K05857-ko00562 Inositol phosphate metabolism;ko04020 Calcium signaling pathway;ko04070 Phosphatidylinositol signaling system;ko04919 Thyroid hormone signaling pathway;ko04933 AGE-RAGE signaling pathway in diabetic complications	KOG1264-Phospholipase C[I]
LOC_Os05g37170	2.84508	7.01841	-1.30267	2.33e-10	1.63e-09	down	bZIP21	bZIP transcription factor family protein	GO:0003700,GO:0043565,GO:0006351,GO:0006355	K14431-ko04075 Plant hormone signal transduction	-
LOC_Os05g40010	102.268	264.726	-1.37214	4.15e-55	1.74e-53	down	-	Bifunctional inhibitor/lipid-transfer protein/seed storage 2S albumin superfamily protein	-	-	-
LOC_Os07g37320	25.5238	108.053	-2.08183	3.65e-130	4.88e-128	down	ATSTP1	sugar transporter 1	GO:0016021,GO:0055085	-	KOG0254-Predicted transporter (major facilitator superfamily)[R]
LOC_Os09g27900	1.8374	8.96414	-2.2865	5.76e-12	4.58e-11	down	-	Major facilitator superfamily protein	GO:0022857,GO:0016021,GO:0055085	-	-
LOC_Os03g14730	108.553	47.3061	1.1983	3.99e-27	7.18e-26	up	-	alpha/beta-Hydrolases superfamily protein	GO:0016787,GO:0008152	-	KOG1515-Arylacetamide deacetylase[V]
LOC_Os03g41510	9.39409	21.5262	-1.19627	9.24e-14	8.3e-13	down	-	NAD(P)-linked oxidoreductase superfamily protein	-	-	KOG1575-Voltage-gated shaker-like K+ channel, subunit beta/KCNAB[C]
LOC_Os07g34070	8.09778	1.12989	2.84134	8.39e-28	1.56e-26	up	-	nodulin MtN21 /EamA-like transporter family protein	GO:0016021,GO:0016020,GO:0022857	-	-
LOC_Os05g40900	3.08696	7.03186	-1.18772	2.1e-08	1.23e-07	down	-	-	-	-	-
LOC_Os06g04280	45.4268	18.9379	1.26226	1.62e-37	4.24e-36	up	-	RNA 3\'-terminal phosphate cyclase/enolpyruvate transferase, alpha/beta	GO:0016765	K00800-ko01230 Biosynthesis of amino acids;ko00400 Phenylalanine, tyrosine and tryptophan biosynthesis	-
LOC_Os02g50330	36.0008	6.78059	2.40855	1.06e-112	1.12e-110	up	ATRDRP1	RNA-dependent RNA polymerase 1	GO:0003968	-	-
LOC_Os02g44704	2.5096	9.07663	-1.8547	7.4e-13	6.28e-12	down	-	LYR family of Fe/S cluster biogenesis protein	-	-	-
LOC_Os05g33110	7.59341	3.4835	1.12421	3.4e-05	0.000136277	up	-	alpha/beta-Hydrolases superfamily protein	GO:0016787	-	KOG3043-Predicted hydrolase related to dienelactone hydrolase[R]
LOC_Os06g44170	264.48	85.3233	1.63215	3.85e-79	2.55e-77	up	-	NAD(P)-binding Rossmann-fold superfamily protein	GO:0050662,GO:0003824	-	KOG1502-Flavonol reductase/cinnamoyl-CoA reductase[V]
LOC_Os09g31482	24.3268	50.3158	-1.04846	1.99e-15	1.99e-14	down	ATU2AF35B	Zinc finger C-x8-C-x5-C-x3-H type family protein	GO:0005634,GO:0046872,GO:0003723	K12836-ko03040 Spliceosome;ko05131 Shigellosis	KOG2202-U2 snRNP splicing factor, small subunit, and related proteins[A]
LOC_Os04g54790	4.21041	8.77576	-1.05956	1.15e-11	8.97e-11	down	-	Protein kinase superfamily protein	-	-	KOG1236-Predicted unusual protein kinase[R]
LOC_Os02g41860	215.648	106.483	1.01805	1.45e-33	3.34e-32	up	PIP2;2	plasma membrane intrinsic protein 2	GO:0005215,GO:0016020,GO:0006810	-	KOG0223-Aquaporin (major intrinsic protein family)[G]
LOC_Os06g18820	37.4376	13.4831	1.47334	1.15e-21	1.65e-20	up	-	Adenine nucleotide alpha hydrolases-like superfamily protein	GO:0006950	-	-
LOC_Os12g04360	81.6672	12.8547	2.66746	6.11e-80	4.11e-78	up	-	Calcium-binding EF-hand family protein	-	K13448-ko04626 Plant-pathogen interaction	KOG0027-Calmodulin and related proteins (EF-Hand superfamily)[T]
LOC_Os02g15860	140.671	9.33697	3.91323	1.43e-97	1.23e-95	up	-	-	-	-	-
LOC_Os03g27210	4.71361	10.4892	-1.154	2.8e-10	1.95e-09	down	AMC1	metacaspase 1	GO:0006508,GO:0004197	-	KOG1546-Metacaspase involved in regulation of apoptosis[DO]
LOC_Os12g37360	29.5214	12.5526	1.23378	2.64e-18	3.16e-17	up	ASAR1	secretion-associated RAS super family 2	GO:0007264,GO:0005525	K07953-ko04141 Protein processing in endoplasmic reticulum;ko05134 Legionellosis	KOG0077-Vesicle coat complex COPII, GTPase subunit SAR1[U]
LOC_Os06g45960	7.4367	0.405309	4.19757	3.13e-46	1.05e-44	up	CYP71B34	cytochrome P450, family 71, subfamily B, polypeptide 34	GO:0005506,GO:0016705,GO:0020037,GO:0055114	-	KOG0156-Cytochrome P450 CYP2 subfamily[Q]
LOC_Os02g37834	3.53021	12.1517	-1.78333	2.36e-15	2.35e-14	down	-	-	-	-	-
LOC_Os10g40040	10.5583	3.14174	1.74873	5.56e-14	5.07e-13	up	-	-	-	-	-
LOC_Os09g39640	9.55678	4.29361	1.15433	6.76e-11	4.97e-10	up	-	U-box domain-containing protein kinase family protein	GO:0016567,GO:0006950,GO:0004842,GO:0006468,GO:0004672	-	KOG1187-Serine/threonine protein kinase[T]
LOC_Os02g33330	38.1589	1.51865	4.65116	2.21e-95	1.84e-93	up	-	-	-	-	-
LOC_Os02g33335	20.9212	4.42586	2.24093	3.87e-29	7.49e-28	up	-	-	-	-	-
LOC_Os02g37300	91.8808	17.5305	2.3899	2.93e-51	1.12e-49	up	-	Copper transport protein family	GO:0046872,GO:0030001	-	KOG1603-Copper chaperone[P]
LOC_Os09g38510	7.36442	14.7924	-1.00621	2.06e-07	1.09e-06	down	ATPUP5	purine permease 5	GO:0005215,GO:0016021	-	KOG1443-Predicted integral membrane protein[S]
LOC_Os05g14370	11.1814	0.0874977	6.99763	1.11e-05	4.8e-05	up	ATWRKY70	WRKY DNA-binding protein 70	GO:0003700,GO:0043565,GO:0006355	-	-
LOC_Os05g43230	32.7025	12.7625	1.35749	4.31e-39	1.18e-37	up	XBCP3	xylem bark cysteine peptidase 3	GO:0006508,GO:0008234	-	KOG1543-Cysteine proteinase Cathepsin L[O]
LOC_Os01g61170	7.80204	21.0079	-1.42901	7.45e-10	5e-09	down	PRA1.B2	prenylated RAB acceptor 1.B2	-	-	KOG3142-Prenylated rab acceptor 1[U]
LOC_Os04g56240	41.0869	19.3345	1.0875	1.61e-26	2.83e-25	up	-	alpha/beta-Hydrolases superfamily protein	GO:0006629	-	-
LOC_Os05g07260	2.92355	6.12312	-1.06655	1.1e-05	4.73e-05	down	-	phosphatidylinositolglycan-related	GO:0017176	K03858-ko00563 Glycosylphosphatidylinositol(GPI)-anchor biosynthesis	KOG4551-GPI-GlcNAc transferase complex, PIG-H component, involved in glycosylphosphatidylinositol anchor biosynthesis[MO]
LOC_Os01g53500	4.52945	13.0774	-1.52967	2.6e-08	1.51e-07	down	-	RING/U-box superfamily protein	GO:0008270,GO:0005515	-	-
LOC_Os10g25400	16.8676	2.45926	2.77796	7.13e-49	2.54e-47	up	-	GDSL-like Lipase/Acylhydrolase superfamily protein	GO:0016788	-	-
LOC_Os04g51140	3.52342	8.69253	-1.3028	1.71e-06	8.19e-06	down	-	-	-	-	-
LOC_Os01g59100	33.113	6.45544	2.35881	1.8e-75	1.14e-73	up	-	UDP-Glycosyltransferase superfamily protein	GO:0016758,GO:0008152	-	-
LOC_Os05g37700	7.93199	3.77994	1.06932	2.59e-10	1.81e-09	up	-	Glycosyl hydrolase family protein	GO:0005975,GO:0004553	K05349-ko00500 Starch and sucrose metabolism;ko00460 Cyanoamino acid metabolism;ko00940 Phenylpropanoid biosynthesis	-
LOC_Os04g23580	17.3946	7.21805	1.26896	6.86e-20	8.91e-19	up	-	Core-2/I-branching beta-1,6-N-acetylglucosaminyltransferase family protein	GO:0008375,GO:0016020	-	KOG0799-Branching enzyme[G]
LOC_Os10g37570	13.3683	0.446715	4.90332	1.62e-60	7.57e-59	up	-	F-box family protein with a domain of unknown function (DUF295)	GO:0005515	-	-
LOC_Os08g37060	91.7682	18.6172	2.30136	2.04e-70	1.15e-68	up	-	alpha/beta-Hydrolases superfamily protein	-	-	KOG1515-Arylacetamide deacetylase[V]
LOC_Os06g51330	4.50862	10.2459	-1.18429	1.88e-16	2e-15	down	-	Protein of unknown function (DUF789)	-	-	-
LOC_Os03g56869	17.6834	36.4646	-1.0441	1.97e-16	2.1e-15	down	-	NagB/RpiA/CoA transferase-like superfamily protein	GO:0009052,GO:0004751	K01807-ko01200 Carbon metabolism;ko01230 Biosynthesis of amino acids;ko00030 Pentose phosphate pathway;ko00710 Carbon fixation in photosynthetic organisms	KOG3075-Ribose 5-phosphate isomerase[G]
LOC_Os11g44300	6.472	0.314757	4.3619	7.39e-15	7.1e-14	up	-	-	-	-	-
LOC_Os01g47350	13.4714	27.7334	-1.04172	3.6e-19	4.52e-18	down	DHNS	enoyl-CoA hydratase/isomerase D	GO:0003824,GO:0008152	K01661-ko00130 Ubiquinone and other terpenoid-quinone biosynthesis	-
LOC_Os05g44180	1.85081	17.467	-3.2384	1.2e-15	1.21e-14	down	FT	PEBP (phosphatidylethanolamine-binding protein) family protein	-	K16223-ko04712 Circadian rhythm - plant	KOG3346-Phosphatidylethanolamine binding protein[R]
LOC_Os04g34460	28.6682	58.6185	-1.0319	1.11e-23	1.75e-22	down	-	Plastid-lipid associated protein PAP / fibrillin family protein	-	-	-
LOC_Os03g31180	3.94304	9.81418	-1.31556	4.76e-19	5.94e-18	down	ATDGK1	diacylglycerol kinase1	GO:0004143,GO:0035556,GO:0016301,GO:0007205	K00901-ko00561 Glycerolipid metabolism;ko00564 Glycerophospholipid metabolism;ko04070 Phosphatidylinositol signaling system;ko04072 Phospholipase D signaling pathway;ko05231 Choline metabolism in cancer	-
LOC_Os02g06490	10.4267	0.513074	4.34497	1.12e-52	4.45e-51	up	ATSKD1	AAA-type ATPase family protein	GO:0006310,GO:0009378,GO:0006281	K12196-ko04144 Endocytosis	-
LOC_Os06g05050	35.8607	178.97	-2.31924	1.27e-214	3.41e-212	down	WAK5	wall associated kinase 5	GO:0006468,GO:0030247,GO:0005524,GO:0004672	-	KOG1187-Serine/threonine protein kinase[T]
LOC_Os05g25770	760.303	130.25	2.54529	1.95e-239	6.31e-237	up	ATWRKY70	WRKY DNA-binding protein 70	GO:0003700,GO:0043565,GO:0006355	-	-
LOC_Os03g08330	14.955	5.92006	1.33694	3.46e-08	1.99e-07	up	JAZ1	jasmonate-zim-domain protein 1	-	K13464-ko04075 Plant hormone signal transduction	-
LOC_Os01g55300	1.76584	5.15894	-1.54672	2.94e-10	2.04e-09	down	POLH	Y-family DNA polymerase H	GO:0003684,GO:0006281	K03509-ko03460 Fanconi anemia pathway;ko01524 Platinum drug resistance	KOG2095-DNA polymerase iota/DNA damage inducible protein[L]
LOC_Os02g09340	5.86232	15.2645	-1.38064	2.11e-32	4.67e-31	down	-	Myosin heavy chain-related protein	-	-	KOG0963-Transcription factor/CCAAT displacement protein CDP1[K]
LOC_Os01g16980	57.1412	27.0658	1.07806	2.39e-13	2.09e-12	up	-	-	-	-	-
LOC_Os04g49210	200.436	10.5974	4.24136	0	0	up	-	2-oxoglutarate (2OG) and Fe(II)-dependent oxygenase superfamily protein	GO:0055114,GO:0016491	-	KOG0143-Iron/ascorbate family oxidoreductases[QR]
LOC_Os08g15276	75.7554	161.005	-1.08769	2.13e-16	2.26e-15	down	-	ribosomal protein L14	GO:0003735,GO:0006412,GO:0005840	K02874-ko03010 Ribosome	KOG0901-60S ribosomal protein L14/L17/L23[J]
LOC_Os08g15272	45.9397	100.532	-1.12984	0.0010621	0.00331004	down	-	structural constituent of ribosome	-	K02982-ko03010 Ribosome	-
LOC_Os08g15278	158.941	371.797	-1.22602	1.05e-05	4.56e-05	down	-	ribosomal protein S8	GO:0003735,GO:0006412,GO:0005840	K02994-ko03010 Ribosome	KOG1754-40S ribosomal protein S15/S22[J]
LOC_Os04g53640	0.970965	5.7169	-2.55774	1.38e-13	1.23e-12	down	-	Peroxidase superfamily protein	GO:0004601,GO:0020037,GO:0055114,GO:0006979	K00430-ko00940 Phenylpropanoid biosynthesis	-
LOC_Os11g47770	6.83169	2.80872	1.28233	0.000222858	0.000786578	up	-	selenium binding	-	-	-
LOC_Os09g34890	0.423805	5.96326	-3.81463	0.00283908	0.0081134	down	ZPR2	protein binding	-	-	-
LOC_Os01g64470	55.407	8.50462	2.70375	1.41e-81	9.84e-80	up	ATNHL10	Late embryogenesis abundant (LEA) hydroxyproline-rich glycoprotein family	-	-	-
LOC_Os05g11210	0.109501	22.547	-7.68585	1.01e-05	4.37e-05	down	-	Polyketide cyclase/dehydrase and lipid transport superfamily protein	-	-	-
LOC_Os03g04000	34.2195	13.4922	1.34269	2.21e-28	4.18e-27	up	OPCL1	OPC-8:0 CoA ligase1	GO:0003824,GO:0008152	K10526-ko00592 alpha-Linolenic acid metabolism	-
LOC_Os04g46570	3.99005	9.67157	-1.27734	1.63e-10	1.16e-09	down	-	O-fucosyltransferase family protein	-	-	-
LOC_Os08g01490	29.1445	14.4629	1.01086	9.47e-20	1.22e-18	up	CYP71B2	cytochrome P450, family 71, subfamily B, polypeptide 2	GO:0005506,GO:0016705,GO:0020037,GO:0055114	-	KOG0156-Cytochrome P450 CYP2 subfamily[Q]
LOC_Os12g08220	12.2213	34.5885	-1.50089	2.51e-32	5.53e-31	down	ATHDA14	histone deacetylase 14	-	-	-
LOC_Os09g26570	1.78975	6.90085	-1.94702	4.09e-09	2.57e-08	down	-	alpha/beta-Hydrolases superfamily protein	GO:0016020	-	-
LOC_Os05g04700	997.537	390.069	1.35464	5.5e-39	1.5e-37	up	RCI2A	Low temperature and salt responsive protein family	GO:0016021	-	KOG1773-Stress responsive protein[R]
LOC_Os04g45290	16.1823	6.48251	1.31979	8.32e-22	1.2e-20	up	-	Glycosyl hydrolases family 32 protein	-	K01193-ko00052 Galactose metabolism;ko00500 Starch and sucrose metabolism	KOG0228-Beta-fructofuranosidase (invertase)[G]
LOC_Os04g59630	32.1108	13.9328	1.20457	3.45e-09	2.19e-08	up	FCLY	farnesylcysteine lyase	GO:0001735	K05906-ko00900 Terpenoid backbone biosynthesis	-
LOC_Os07g05820	598.318	1536.65	-1.3608	1.02e-122	1.22e-120	down	-	Aldolase-type TIM barrel family protein	GO:0016491	K11517-ko01200 Carbon metabolism;ko00630 Glyoxylate and dicarboxylate metabolism;ko04146 Peroxisome	-
LOC_Os04g06520	13.2221	0.699095	4.24131	1.81e-51	6.94e-50	up	-	-	-	-	-
LOC_Os03g45960	17.7761	0.497247	5.15984	2.42e-85	1.76e-83	up	ATOSM34	osmotin 34	-	-	-
LOC_Os03g50210	51.4011	24.7663	1.05342	3.19e-21	4.42e-20	up	-	Regulator of Vps4 activity in the MVB pathway protein	-	-	-
LOC_Os09g30160	36.5523	75.2122	-1.04101	6.76e-17	7.42e-16	down	XERICO	RING/U-box superfamily protein	GO:0008270,GO:0005515	-	-
LOC_Os05g35010	20.3122	1.80296	3.49391	1.68e-93	1.36e-91	up	CYP71A25	cytochrome P450, family 71, subfamily A, polypeptide 25	GO:0005506,GO:0016705,GO:0020037,GO:0055114	-	KOG0156-Cytochrome P450 CYP2 subfamily[Q]
LOC_Os04g49350	14.4518	6.78179	1.09151	6.45e-17	7.09e-16	up	-	Pentatricopeptide repeat (PPR-like) superfamily protein	-	-	-
LOC_Os05g38860	48.5822	9.41897	2.36679	6.03e-56	2.59e-54	up	-	-	-	-	-
LOC_Os03g62010	70.2964	20.1135	1.80529	1.78e-60	8.33e-59	up	-	Late embryogenesis abundant (LEA) hydroxyproline-rich glycoprotein family	-	-	-
LOC_Os01g54390	7.35582	16.0915	-1.12934	5.78e-08	3.26e-07	down	-	RNA-binding S4 domain-containing protein	GO:0003723	-	KOG4837-Uncharacterized conserved protein[S]
LOC_Os02g09990	34.5103	5.63014	2.61579	2.28e-66	1.19e-64	up	-	-	-	-	-
LOC_Os07g48800	141.703	52.4929	1.43268	1.98e-47	6.84e-46	up	-	-	-	-	-
LOC_Os03g48710	158.489	78.5924	1.01193	6.26e-23	9.46e-22	up	-	Protein of unknown function, DUF538	-	-	-
LOC_Os04g30490	33.9719	16.4855	1.04314	5.37e-24	8.59e-23	up	-	MATE efflux family protein	GO:0006855,GO:0015297,GO:0016020,GO:0055085,GO:0015238	-	KOG1347-Uncharacterized membrane protein, predicted efflux pump[R]
LOC_Os09g31970	7.77619	3.61671	1.10439	9.32e-11	6.76e-10	up	HMG1	hydroxy methylglutaryl CoA reductase 1	GO:0004420,GO:0050662,GO:0015936,GO:0055114	K00021-ko00900 Terpenoid backbone biosynthesis;ko04152 AMPK signaling pathway;ko04976 Bile secretion	-
LOC_Os03g58890	5.81652	0.670169	3.11756	3.97e-17	4.43e-16	up	-	Oxoglutarate/iron-dependent oxygenase	GO:0055114,GO:0016491	K00472-ko00330 Arginine and proline metabolism	KOG1591-Prolyl 4-hydroxylase alpha subunit[E]
LOC_Os01g66360	8.03249	16.7503	-1.06027	1.2e-10	8.62e-10	down	ATMEPCT	Nucleotide-diphospho-sugar transferases superfamily protein	-	K00991-ko00900 Terpenoid backbone biosynthesis	-
LOC_Os12g06340	6.59849	25.1412	-1.92984	1.72e-75	1.09e-73	down	BLH1	BEL1-like homeodomain 1	-	-	-
LOC_Os10g41692	9.1606	19.1943	-1.06716	0.000247	0.000865448	down	-	-	-	-	-
LOC_Os07g41230	22.074	8.60279	1.35947	9.98e-25	1.65e-23	up	ATMES11	methyl esterase 11	-	-	KOG1454-Predicted hydrolase/acyltransferase (alpha/beta hydrolase superfamily)[R]
LOC_Os12g41630	7.48161	2.35219	1.66935	1.19e-06	5.8e-06	up	-	RNI-like superfamily protein	GO:0005515	-	-
LOC_Os07g46610	10.6468	4.85243	1.13364	1.93e-07	1.03e-06	up	UGT73B4	UDP-glycosyltransferase 73B4	GO:0016758,GO:0008152	K13495-ko00908 Zeatin biosynthesis	-
LOC_Os01g67540	7.91765	1.67828	2.23809	1.02e-22	1.53e-21	up	-	AMP-dependent synthetase and ligase family protein	GO:0003824,GO:0008152	-	KOG1176-Acyl-CoA synthetase[I]
LOC_Os11g10510	25.5503	11.7923	1.1155	5.3e-20	6.91e-19	up	ADH	alcohol dehydrogenase 1	GO:0008270,GO:0055114,GO:0016491	K18857-ko00010 Glycolysis / Gluconeogenesis;ko00071 Fatty acid degradation;ko00592 alpha-Linolenic acid metabolism;ko00350 Tyrosine metabolism	KOG0022-Alcohol dehydrogenase, class III[Q]
LOC_Os03g17680	187.831	10.585	4.14934	9.57e-245	3.3e-242	up	-	-	-	-	-
LOC_Os07g43140	2.75284	5.55407	-1.01262	0.00667078	0.0174692	down	-	VQ motif-containing protein	-	-	-
LOC_Os10g36848	72.1657	9.60175	2.90994	1.23e-144	1.79e-142	up	CYP84A1	ferulic acid 5-hydroxylase 1	GO:0005506,GO:0016705,GO:0020037,GO:0055114	K09755-ko00940 Phenylpropanoid biosynthesis	KOG0156-Cytochrome P450 CYP2 subfamily[Q]
LOC_Os03g20550	40.7251	8.88018	2.19726	4.48e-51	1.7e-49	up	ATWRKY55	WRKY DNA-binding protein 55	GO:0003700,GO:0043565,GO:0006355	-	-
LOC_Os07g30590	35.3699	1.07064	5.04597	8.72e-16	8.9e-15	up	-	Bifunctional inhibitor/lipid-transfer protein/seed storage 2S albumin superfamily protein	-	-	-
LOC_Os04g58800	222.557	589.634	-1.40565	1.76e-114	1.94e-112	down	MMZ3	MMS ZWEI homologue 3	-	K10704-ko04624 Toll and Imd signaling pathway	KOG0896-Ubiquitin-conjugating enzyme E2[O]
LOC_Os09g36200	141.685	52.3164	1.43735	5.27e-77	3.39e-75	up	ATNYE1	non-yellowing 1	-	-	-
LOC_Os03g12470	30.4489	6.48399	2.23144	1.91e-88	1.44e-86	up	-	Protein kinase superfamily protein	GO:0006468,GO:0030247,GO:0004672	-	KOG1187-Serine/threonine protein kinase[T]
LOC_Os10g42040	3333.67	597.527	2.48004	0	0	up	-	-	-	-	-
LOC_Os07g37010	2.88133	8.43156	-1.54907	5.52e-12	4.39e-11	down	CYCD6;1	Cyclin D6;1	GO:0005634,GO:0051726	-	-
LOC_Os01g70270	25.335	54.3519	-1.1012	2.47e-27	4.48e-26	down	ARF1-BP	auxin response factor 2	GO:0006355,GO:0005634,GO:0009725,GO:0003677	-	-
LOC_Os01g22010	211.588	64.3604	1.71701	8.09e-80	5.44e-78	up	AtSAM1	S-adenosylmethionine synthetase 1	GO:0006556,GO:0004478,GO:0005524	K00789-ko01230 Biosynthesis of amino acids;ko00270 Cysteine and methionine metabolism	-
LOC_Os03g19452	10.3634	4.43556	1.22431	1.31e-10	9.37e-10	up	-	Calcium-dependent phosphotriesterase superfamily protein	-	-	-
LOC_Os02g32840	44.0107	2.47366	4.15314	5.58e-72	3.29e-70	up	-	A20/AN1-like zinc finger family protein	GO:0008270,GO:0003677	-	KOG3173-Predicted Zn-finger protein[R]
LOC_Os01g15229	0.389233	7.90845	-4.34469	1.36e-20	1.83e-19	down	-	-	-	-	-
LOC_Os05g04000	275.855	75.3081	1.87303	1.01e-99	8.91e-98	up	-	-	-	-	-
LOC_Os10g35810	47.3745	102.915	-1.11927	2.53e-42	7.6e-41	down	-	Tetratricopeptide repeat (TPR)-like superfamily protein	-	-	-
LOC_Os03g05270	7.30451	25.185	-1.78571	9.94e-30	1.99e-28	down	-	CHY-type/CTCHY-type/RING-type Zinc finger protein	GO:0008270,GO:0005515	K10144-ko04120 Ubiquitin mediated proteolysis;ko04115 p53 signaling pathway;ko05162 Measles	KOG1940-Zn-finger protein[R]
LOC_Os01g18220	8.11285	1.12688	2.84787	1.82e-33	4.2e-32	up	-	-	-	-	-
LOC_Os11g14140	479.773	180.78	1.40812	4.88e-67	2.59e-65	up	-	Galactose oxidase/kelch repeat superfamily protein	GO:0005515	-	-
LOC_Os06g27610	10.0243	51.2425	-2.35384	3.3e-39	9.03e-38	down	-	-	-	-	-
LOC_Os05g46580	15.9929	7.12935	1.16559	1.77e-11	1.36e-10	up	FPS1	farnesyl diphosphate synthase 1	GO:0008299	K00787-ko00900 Terpenoid backbone biosynthesis;ko05166 HTLV-I infection;ko05164 Influenza A	KOG0711-Polyprenyl synthetase[H]
LOC_Os07g25018	24.091	50.3331	-1.06301	1.62e-11	1.24e-10	down	-	-	-	-	-
LOC_Os08g07660	8.49077	3.41606	1.31356	1.57e-05	6.61e-05	up	-	-	-	-	-
LOC_Os11g39390	19.4364	4.1396	2.23119	4.59e-13	3.95e-12	up	-	-	-	-	-
LOC_Os01g52340	6.45003	2.93917	1.1339	8.76e-07	4.34e-06	up	-	NB-ARC domain-containing disease resistance protein	-	-	-
LOC_Os10g03320	88.3842	16.4849	2.42264	3.94e-112	4.16e-110	up	-	UDP-Glycosyltransferase superfamily protein	GO:0016758,GO:0008152	-	-
LOC_Os01g42410	7.80404	0.500266	3.96345	2.23e-78	1.45e-76	up	ABCG40	pleiotropic drug resistance 12	GO:0016020,GO:0005524,GO:0016887	-	-
LOC_Os02g02550	16.2775	46.2849	-1.50766	4.04e-42	1.2e-40	down	-	FKBP-like peptidyl-prolyl cis-trans isomerase family protein	GO:0006457	-	-
LOC_Os04g20990	12.4872	28.3387	-1.18233	5.06e-18	5.94e-17	down	-	FMN-linked oxidoreductases superfamily protein	GO:0017150,GO:0050660,GO:0008033,GO:0055114	-	KOG2335-tRNA-dihydrouridine synthase[J]
LOC_Os04g27670	21.2393	0.0173647	10.2564	1.5e-43	4.63e-42	up	ATTPS21	terpene synthase 21	GO:0016829,GO:0000287,GO:0010333	-	-
LOC_Os03g18850	153.568	23.0532	2.73584	2.05e-149	3.07e-147	up	PYL2	PYR1-like 2	GO:0006952,GO:0009607	-	-
LOC_Os09g30466	48.0076	96.1392	-1.00186	7.12e-28	1.32e-26	down	CPZ	Metallo-hydrolase/oxidoreductase superfamily protein	-	K00784-ko03013 RNA transport	-
LOC_Os02g51290	17.1018	6.63099	1.36685	6.95e-14	6.29e-13	up	ATHVA22A	HVA22 homologue A	-	-	-
LOC_Os01g59180	2.06196	8.52631	-2.04791	1.18e-26	2.09e-25	down	-	F-box family protein	GO:0005515	-	-
LOC_Os03g10320	29.119	9.29356	1.64766	8.91e-21	1.21e-19	up	-	-	-	-	-
LOC_Os07g03740	39.8525	0.0001	18.6043	6.74e-23	1.02e-21	up	-	CAP (Cysteine-rich secretory proteins, Antigen 5, and Pathogenesis-related 1 protein) superfamily protein	-	-	-
LOC_Os01g72140	11.4313	0.210496	5.76306	1.05e-05	4.53e-05	up	ATGSTU7	glutathione S-transferase tau 7	GO:0005515	K00799-ko00480 Glutathione metabolism;ko00980 Metabolism of xenobiotics by cytochrome P450;ko00982 Drug metabolism - cytochrome P450;ko05204 Chemical carcinogenesis;ko01524 Platinum drug resistance	KOG0406-Glutathione S-transferase[O]
LOC_Os11g47870	27.8953	5.23473	2.41383	2.71e-96	2.28e-94	up	-	GRAS family transcription factor	-	-	-
LOC_Os05g23830	3.28833	8.39323	-1.35187	0.000956091	0.00300276	down	-	glycosyl hydrolase family 10 protein / carbohydrate-binding domain-containing protein	-	-	-
LOC_Os06g05160	1.70831	6.0307	-1.81976	8e-19	9.87e-18	down	SULTR3;4	sulfate transporter 3;4	GO:0016021,GO:0016020,GO:0015116,GO:0008271,GO:0008272,GO:0055085	-	-
LOC_Os03g24560	14.1118	5.04601	1.48369	3.5e-07	1.81e-06	up	-	-	-	-	-
LOC_Os12g44230	11.7193	2.51295	2.22143	5.26e-33	1.2e-31	up	-	catalytics	GO:0016901,GO:0048038,GO:0005975	-	-
LOC_Os07g41370	28.4592	64.6187	-1.18306	2.77e-29	5.4e-28	down	AGL8	AGAMOUS-like 8	GO:0003700,GO:0006355,GO:0046983,GO:0005634,GO:0003677	-	KOG0014-MADS box transcription factor[K]
LOC_Os04g58220	5.16071	0.317322	4.02355	4.88e-25	8.15e-24	up	-	Major facilitator superfamily protein	GO:0022857,GO:0016021,GO:0055085	-	KOG0254-Predicted transporter (major facilitator superfamily)[R]
LOC_Os09g20460	38.7779	11.3541	1.77202	3.16e-47	1.08e-45	up	-	VQ motif-containing protein	-	-	-
LOC_Os01g71720	59.7009	123.509	-1.04879	1.53e-32	3.42e-31	down	BAT1	bidirectional amino acid transporter 1	GO:0003333,GO:0016020,GO:0055085,GO:0006810,GO:0015171	-	-
LOC_Os02g39490	16.4132	4.70635	1.80217	4.41e-16	4.58e-15	up	-	NAD(P)-binding Rossmann-fold superfamily protein	GO:0008152,GO:0016491	-	KOG1208-Dehydrogenases with different specificities (related to short-chain alcohol dehydrogenases)[Q]
LOC_Os07g46800	48.869	10.8602	2.16987	1.81e-44	5.79e-43	up	-	-	-	-	-
LOC_Os12g09300	0.597281	16.2281	-4.76394	6.04e-99	5.25e-97	down	AAP8	amino acid permease 8	-	-	KOG1303-Amino acid transporters[E]
LOC_Os01g23970	2.52804	5.37178	-1.08738	0.000471438	0.00157021	down	CRK25	cysteine-rich RLK (RECEPTOR-like protein kinase) 25	GO:0006468,GO:0004672	-	-
LOC_Os05g12300	4.82253	10.0824	-1.06397	7e-11	5.13e-10	down	-	-	-	-	-
LOC_Os05g03750	257.771	525.023	-1.02629	9.2e-44	2.87e-42	down	-	-	-	-	-
LOC_Os01g66980	35.5389	108.766	-1.61376	4.19e-40	1.18e-38	down	-	-	-	-	-
LOC_Os11g47460	0.413194	11.7066	-4.82436	1.1e-35	2.74e-34	down	ATMYB59	myb domain protein 59	-	-	-
LOC_Os01g11600	58.3428	4.16751	3.8073	1.69e-48	5.97e-47	up	-	-	-	-	-
LOC_Os09g39440	18.2678	7.61577	1.26224	8.37e-14	7.53e-13	up	URH1	uridine-ribohydrolase 1	-	K01240-ko00240 Pyrimidine metabolism;ko00760 Nicotinate and nicotinamide metabolism	KOG2938-Predicted inosine-uridine preferring nucleoside hydrolase[F]
LOC_Os08g25839	18.3382	0.882503	4.37711	1.97e-41	5.76e-40	up	-	-	-	-	-
LOC_Os01g04860	3.90408	10.9585	-1.48899	3.43e-17	3.84e-16	down	RUS5	Protein of unknown function, DUF647	-	-	-
LOC_Os05g40280	2.22834	5.39743	-1.2763	1.25e-07	6.76e-07	down	-	AP2/B3-like transcriptional factor family protein	GO:0003677	-	-
LOC_Os10g31850	47.932	17.4462	1.45808	6.84e-38	1.81e-36	up	-	CHY-type/CTCHY-type/RING-type Zinc finger protein	GO:0008270,GO:0005515	K10144-ko04120 Ubiquitin mediated proteolysis;ko04115 p53 signaling pathway;ko05162 Measles	KOG1940-Zn-finger protein[R]
LOC_Os10g35530	18.65	45.2108	-1.27749	1.8e-31	3.85e-30	down	-	alpha/beta-Hydrolases superfamily protein	-	-	KOG4178-Soluble epoxide hydrolase[I]
LOC_Os11g47680	77.0365	30.6894	1.3278	1.92e-29	3.78e-28	up	-	Pathogenesis-related thaumatin superfamily protein	-	-	-
LOC_Os03g09900	84.3896	26.4638	1.67304	1.15e-69	6.35e-68	up	-	Auxin-responsive family protein	GO:0016021	-	KOG4293-Predicted membrane protein, contains DoH and Cytochrome b-561/ferric reductase transmembrane domains[T]
LOC_Os12g41860	1.99292	5.66095	-1.50616	9.38e-15	8.96e-14	down	ATHB-14	Homeobox-leucine zipper family protein / lipid-binding START domain-containing protein	GO:0008289,GO:0003677	-	-
LOC_Os07g46920	1.05121	7.17832	-2.77159	3.52e-12	2.84e-11	down	-	NAD(P)-binding Rossmann-fold superfamily protein	-	-	KOG0725-Reductases with broad range of substrate specificities[R]
LOC_Os03g06680	25.2324	77.3561	-1.61624	6.14e-73	3.7e-71	down	-	Protein of unknown function (DUF506)	-	-	-
LOC_Os03g55776	313.391	840.172	-1.42272	2.92e-81	2.02e-79	down	-	-	-	-	-
LOC_Os03g06970	5.88102	1.91983	1.61509	4.18e-09	2.62e-08	up	-	Tetratricopeptide repeat (TPR)-like superfamily protein	GO:0005515	-	-
LOC_Os12g38120	20.046	0.494888	5.34007	2.26e-88	1.7e-86	up	-	Pathogenesis-related thaumatin superfamily protein	-	-	-
LOC_Os09g23084	44.0906	20.3793	1.11336	3.99e-25	6.7e-24	up	AtGH9B8	glycosyl hydrolase 9B8	GO:0005975,GO:0004553	-	-
LOC_Os11g29680	9.28649	4.45244	1.06054	7.38e-07	3.68e-06	up	-	Protein of unknown function (DUF579)	-	-	-
LOC_Os04g52190	27.1151	3.23084	3.06911	2.1e-108	2.1e-106	up	BP80-3;1	VACUOLAR SORTING RECEPTOR 7	-	-	-
LOC_Os04g51150	91.1675	33.8205	1.43062	8.34e-52	3.24e-50	up	AOX1A	alternative oxidase 1A	GO:0009916,GO:0055114	-	-
LOC_Os01g56930	10.1177	5.02056	1.01097	4.02e-10	2.75e-09	up	-	Eukaryotic aspartyl protease family protein	GO:0006508,GO:0004190	-	KOG1339-Aspartyl protease[O]
LOC_Os06g43180	3.51985	7.7034	-1.12998	9.07e-07	4.49e-06	down	-	Cyclase family protein	GO:0019441,GO:0004061	-	-
LOC_Os02g57250	47.4974	118.333	-1.31693	8.99e-55	3.75e-53	down	IAA13	auxin-induced protein 13	GO:0006355,GO:0005634	K14484-ko04075 Plant hormone signal transduction	-
LOC_Os11g07670	56.092	24.6538	1.18598	5.04e-17	5.58e-16	up	-	Disease resistance-responsive (dirigent-like protein) family protein	-	-	-
LOC_Os07g32230	203.532	87.1029	1.22446	2.25e-54	9.24e-53	up	-	Protein of unknown function (DUF300)	-	-	KOG2641-Predicted seven transmembrane receptor - rhodopsin family[T]
LOC_Os08g17390	76.2691	180.786	-1.24511	1.68e-83	1.2e-81	down	NDF1	NDH-dependent cyclic electron flow 1	GO:0008152,GO:0016757	-	-
LOC_Os02g12090	207.073	53.0454	1.96484	4.17e-59	1.9e-57	up	-	-	-	-	-
LOC_Os06g11800	49.5767	20.1665	1.2977	4.52e-33	1.03e-31	up	ANNAT1	annexin 1	GO:0005544,GO:0005509	-	KOG0819-Annexin[U]
LOC_Os02g53400	142.133	336.381	-1.24286	7.76e-53	3.09e-51	down	WCRKC1	WCRKC thioredoxin 1	GO:0045454,GO:0015035,GO:0006662	-	KOG0907-Thioredoxin[O]
LOC_Os01g60700	15.5846	7.59952	1.03614	5.97e-12	4.74e-11	up	ATSIK	Protein kinase superfamily protein	GO:0006468,GO:0004672	-	KOG1187-Serine/threonine protein kinase[T]
LOC_Os02g31070	10.6981	23.52	-1.13653	8.48e-17	9.24e-16	down	-	-	-	-	-
LOC_Os01g52570	5.97772	0.492288	3.60202	3.68e-15	3.61e-14	up	-	Polyketide cyclase/dehydrase and lipid transport superfamily protein	-	-	-
LOC_Os01g43320	9.32016	1.36501	2.77144	1.12e-27	2.07e-26	up	-	Transmembrane amino acid transporter family protein	-	-	KOG1303-Amino acid transporters[E]
LOC_Os04g39020	34.2381	12.6678	1.43443	5.64e-42	1.67e-40	up	ALDH10A9	aldehyde dehydrogenase 10A9	GO:0008152,GO:0055114,GO:0016491	K00130-ko00260 Glycine, serine and threonine metabolism	-
LOC_Os08g32610	35.8481	12.3712	1.53491	2.05e-34	4.88e-33	up	-	RING/U-box superfamily protein with ARM repeat domain	GO:0016567,GO:0004842,GO:0005515	-	-
LOC_Os01g68730	5.03042	0.0001	15.6184	1.19e-17	1.36e-16	up	-	-	-	-	-
LOC_Os07g22390	7.48114	18.3144	-1.29164	2.67e-11	2.02e-10	down	SGR2	shoot gravitropism 2 (SGR2)	-	-	-
LOC_Os12g23200	1850.71	4068.04	-1.13626	2.56e-54	1.05e-52	down	PSAL	photosystem I subunit l	GO:0009522,GO:0015979,GO:0009538	K02699-ko00195 Photosynthesis	-
LOC_Os06g36270	9.71662	4.27614	1.18414	2.23e-17	2.52e-16	up	-	Protein kinase family protein with leucine-rich repeat domain	GO:0006468,GO:0005524,GO:0005515,GO:0004672	-	KOG1187-Serine/threonine protein kinase[T]
LOC_Os03g03810	4.60653	17.6832	-1.94062	1.57e-13	1.39e-12	down	LCR69	low-molecular-weight cysteine-rich 69	-	-	-
LOC_Os05g42070	6.99028	1.71124	2.03031	2.93e-07	1.53e-06	up	UGT73B3	UDP-glucosyl transferase 73B3	GO:0016758,GO:0008152	-	-
LOC_Os05g31740	21.7046	1.73922	3.64149	6.08e-64	3.05e-62	up	CYP94D2	cytochrome P450, family 94, subfamily D, polypeptide 2	GO:0005506,GO:0016705,GO:0020037,GO:0055114	-	KOG0157-Cytochrome P450 CYP4/CYP19/CYP26 subfamilies[QI]
LOC_Os06g44460	2.21505	5.18619	-1.22733	1.05e-07	5.75e-07	down	EDA9	D-3-phosphoglycerate dehydrogenase	GO:0051287,GO:0016616,GO:0016597,GO:0055114,GO:0008152	K00058-ko01200 Carbon metabolism;ko01230 Biosynthesis of amino acids;ko00680 Methane metabolism;ko00260 Glycine, serine and threonine metabolism	-
LOC_Os05g33670	2.884	9.10856	-1.65915	0.00137947	0.00420323	down	-	Protein of unknown function (DUF668)	-	-	-
LOC_Os04g42830	5.83773	0.0001	15.8331	1.05e-17	1.2e-16	up	-	HXXXD-type acyl-transferase family protein	GO:0016747	-	-
LOC_Os01g01660	227.146	13.1141	4.11443	1.07e-271	4.71e-269	up	-	NmrA-like negative transcriptional regulator family protein	GO:0003854,GO:0016616,GO:0055114,GO:0006694	-	-
LOC_Os01g73024	150.832	73.3323	1.04042	1.19e-26	2.1e-25	up	-	-	-	-	-
LOC_Os12g36910	44.0923	18.5163	1.25173	2.6e-34	6.15e-33	up	-	Calmodulin-binding protein	GO:0006950,GO:0005516	-	-
LOC_Os06g44550	9.36282	3.61594	1.37257	2.58e-05	0.000105261	up	-	-	-	-	-
LOC_Os01g64730	31.0801	11.2457	1.46661	2.75e-30	5.62e-29	up	-	Basic-leucine zipper (bZIP) transcription factor family protein	GO:0003700,GO:0043565,GO:0006355	K14432-ko04075 Plant hormone signal transduction	-
LOC_Os09g22505	17.432	37.273	-1.09639	1.99e-12	1.63e-11	down	-	-	-	-	-
LOC_Os09g24900	2.59149	5.53886	-1.09581	1.8e-06	8.6e-06	down	-	S-adenosyl-L-methionine-dependent methyltransferases superfamily protein	GO:0008168	-	-
LOC_Os01g48874	12.4015	27.4453	-1.14604	9.14e-28	1.7e-26	down	-	O-acyltransferase (WSD1-like) family protein	GO:0045017,GO:0004144	-	-
LOC_Os07g38460	6.45096	13.8213	-1.09931	3.77e-12	3.03e-11	down	-	Plant protein of unknown function (DUF868)	-	-	-
LOC_Os01g66000	219.525	540.382	-1.29959	2.25e-88	1.69e-86	down	-	oxidoreductases, acting on NADH or NADPH, quinone or similar compound as acceptor	GO:0016655,GO:0016020,GO:0055114	-	-
LOC_Os01g22980	12.9372	41.4552	-1.68003	1.15e-43	3.55e-42	down	scpl33	serine carboxypeptidase-like 33	GO:0006508,GO:0004185	-	-
LOC_Os01g23580	27.1551	0.936714	4.85747	1.59e-155	2.47e-153	up	ATAVP3	Inorganic H pyrophosphatase family protein	GO:0016020,GO:0015992,GO:0009678,GO:0004427	K01507-ko00190 Oxidative phosphorylation	-
LOC_Os03g48030	3.33856	11.4194	-1.77419	2.16e-13	1.9e-12	down	-	Integral membrane HPP family protein	-	-	-
LOC_Os04g31804	11.2552	44.4551	-1.98175	3.32e-63	1.64e-61	down	AGL79	AGAMOUS-like 79	GO:0046983,GO:0003677	-	-
LOC_Os12g09720	49.1337	206.369	-2.07044	1.68e-97	1.43e-95	down	-	Disease resistance-responsive (dirigent-like protein) family protein	-	-	-
LOC_Os02g45810	28.7371	13.1936	1.12307	2.1e-19	2.67e-18	up	ATTTG1	Transducin/WD40 repeat-like superfamily protein	GO:0007275,GO:0005515	-	KOG0290-Conserved WD40 repeat-containing protein AN11[S]
LOC_Os04g53214	4.04047	12.5584	-1.63606	5.16e-16	5.34e-15	down	-	Aldolase-type TIM barrel family protein	GO:0016491	-	KOG0538-Glycolate oxidase[C]
LOC_Os04g53210	34.3261	10.5448	1.70278	7.66e-33	1.73e-31	up	-	Aldolase-type TIM barrel family protein	GO:0016491	K11517-ko01200 Carbon metabolism;ko00630 Glyoxylate and dicarboxylate metabolism;ko04146 Peroxisome	-
LOC_Os11g37970	230.301	4.10062	5.81154	0	0	up	HEL	pathogenesis-related 4	GO:0050832,GO:0042742	-	-
LOC_Os05g38940	8.61158	2.89688	1.57178	0.0035359	0.00988049	up	-	-	-	-	-
LOC_Os04g49160	13.7797	4.40292	1.64601	4.04e-11	3.02e-10	up	BRH1	brassinosteroid-responsive RING-H2	GO:0008270,GO:0005515	-	-
LOC_Os04g16842	22.9941	49.5155	-1.10662	1.58e-17	1.8e-16	down	-	RNA polymerase subunit alpha	GO:0003899,GO:0046983,GO:0006351,GO:0003677	K03040-ko00230 Purine metabolism;ko00240 Pyrimidine metabolism;ko03020 RNA polymerase	-
LOC_Os01g54050	2.61137	30.0692	-3.52541	1.22e-130	1.64e-128	down	AHP4	HPT phosphotransmitter 4	GO:0000160,GO:0004871	K14490-ko04075 Plant hormone signal transduction	KOG4747-Two-component phosphorelay intermediate involved in MAP kinase cascade regulation[T]
LOC_Os05g32390	4.2692	11.3392	-1.40928	8.57e-13	7.24e-12	down	FZL	FZO-like	-	-	KOG0448-Mitofusin 1 GTPase, involved in mitochondrila biogenesis[O]
LOC_Os08g05780	5.85934	0.692099	3.08169	2.31e-09	1.48e-08	up	-	Protein of unknown function, DUF599	-	-	-
LOC_Os09g25070	85.8159	2.10174	5.35159	0	0	up	ATWRKY40	WRKY DNA-binding protein 40	GO:0003700,GO:0043565,GO:0006355	-	-
LOC_Os06g28194	102.11	332.132	-1.70163	1.44e-126	1.81e-124	down	-	phosphoglucomutase, putative / glucose phosphomutase, putative	GO:0005975,GO:0016868	-	KOG1220-Phosphoglucomutase/phosphomannomutase[G]
LOC_Os09g33470	42.3959	98.5559	-1.21702	1.7e-25	2.89e-24	down	-	Mitochondrial substrate carrier family protein	-	K13354-ko04146 Peroxisome	KOG0769-Predicted mitochondrial carrier protein[C]
LOC_Os06g04870	3.91342	9.39427	-1.26335	7.28e-08	4.06e-07	down	HAT1	Homeobox-leucine zipper protein 4 (HB-4) / HD-ZIP protein	GO:0003700,GO:0043565,GO:0003677,GO:0006355	-	-
LOC_Os01g02139	39.6689	17.0927	1.21463	3.93e-11	2.94e-10	up	-	-	-	-	-
LOC_Os01g02130	10.3143	0.926589	3.47657	9.79e-28	1.81e-26	up	-	-	-	-	-
LOC_Os07g35510	17.9625	5.87447	1.61245	6.16e-38	1.63e-36	up	-	O-Glycosyl hydrolases family 17 protein	GO:0005975,GO:0004553	-	-
LOC_Os05g05110	21.4285	0.382021	5.80973	1.9e-09	1.23e-08	up	-	-	-	-	-
LOC_Os03g63970	1.23923	8.23291	-2.73196	4.92e-25	8.21e-24	down	AT2353	gibberellin 20 oxidase 2	GO:0055114,GO:0016491	K05282-ko00904 Diterpenoid biosynthesis	KOG0143-Iron/ascorbate family oxidoreductases[QR]
LOC_Os01g03660	8.75949	18.1855	-1.05387	1.15e-10	8.24e-10	down	-	-	-	-	-
LOC_Os01g58370	6.24626	1.49589	2.06199	0.00658153	0.017267	up	-	-	-	-	-
LOC_Os10g38189	15.6323	3.40077	2.20059	1.16e-16	1.25e-15	up	ATGSTU17	Glutathione S-transferase family protein	GO:0005515	K00799-ko00480 Glutathione metabolism;ko00980 Metabolism of xenobiotics by cytochrome P450;ko00982 Drug metabolism - cytochrome P450;ko05204 Chemical carcinogenesis;ko01524 Platinum drug resistance	KOG0406-Glutathione S-transferase[O]
LOC_Os04g33240	53.0945	7.32695	2.85728	2.12e-13	1.87e-12	up	ABA2	NAD(P)-binding Rossmann-fold superfamily protein	-	-	KOG0725-Reductases with broad range of substrate specificities[R]
LOC_Os02g11770	7.28795	14.9362	-1.03523	2.03e-05	8.42e-05	down	-	-	-	-	-
LOC_Os08g44820	55.3551	25.3618	1.12606	5.39e-31	1.14e-29	up	anac078	NAC domain containing protein 2	GO:0006355,GO:0003677	-	-
LOC_Os03g17470	674.271	336.726	1.00175	3.78e-48	1.33e-46	up	GSTL2	glutathione transferase lambda 2	GO:0005515	K00799-ko00480 Glutathione metabolism;ko00980 Metabolism of xenobiotics by cytochrome P450;ko00982 Drug metabolism - cytochrome P450;ko05204 Chemical carcinogenesis;ko01524 Platinum drug resistance	KOG0406-Glutathione S-transferase[O]
LOC_Os04g44910	78.4885	29.2229	1.42538	1e-43	3.11e-42	up	RLK	receptor lectin kinase	GO:0006468,GO:0030246,GO:0005524,GO:0004672	-	KOG1187-Serine/threonine protein kinase[T]
LOC_Os01g55450	2.77896	7.39848	-1.41269	9.14e-18	1.06e-16	down	ATWL4	CBL-interacting protein kinase 12	GO:0006468,GO:0007165,GO:0005524,GO:0004672	K07198-ko04068 FoxO signaling pathway;ko04151 PI3K-Akt signaling pathway;ko04152 AMPK signaling pathway;ko04150 mTOR signaling pathway;ko04140 Regulation of autophagy;ko04910 Insulin signaling pathway;ko04922 Glucagon signaling pathway;ko04920 Adipocytokine signaling pathway;ko04921 Oxytocin signaling pathway;ko04211 Longevity regulating pathway - mammal;ko04213 Longevity regulating pathway - mul…	KOG0583-Serine/threonine protein kinase[T]
LOC_Os10g36030	18.0413	6.40914	1.4931	3.86e-11	2.88e-10	up	ACYB-2	Cytochrome b561/ferric reductase transmembrane protein family	GO:0016021	-	KOG1619-Cytochrome b[C]
LOC_Os03g11590	45.0751	19.8207	1.18532	5.26e-17	5.82e-16	up	GONST3	golgi nucleotide sugar transporter 3	GO:0005794,GO:0015780	-	KOG1444-Nucleotide-sugar transporter VRG4/SQV-7[GOU]
LOC_Os11g32820	0.183809	6.46832	-5.13711	0.00295785	0.00841995	down	AtRBP-DR1	RNA-binding protein-defense related 1	-	-	-
LOC_Os03g57310	32.6745	9.81816	1.73464	8.56e-36	2.14e-34	up	AT-SYR1	syntaxin of plants 121	GO:0016020,GO:0005515	K08486-ko04130 SNARE interactions in vesicular transport;ko04721 Synaptic vesicle cycle	KOG0810-SNARE protein Syntaxin 1 and related proteins[U]
LOC_Os08g39840	28.8975	2.83227	3.35092	2.84e-203	7.04e-201	up	ATLOX2	lipoxygenase 2	GO:0046872,GO:0016702,GO:0055114,GO:0005515	K00454-ko00591 Linoleic acid metabolism;ko00592 alpha-Linolenic acid metabolism	-
LOC_Os08g19140	5.5827	12.9214	-1.21073	9.26e-17	1.01e-15	down	-	adenylate kinase family protein	GO:0006139,GO:0005524,GO:0019205	K00939-ko00230 Purine metabolism	KOG3078-Adenylate kinase[F]
LOC_Os08g30210	5.35714	1.18864	2.17216	4.6e-12	3.68e-11	up	-	2-oxoglutarate (2OG) and Fe(II)-dependent oxygenase superfamily protein	GO:0055114,GO:0016491	-	KOG0143-Iron/ascorbate family oxidoreductases[QR]
LOC_Os09g39940	622.373	231.445	1.42711	1.66e-74	1.03e-72	up	UCC1	uclacyanin 1	GO:0009055	-	-
LOC_Os06g23870	25.0732	58.9182	-1.23257	2.72e-21	3.79e-20	down	ACX4	acyl-CoA oxidase 4	GO:0016627,GO:0055114	-	-
LOC_Os10g21240	2.94267	8.87495	-1.59261	2.82e-13	2.45e-12	down	-	ATP synthase subunit alpha	GO:0016820,GO:0015992,GO:0015991,GO:0046034,GO:0033178,GO:0005524	K02111-ko00190 Oxidative phosphorylation;ko00195 Photosynthesis	KOG1353-F0F1-type ATP synthase, alpha subunit[C]
LOC_Os02g42585	10.1619	4.43268	1.19692	4.54e-10	3.1e-09	up	-	Integrase-type DNA-binding superfamily protein	GO:0003700,GO:0006355	-	-
LOC_Os03g03034	233.525	11.5544	4.33706	9.69e-266	4.06e-263	up	DMR6	2-oxoglutarate (2OG) and Fe(II)-dependent oxygenase superfamily protein	GO:0055114,GO:0016491	-	KOG0143-Iron/ascorbate family oxidoreductases[QR]
LOC_Os10g21930	92.3474	41.2186	1.16378	3.12e-49	1.12e-47	up	-	Galactose oxidase/kelch repeat superfamily protein	GO:0005515	-	-
LOC_Os09g31360	8.24989	2.21432	1.89751	1.33e-22	1.97e-21	up	-	-	-	-	-
LOC_Os01g48610	13.1076	6.01958	1.12267	3.16e-16	3.3e-15	up	-	Protein of unknown function (DUF2921)	-	-	-
LOC_Os11g44500	5.6083	0.887772	2.6593	1.56e-20	2.09e-19	up	ATCRR3	CRINKLY4 related 3	GO:0006468,GO:0005524,GO:0004672	K04730-ko04064 NF-kappa B signaling pathway;ko04620 Toll-like receptor signaling pathway;ko04624 Toll and Imd signaling pathway;ko04722 Neurotrophin signaling pathway;ko05133 Pertussis;ko05152 Tuberculosis;ko05162 Measles;ko05169 Epstein-Barr virus infection;ko05145 Toxoplasmosis;ko05140 Leishmaniasis;ko05142 Chagas disease (American trypanosomiasis)	KOG1187-Serine/threonine protein kinase[T]
LOC_Os01g11910	36.6891	11.2654	1.70345	1.35e-43	4.18e-42	up	-	basic helix-loop-helix (bHLH) DNA-binding superfamily protein	GO:0046983	-	-
LOC_Os02g47744	2.03609	13.1301	-2.68901	1.16e-15	1.18e-14	down	ATRL6	RAD-like 6	-	-	-
LOC_Os05g46050	6.01122	0.336718	4.15805	5.47e-32	1.19e-30	up	-	-	-	-	-
LOC_Os12g36880	3100.58	158.065	4.29395	0	0	up	-	-	-	-	-
LOC_Os10g02360	17.246	6.67476	1.36947	5.06e-20	6.61e-19	up	-	protein serine/threonine kinases;protein kinases;ATP binding;sugar binding;kinases;carbohydrate binding	GO:0006468,GO:0005524,GO:0004672	-	KOG1187-Serine/threonine protein kinase[T]
LOC_Os05g10830	2.02604	10.6747	-2.39746	1.14e-13	1.02e-12	down	-	RmlC-like cupins superfamily protein	-	-	-
LOC_Os07g03020	7.80343	1.63198	2.25749	7.7e-18	8.94e-17	up	-	-	-	-	-
LOC_Os07g43800	109.647	12.257	3.16119	1.28e-113	1.38e-111	up	-	Calcium-binding EF-hand family protein	GO:0005509	-	-
LOC_Os06g10130	6.89286	2.60578	1.40339	3.81e-05	0.000151881	up	-	-	-	-	-
LOC_Os01g20890	2.54494	5.7937	-1.18685	5.27e-06	2.38e-05	down	-	-	-	-	-
LOC_Os01g65550	28.8964	9.47931	1.60803	8.16e-41	2.35e-39	up	-	RNA-binding (RRM/RBD/RNP motifs) family protein	GO:0003676	-	KOG0149-Predicted RNA-binding protein SEB4 (RRM superfamily)[R]
LOC_Os01g57004	40.2978	3.9087	3.36594	5.31e-55	2.23e-53	up	-	-	-	-	-
LOC_Os09g23340	10.9907	5.28106	1.05739	1.2e-05	5.14e-05	up	-	-	-	-	-
LOC_Os07g38150	44.092	91.5842	-1.05458	1.67e-18	2.02e-17	down	-	-	-	-	-
LOC_Os10g22070	94.2868	27.32	1.7871	7.09e-49	2.53e-47	up	ATGSTU15	glutathione S-transferase TAU 15	GO:0005515	-	KOG0406-Glutathione S-transferase[O]
LOC_Os09g36510	14.8695	33.4547	-1.16985	4.22e-10	2.89e-09	down	-	-	-	-	-
LOC_Os01g48360	126.542	14.8637	3.08975	2.68e-106	2.56e-104	up	-	-	-	-	-
LOC_Os03g52180	14.113	0.493589	4.83757	2.73e-52	1.08e-50	up	CLB6	4-hydroxy-3-methylbut-2-enyl diphosphate reductase	GO:0046872,GO:0051745,GO:0050992,GO:0019288	-	-
LOC_Os09g17810	18.4686	6.78999	1.44359	6.05e-22	8.77e-21	up	ATEXO70H6	exocyst subunit exo70 family protein H6	GO:0006887,GO:0000145	-	-
LOC_Os10g28299	5.39961	0.144929	5.21944	1.32e-08	7.91e-08	up	-	-	-	-	-
LOC_Os02g33080	98.2139	46.565	1.07668	2.75e-30	5.62e-29	up	ATNLP1	nitrilase-like protein 1	GO:0016810,GO:0006807	K12251-ko00330 Arginine and proline metabolism	KOG0806-Carbon-nitrogen hydrolase[E]
LOC_Os06g51070	99.4114	36.9274	1.42872	7.24e-43	2.2e-41	up	anac036	NAC domain containing protein 36	GO:0006355,GO:0003677	-	-
LOC_Os03g31026	3.9546	13.965	-1.82021	2.3e-06	1.09e-05	down	-	PIF1 helicase	GO:0005524,GO:0004386	-	-
LOC_Os03g38540	37.7642	83.0371	-1.13673	6.61e-44	2.07e-42	down	-	transferases;folic acid binding	GO:0016740,GO:0005542,GO:0008152	-	-
LOC_Os07g48260	25.3117	1.60329	3.9807	3.14e-25	5.28e-24	up	ATWRKY54	WRKY DNA-binding protein 54	GO:0003700,GO:0043565,GO:0006355	-	-
LOC_Os02g03040	12.8546	29.0843	-1.17796	2.46e-23	3.81e-22	down	AT-SRP40	arginine/serine-rich splicing factor 35	GO:0003676	K12893-ko03040 Spliceosome;ko05168 Herpes simplex infection	KOG0106-Alternative splicing factor SRp55/B52/SRp75 (RRM superfamily)[A]
LOC_Os01g13610	204.604	0.799639	7.99927	0	0	up	-	NAD(P)-binding Rossmann-fold superfamily protein	GO:0050662,GO:0003824	-	-
LOC_Os10g18480	5.73436	21.8753	-1.9316	1.15e-24	1.9e-23	down	-	UDP-Glycosyltransferase superfamily protein	GO:0016758,GO:0008152	-	-
LOC_Os02g07740	8.82105	18.6333	-1.07886	1.64e-10	1.17e-09	down	-	S-adenosyl-L-methionine-dependent methyltransferases superfamily protein	GO:0008168	-	-
LOC_Os01g45380	7.67585	21.6732	-1.49752	3.2e-23	4.93e-22	down	-	Protein kinase superfamily protein	-	-	KOG0192-Tyrosine kinase specific for activated (GTP-bound) p21cdc42Hs[T]
LOC_Os04g52090	95.5159	28.6423	1.7376	1.33e-47	4.6e-46	up	ATERF10	ERF domain protein 10	GO:0003700,GO:0006355	-	-
LOC_Os02g35010	18.7774	8.01506	1.22821	6.81e-20	8.85e-19	up	MAP3KA	mitogen-activated protein kinase kinase kinase 3	GO:0006468,GO:0005524,GO:0004672	-	KOG0198-MEKK and related serine/threonine protein kinases[T]
LOC_Os04g40040	3.81603	22.2321	-2.5425	1.46e-73	8.96e-72	down	-	Copper amine oxidase family protein	GO:0005507,GO:0048038,GO:0009308,GO:0055114,GO:0008131	K00276-ko00260 Glycine, serine and threonine metabolism;ko00350 Tyrosine metabolism;ko00360 Phenylalanine metabolism;ko00410 beta-Alanine metabolism;ko00950 Isoquinoline alkaloid biosynthesis;ko00960 Tropane, piperidine and pyridine alkaloid biosynthesis	-
LOC_Os01g48000	16.4474	7.70132	1.09469	3.16e-16	3.3e-15	up	-	S-locus lectin protein kinase family protein	GO:0006468,GO:0004672,GO:0005524,GO:0048544	-	KOG1187-Serine/threonine protein kinase[T]
LOC_Os04g10160	22.7427	0.180304	6.97882	4.13e-07	2.12e-06	up	CYP71B11	ytochrome p450, family 71, subfamily B, polypeptide 11	GO:0005506,GO:0016705,GO:0020037,GO:0055114	-	KOG0156-Cytochrome P450 CYP2 subfamily[Q]
LOC_Os12g43450	284.01	3.95082	6.16765	1.87e-79	1.25e-77	up	ATOSM34	osmotin 34	-	-	-
LOC_Os12g43970	11.3255	1.13986	3.31265	1.22e-08	7.33e-08	up	-	alpha/beta-Hydrolases superfamily protein	-	-	KOG4178-Soluble epoxide hydrolase[I]
LOC_Os01g66760	6.00587	2.13457	1.49243	1.19e-08	7.16e-08	up	BIR1	BAK1-interacting receptor-like kinase 1	GO:0005515	-	-
LOC_Os10g38272	32.1684	77.6812	-1.27192	2.18e-13	1.91e-12	down	-	ATPase, F0 complex, subunit B/B\', bacterial/chloroplast	GO:0045263,GO:0015986,GO:0015078	K02109-ko00190 Oxidative phosphorylation;ko00195 Photosynthesis	-
LOC_Os11g30760	88.9138	3.18799	4.80169	4.7e-165	8.64e-163	up	-	Beta-1,3-N-Acetylglucosaminyltransferase family protein	-	-	-
LOC_Os02g52650	19.9327	47.9649	-1.26684	2.04e-31	4.35e-30	down	LHCA5	photosystem I light harvesting complex gene 5	GO:0016020,GO:0009765	K08911-ko00196 Photosynthesis - antenna proteins	-
LOC_Os05g05680	300.01	78.3572	1.93687	5.7e-140	8.09e-138	up	-	2-oxoglutarate (2OG) and Fe(II)-dependent oxygenase superfamily protein	GO:0055114,GO:0016491	K05933-ko00270 Cysteine and methionine metabolism	KOG0143-Iron/ascorbate family oxidoreductases[QR]
LOC_Os02g17330	1.87942	7.05425	-1.90821	3.43e-15	3.36e-14	down	-	D-aminoacid aminotransferase-like PLP-dependent enzymes superfamily protein	GO:0003824,GO:0008152	K18482-ko00790 Folate biosynthesis	KOG0975-Branched chain aminotransferase BCAT1, pyridoxal phosphate enzymes type IV superfamily[E]
LOC_Os01g70850	42.8404	3.83516	3.48161	6.93e-74	4.28e-72	up	ACL	acetone-cyanohydrin lyase	-	-	-
LOC_Os09g20510	5.66704	0.354587	3.99838	7.83e-32	1.7e-30	up	-	Major facilitator superfamily protein	GO:0016021,GO:0055085	-	KOG1330-Sugar transporter/spinster transmembrane protein[G]
LOC_Os07g35880	3.88088	10.1044	-1.38052	4.48e-14	4.11e-13	down	AT-BETA-AMY	beta-amylase 5	GO:0016161,GO:0000272	-	-
LOC_Os04g33360	35.3833	12.6749	1.4811	5.54e-30	1.11e-28	up	-	2-oxoglutarate (2OG) and Fe(II)-dependent oxygenase superfamily protein	GO:0055114,GO:0016491	-	KOG0143-Iron/ascorbate family oxidoreductases[QR]
LOC_Os10g41660	8.59421	1.484	2.53387	3.11e-25	5.23e-24	up	-	RING/U-box superfamily protein	GO:0008270,GO:0005515	-	-
LOC_Os01g35170	9.76694	22.7416	-1.21936	2.89e-19	3.65e-18	down	-	tRNA (guanine-N-7) methyltransferase	-	-	KOG3115-Methyltransferase-like protein[R]
LOC_Os02g55030	9.83694	4.64811	1.08156	3.49e-14	3.22e-13	up	atnudt3	nudix hydrolase homolog 3	GO:0016787	-	KOG0142-Isopentenyl pyrophosphate:dimethylallyl pyrophosphate isomerase[Q]
LOC_Os02g12080	27.4748	8.41369	1.7073	1.23e-11	9.6e-11	up	-	-	-	-	-
LOC_Os04g39140	21.3771	48.2339	-1.17398	5.42e-23	8.22e-22	down	-	Acyl-CoA N-acyltransferases (NAT) superfamily protein	GO:0008080	-	-
LOC_Os11g12320	11.2222	1.972	2.50862	1.23e-23	1.94e-22	up	RPM1	NB-ARC domain-containing disease resistance protein	GO:0043531	-	-
LOC_Os02g13350	4.09598	10.4335	-1.34894	2.94e-10	2.04e-09	down	atnudt8	nudix hydrolase homolog 8	GO:0016787	-	KOG0648-Predicted NUDIX hydrolase FGF-2 and related proteins[T]
LOC_Os08g41820	38.8615	15.8878	1.29042	3.98e-35	9.72e-34	up	ATEXO70F1	exocyst subunit exo70 family protein F1	GO:0006887,GO:0000145	-	KOG2344-Exocyst component protein and related proteins[U]
LOC_Os01g22370	345.997	54.2705	2.67252	6.57e-114	7.14e-112	up	RCI3	Peroxidase superfamily protein	GO:0004601,GO:0020037,GO:0055114,GO:0006979	K00430-ko00940 Phenylpropanoid biosynthesis	-
LOC_Os05g47770	13.2416	1.5347	3.10904	2.34e-61	1.13e-59	up	-	Protein kinase superfamily protein	GO:0006468,GO:0004672	-	KOG1187-Serine/threonine protein kinase[T]
LOC_Os11g03420	23.2213	4.00934	2.53401	4.48e-33	1.02e-31	up	MIF2	mini zinc finger 2	-	-	-
LOC_Os12g43340	89.3945	182.329	-1.02829	1.58e-24	2.6e-23	down	ADF6	actin depolymerizing factor 6	GO:0003779,GO:0030042,GO:0015629,GO:0005622	K05765-ko04810 Regulation of actin cytoskeleton;ko04666 Fc gamma R-mediated phagocytosis;ko04360 Axon guidance;ko05133 Pertussis	KOG1735-Actin depolymerizing factor[Z]
LOC_Os07g12340	64.5512	27.1804	1.24788	1.32e-32	2.96e-31	up	ANAC102	NAC domain containing protein 102	GO:0006355,GO:0003677	-	-
LOC_Os12g06220	82.1049	37.075	1.14702	1.36e-22	2.02e-21	up	NHL3	NDR1/HIN1-like 3	-	-	-
LOC_Os06g30090	1.88457	6.95272	-1.88334	3.69e-08	2.12e-07	down	RHD6	ROOT HAIR DEFECTIVE6	GO:0046983	-	-
LOC_Os02g42430	2.47475	9.60962	-1.95719	2.48e-11	1.88e-10	down	-	GRAM domain-containing protein / ABA-responsive protein-related	-	-	-
LOC_Os11g45740	7.75388	2.80132	1.46881	2.64e-09	1.69e-08	up	AtMYB112	myb domain protein 112	-	-	KOG0048-Transcription factor, Myb superfamily[K]
LOC_Os02g08270	5.00644	1.531	1.70931	7.7e-09	4.74e-08	up	-	Class I glutamine amidotransferase-like superfamily protein	-	-	KOG3179-Predicted glutamine synthetase[F]
LOC_Os02g56900	50.9477	23.2517	1.13168	1.43e-25	2.44e-24	up	-	PPPDE putative thiol peptidase family protein	-	-	KOG0324-Uncharacterized conserved protein[S]
LOC_Os04g55410	59.6337	26.0984	1.19217	2.85e-48	1e-46	up	GLI1	Actin-like ATPase superfamily protein	GO:0016773,GO:0005975	K00864-ko00561 Glycerolipid metabolism;ko03320 PPAR signaling pathway;ko04626 Plant-pathogen interaction	-
LOC_Os01g36410	8.85179	2.8062	1.65735	4.6e-07	2.35e-06	up	-	-	-	-	-
LOC_Os08g29600	9.85193	4.87748	1.01427	0.00301853	0.00857358	up	-	-	-	-	-
LOC_Os01g70180	8.72684	3.10118	1.49264	3.78e-11	2.83e-10	up	GUT1	Exostosin family protein	-	-	KOG1021-Acetylglucosaminyltransferase EXT1/exostosin 1[GMW]
LOC_Os07g34006	22.8326	7.90472	1.53031	1.81e-28	3.43e-27	up	ATGPT2	glucose-6-phosphate/phosphate translocator 2	-	-	KOG1441-Glucose-6-phosphate/phosphate and phosphoenolpyruvate/phosphate antiporter[GE]
LOC_Os03g12530	7.59161	22.0091	-1.53562	5.62e-23	8.51e-22	down	-	Cation efflux family protein	GO:0006812,GO:0016021,GO:0008324,GO:0055085	-	KOG1485-Mitochondrial Fe2+ transporter MMT1 and related transporters (cation diffusion facilitator superfamily)[P]
LOC_Os01g31870	11.6637	24.0768	-1.04562	7.09e-12	5.59e-11	down	ATNRAMP1	natural resistance-associated macrophage protein 1	GO:0005215,GO:0016020,GO:0006810	-	KOG1291-Mn2+ and Fe2+ transporters of the NRAMP family[P]
LOC_Os07g33780	58.3408	6.74004	3.11368	5e-156	7.83e-154	up	ATPDR11	pleiotropic drug resistance 11	GO:0016020,GO:0005524,GO:0016887	-	KOG0061-Transporter, ABC superfamily (Breast cancer resistance protein)[Q]
LOC_Os04g36720	7.64259	2.45023	1.64115	6.36e-14	5.78e-13	up	ATFRO7	ferric reduction oxidase 7	GO:0055114,GO:0016491	-	KOG0039-Ferric reductase, NADH/NADPH oxidase and related proteins[PQ]
LOC_Os01g16000	17.3596	8.11607	1.09688	2.53e-16	2.67e-15	up	-	Sec14p-like phosphatidylinositol transfer family protein	-	-	KOG1470-Phosphatidylinositol transfer protein PDR16 and related proteins[I]
LOC_Os01g65230	15.6778	33.3763	-1.0901	1.21e-27	2.23e-26	down	-	3-phosphoinositide-dependent protein kinase	GO:0006468,GO:0004672	K06276-ko04011 MAPK signaling pathway - yeast;ko04068 FoxO signaling pathway;ko04071 Sphingolipid signaling pathway;ko04151 PI3K-Akt signaling pathway;ko04152 AMPK signaling pathway;ko04150 mTOR signaling pathway;ko04210 Apoptosis;ko04510 Focal adhesion;ko04660 T cell receptor signaling pathway;ko04664 Fc epsilon RI signaling pathway;ko04910 Insulin signaling pathway;ko03320 PPAR signaling pathwa…	-
LOC_Os06g49040	7.23866	15.961	-1.14076	4.58e-13	3.94e-12	down	-	myb-like HTH transcriptional regulator family protein	-	-	-
LOC_Os07g05040	32.6821	68.2036	-1.06135	5.47e-17	6.05e-16	down	-	Putative membrane lipoprotein	-	-	-
LOC_Os06g51400	3.75821	8.02508	-1.09447	1.11e-07	6.05e-07	down	-	-	-	-	-
LOC_Os03g10010	1.23071	6.94507	-2.4965	6.99e-05	0.000267996	down	-	-	-	-	-
LOC_Os05g11428	2.816	6.92272	-1.29769	2.59e-13	2.26e-12	down	-	-	-	-	-
LOC_Os07g34940	26.874	7.26681	1.88682	1.07e-34	2.56e-33	up	-	Eukaryotic aspartyl protease family protein	GO:0006508,GO:0004190	-	KOG1339-Aspartyl protease[O]
LOC_Os04g09900	10.218	0.0388097	8.04048	5.88e-15	5.68e-14	up	ABC33	Terpenoid cyclases/Protein prenyltransferases superfamily protein	GO:0016829,GO:0010333,GO:0008152	K04120-ko00904 Diterpenoid biosynthesis	-
LOC_Os03g53070	178.28	83.0973	1.10127	5.04e-35	1.23e-33	up	PRA1.F2	PRA1 (Prenylated rab acceptor) family protein	-	-	KOG3142-Prenylated rab acceptor 1[U]
LOC_Os01g32380	39.879	1.34412	4.89089	1.27e-67	6.82e-66	up	-	-	-	-	-
LOC_Os02g33820	1818.03	148.117	3.61757	0	0	up	-	-	-	-	-
LOC_Os08g34720	282.771	75.2119	1.9106	1.02e-97	8.83e-96	up	PGDH	D-3-phosphoglycerate dehydrogenase	GO:0051287,GO:0016616,GO:0016597,GO:0055114,GO:0008152	K00058-ko01200 Carbon metabolism;ko01230 Biosynthesis of amino acids;ko00680 Methane metabolism;ko00260 Glycine, serine and threonine metabolism	-
LOC_Os06g11490	3.67029	15.1251	-2.04298	7.76e-21	1.06e-19	down	-	Cupredoxin superfamily protein	GO:0009055	-	-
LOC_Os03g56160	59.1342	13.4464	2.13677	1.15e-105	1.09e-103	up	-	Concanavalin A-like lectin protein kinase family protein	GO:0006468,GO:0030246,GO:0004672	-	-
LOC_Os11g01480	65.9525	7.23237	3.18889	4.43e-149	6.62e-147	up	-	myb-like HTH transcriptional regulator family protein	-	-	-
LOC_Os06g14260	18.1641	2.73349	2.73227	1.13e-40	3.24e-39	up	RLK	receptor lectin kinase	GO:0006468,GO:0030246,GO:0005524,GO:0004672	-	KOG1187-Serine/threonine protein kinase[T]
LOC_Os11g47630	121.859	1.71282	6.15269	0	0	up	-	C2H2-type zinc finger family protein	-	-	-
LOC_Os04g49954	45.5026	94.1231	-1.0486	1.2e-22	1.79e-21	down	-	-	-	-	-
LOC_Os10g33990	64.3624	15.0637	2.09514	1.05e-35	2.61e-34	up	-	Protein of unknown function, DUF584	-	-	-
LOC_Os01g06660	36.8898	13.6978	1.42928	3.11e-47	1.06e-45	up	-	Thiamine pyrophosphate dependent pyruvate decarboxylase family protein	GO:0003824,GO:0030976,GO:0000287	K01568-ko00010 Glycolysis / Gluconeogenesis	-
LOC_Os05g38570	12.5698	52.912	-2.07363	3.01e-99	2.63e-97	down	-	DHBP synthase RibB-like alpha/beta domain;GTP cyclohydrolase II	GO:0003935,GO:0008686,GO:0009231	K14652-ko00740 Riboflavin metabolism	KOG1284-Bifunctional GTP cyclohydrolase II/3,4-dihydroxy-2butanone-4-phosphate synthase[H]
LOC_Os07g48970	3.12379	7.3772	-1.23978	2.58e-14	2.41e-13	down	-	Prolyl oligopeptidase family protein	GO:0006508,GO:0008236	-	KOG2100-Dipeptidyl aminopeptidase[O]
LOC_Os08g06100	679.649	127.833	2.41053	5.07e-191	1.15e-188	up	ATOMT1	O-methyltransferase 1	GO:0046983,GO:0008171	K05279-ko00944 Flavone and flavonol biosynthesis	KOG3178-Hydroxyindole-O-methyltransferase and related SAM-dependent methyltransferases[R]
LOC_Os03g58790	320.649	11.4901	4.80254	0	0	up	-	P-loop containing nucleoside triphosphate hydrolases superfamily protein	GO:0005524	-	KOG0743-AAA+-type ATPase[O]
LOC_Os11g34110	1.38606	5.79596	-2.06406	6.88e-11	5.05e-10	down	-	Protein of unknown function (DUF1624)	-	-	-
LOC_Os07g39520	29.7994	7.39864	2.00995	3.7e-35	9.07e-34	up	-	Protein kinase superfamily protein	GO:0006468,GO:0005524,GO:0004672	-	KOG0581-Mitogen-activated protein kinase kinase (MAP2K)[T]
LOC_Os12g01580	3.97877	9.57898	-1.26755	6.44e-13	5.48e-12	down	-	MATE efflux family protein	GO:0006855,GO:0015297,GO:0016020,GO:0055085,GO:0015238	-	KOG1347-Uncharacterized membrane protein, predicted efflux pump[R]
LOC_Os02g10850	31.8381	14.1664	1.16828	2.16e-18	2.61e-17	up	-	Galactose oxidase/kelch repeat superfamily protein	GO:0005515	-	-
LOC_Os10g02490	29.1035	8.24669	1.8193	7.56e-35	1.83e-33	up	-	NAD(P)-linked oxidoreductase superfamily protein	-	-	KOG1577-Aldo/keto reductase family proteins[R]
LOC_Os10g31780	29.031	6.50465	2.15805	1.03e-26	1.83e-25	up	-	NAD(P)-binding Rossmann-fold superfamily protein	-	K00059-ko01212 Fatty acid metabolism;ko00061 Fatty acid biosynthesis;ko01040 Biosynthesis of unsaturated fatty acids;ko00780 Biotin metabolism	KOG0725-Reductases with broad range of substrate specificities[R]
LOC_Os10g41330	11.9543	3.01796	1.98588	3.08e-20	4.07e-19	up	ATERF-5	ethylene responsive element binding factor 5	GO:0003700,GO:0006355	-	-
LOC_Os03g62200	130.648	37.7064	1.7928	6.45e-68	3.47e-66	up	AMT2	ammonium transporter 2	GO:0016020,GO:0072488,GO:0008519,GO:0015696	-	KOG0682-Ammonia permease[P]
LOC_Os07g35560	15.8318	1.44877	3.44992	2.37e-80	1.61e-78	up	-	O-Glycosyl hydrolases family 17 protein	GO:0005975,GO:0004553	-	-
LOC_Os06g19370	6.23269	1.8836	1.72636	1.2e-21	1.7e-20	up	-	Ankyrin repeat family protein	-	-	-
LOC_Os03g29970	35.5108	73.9154	-1.05762	9.62e-24	1.53e-22	down	NF-YB3	nuclear factor Y, subunit B3	-	-	KOG0869-CCAAT-binding factor, subunit A (HAP3)[K]
LOC_Os06g11500	1.56599	6.39975	-2.03094	2.35e-40	6.66e-39	down	MCM9	minichromosome maintenance 9	GO:0006260,GO:0005524,GO:0003677	-	KOG0480-DNA replication licensing factor, MCM6 component[L]
LOC_Os06g01350	40.3647	8.07797	2.32103	3.02e-63	1.49e-61	up	-	HXXXD-type acyl-transferase family protein	GO:0016747	-	-
LOC_Os03g19380	601.395	292.962	1.0376	3.98e-35	9.72e-34	up	CP12	CP12 domain-containing protein 2	-	-	-
LOC_Os05g39350	22.3953	8.60538	1.37988	2.76e-26	4.8e-25	up	ESK1	Plant protein of unknown function (DUF828)	-	-	-
LOC_Os01g06460	146.402	58.0576	1.33438	2.86e-52	1.13e-50	up	-	PLAC8 family protein	-	-	-
LOC_Os01g13690	36.5245	7.65022	2.25529	2.04e-77	1.32e-75	up	-	D-aminoacid aminotransferase-like PLP-dependent enzymes superfamily protein	GO:0003824,GO:0008152	K18482-ko00790 Folate biosynthesis	KOG0975-Branched chain aminotransferase BCAT1, pyridoxal phosphate enzymes type IV superfamily[E]
LOC_Os05g45090	10.7425	0.552528	4.28115	1.52e-60	7.13e-59	up	UGT88A1	UDP-glucosyl transferase 88A1	GO:0016758,GO:0008152	-	-
LOC_Os11g11960	13.7669	4.86321	1.50122	4.07e-23	6.21e-22	up	RPM1	NB-ARC domain-containing disease resistance protein	GO:0043531	-	KOG4658-Apoptotic ATPase[T]
LOC_Os08g41730	31.9752	14.7833	1.11298	7.47e-14	6.75e-13	up	PBF1	N-terminal nucleophile aminohydrolases (Ntn hydrolases) superfamily protein	GO:0051603,GO:0005839,GO:0004298	K02732-ko03050 Proteasome	KOG0179-20S proteasome, regulatory subunit beta type PSMB1/PRE7[O]
LOC_Os04g44610	11.0308	23.1868	-1.07176	3.71e-21	5.14e-20	down	ABCG11	white-brown complex homolog protein 11	GO:0016020,GO:0005524,GO:0016887	-	-
LOC_Os08g32930	401.622	821.15	-1.03181	1.02e-37	2.7e-36	down	-	Chaperonin-like RbcX protein	-	-	-
LOC_Os05g01570	1.86869	7.55665	-2.01572	9.77e-14	8.76e-13	down	-	nodulin MtN21 /EamA-like transporter family protein	GO:0016021,GO:0016020,GO:0022857	-	-
LOC_Os01g39860	28.3476	4.67288	2.60084	3.64e-69	2e-67	up	ACO1	ACC oxidase 1	GO:0055114,GO:0016491	K05933-ko00270 Cysteine and methionine metabolism	KOG0143-Iron/ascorbate family oxidoreductases[QR]
LOC_Os07g17970	2.31591	12.2366	-2.40155	8.58e-46	2.84e-44	down	-	AMP-dependent synthetase and ligase family protein	GO:0003824,GO:0008152	-	KOG1176-Acyl-CoA synthetase[I]
LOC_Os08g04540	35.9098	0.108889	8.36537	8e-17	8.73e-16	up	-	Pyridoxal phosphate (PLP)-dependent transferases superfamily protein	GO:0030170,GO:0019752,GO:0016831	K01592-ko00350 Tyrosine metabolism;ko00950 Isoquinoline alkaloid biosynthesis	KOG0628-Aromatic-L-amino-acid/L-histidine decarboxylase[E]
LOC_Os03g56310	6.53613	14.2485	-1.1243	2.08e-16	2.2e-15	down	-	HAD-superfamily hydrolase, subfamily IG, 5\'-nucleotidase	-	-	KOG2469-IMP-GMP specific 5'-nucleotidase[F]
LOC_Os08g09670	2.99317	6.27732	-1.06847	1.84e-05	7.67e-05	down	-	RNI-like superfamily protein	-	-	-
LOC_Os03g38940	1.95021	5.21887	-1.42011	6.04e-09	3.74e-08	down	-	-	-	-	-
LOC_Os10g21312	19.861	45.3971	-1.19266	3.86e-15	3.77e-14	down	-	ribosomal protein S18	GO:0003735,GO:0005622,GO:0006412,GO:0005840	K02963-ko03010 Ribosome	-
LOC_Os07g06940	7.72845	15.7844	-1.03025	2.27e-11	1.73e-10	down	EMB2247	ATP binding;valine-tRNA ligases;aminoacyl-tRNA ligases;nucleotide binding;ATP binding;aminoacyl-tRNA ligases	GO:0005737,GO:0004812,GO:0006438,GO:0000166,GO:0006418,GO:0004832,GO:0005524	K01873-ko00970 Aminoacyl-tRNA biosynthesis	-
LOC_Os11g02660	17.1421	39.8001	-1.21522	3.08e-29	5.99e-28	down	-	alpha/beta-Hydrolases superfamily protein	-	-	-
LOC_Os01g67570	28.595	61.0893	-1.09516	6.11e-40	1.71e-38	down	PDE312	Nucleic acid-binding, OB-fold-like protein	-	-	-
LOC_Os03g22634	6.4278	2.23286	1.52543	1.21e-14	1.15e-13	up	ATTPS21	terpene synthase 21	GO:0016829,GO:0000287,GO:0010333,GO:0008152	-	-
LOC_Os10g38740	64.297	3.6791	4.12733	1.07e-162	1.89e-160	up	ATGSTU17	Glutathione S-transferase family protein	GO:0005515	K00799-ko00480 Glutathione metabolism;ko00980 Metabolism of xenobiotics by cytochrome P450;ko00982 Drug metabolism - cytochrome P450;ko05204 Chemical carcinogenesis;ko01524 Platinum drug resistance	KOG0406-Glutathione S-transferase[O]
LOC_Os11g47930	1.86835	5.5007	-1.55785	0.000206143	0.000731828	down	-	-	-	-	-
LOC_Os05g48760	13.534	6.46975	1.0648	2.97e-13	2.58e-12	up	-	Protein of unknown function (DUF1421)	-	-	-
LOC_Os03g53200	64.8636	19.8894	1.70541	1.29e-69	7.15e-68	up	ACAM-1	calmodulin 1	-	K02183-ko04014 Ras signaling pathway;ko04015 Rap1 signaling pathway;ko04020 Calcium signaling pathway;ko04070 Phosphatidylinositol signaling system;ko04024 cAMP signaling pathway;ko04022 cGMP - PKG signaling pathway;ko04114 Oocyte meiosis;ko04910 Insulin signaling pathway;ko04922 Glucagon signaling pathway;ko04912 GnRH signaling pathway;ko04915 Estrogen signaling pathway;ko04921 Oxytocin signalin…	KOG0027-Calmodulin and related proteins (EF-Hand superfamily)[T]
LOC_Os04g43070	20.6539	5.18277	1.99462	2.34e-37	6.11e-36	up	AMT1;1	ammonium transporter 1;1	GO:0016020,GO:0072488,GO:0008519,GO:0015696	-	-
LOC_Os05g16460	8.09718	17.3912	-1.10287	9.82e-07	4.84e-06	down	-	-	-	-	-
LOC_Os07g39720	11.401	1.85744	2.61778	4.94e-19	6.16e-18	up	ZCF37	ZCF37	-	-	-
LOC_Os11g15040	9.71953	3.15384	1.62378	1.05e-13	9.38e-13	up	-	S-adenosyl-L-methionine-dependent methyltransferases superfamily protein	GO:0008168	-	-
LOC_Os05g50700	2.67961	6.20944	-1.21244	1.82e-05	7.6e-05	down	AtWRKY22	WRKY family transcription factor	GO:0003700,GO:0043565,GO:0006355	-	-
LOC_Os03g57520	1.9794	12.3054	-2.63616	2.7e-11	2.04e-10	down	-	VQ motif-containing protein	-	-	-
LOC_Os09g36250	18.3779	5.03015	1.8693	9.02e-25	1.49e-23	up	AtMYB42	myb domain protein 42	-	-	-
LOC_Os03g60090	115.707	56.5718	1.03232	1.17e-30	2.44e-29	up	MTHFR2	methylenetetrahydrofolate reductase 2	GO:0006555,GO:0055114,GO:0004489	K00297-ko01200 Carbon metabolism;ko00720 Carbon fixation pathways in prokaryotes;ko00670 One carbon pool by folate	-
LOC_Os07g36390	14.667	34.196	-1.22126	4.73e-30	9.56e-29	down	-	Pentatricopeptide repeat (PPR-like) superfamily protein	-	-	-
LOC_Os03g21380	48.6684	11.9935	2.02073	3.05e-61	1.46e-59	up	CML42	calmodulin like 42	GO:0005509	K13448-ko04626 Plant-pathogen interaction	KOG0027-Calmodulin and related proteins (EF-Hand superfamily)[T]
LOC_Os03g58020	24.5757	12.022	1.03155	4.11e-09	2.58e-08	up	-	Acyl-CoA N-acyltransferases (NAT) superfamily protein	GO:0008080	-	-
LOC_Os08g05960	8.90275	3.93401	1.17825	0.000423231	0.00142304	up	-	-	-	-	-
LOC_Os01g45910	24.0201	10.3405	1.21593	1.18e-27	2.18e-26	up	ATNTT1	nucleotide transporter 1	GO:0016021,GO:0006810,GO:0005471,GO:0005524	-	-
LOC_Os05g04070	8.35867	17.9212	-1.10032	5.38e-11	3.99e-10	down	-	-	-	-	-
LOC_Os07g48460	339.697	23.572	3.8491	0	0	up	-	hydroxyproline-rich glycoprotein family protein	-	-	-
LOC_Os03g42810	14.2428	5.8675	1.27941	1.9e-09	1.23e-08	up	5PTASE11	inositol polyphosphate 5-phosphatase 11	-	-	KOG0565-Inositol polyphosphate 5-phosphatase and related proteins[U]
LOC_Os05g30280	8.51336	1.81093	2.233	1.48e-27	2.71e-26	up	BGLU11	beta glucosidase 11	GO:0005975,GO:0004553	K01188-ko00500 Starch and sucrose metabolism;ko00460 Cyanoamino acid metabolism;ko00940 Phenylpropanoid biosynthesis	-
LOC_Os01g53060	24.4302	66.8007	-1.4512	1.64e-37	4.29e-36	down	-	Peroxisomal membrane 22 kDa (Mpv17/PMP22) family protein	GO:0016021	K13348-ko04146 Peroxisome	KOG1944-Peroxisomal membrane protein MPV17 and related proteins[R]
LOC_Os10g25130	41.8383	9.16329	2.19089	1.36e-110	1.39e-108	up	ALAAT2	alanine aminotransferase 2	GO:0009058,GO:0030170	K00814-ko01200 Carbon metabolism;ko01210 2-Oxocarboxylic acid metabolism;ko01230 Biosynthesis of amino acids;ko00710 Carbon fixation in photosynthetic organisms;ko00250 Alanine, aspartate and glutamate metabolism;ko00220 Arginine biosynthesis	-
LOC_Os12g13320	61.9427	29.4969	1.07037	9.23e-35	2.22e-33	up	-	arginosuccinate synthase family	GO:0004055,GO:0006526,GO:0005524	K01940-ko01230 Biosynthesis of amino acids;ko00250 Alanine, aspartate and glutamate metabolism;ko00220 Arginine biosynthesis	-
LOC_Os01g63050	18.0746	37.5699	-1.05561	2.7e-17	3.03e-16	down	-	-	-	-	-
LOC_Os01g48760	131.385	63.5608	1.04759	7.24e-30	1.45e-28	up	-	-	-	-	-
LOC_Os10g39044	9.23998	0.927983	3.31572	4.86e-09	3.03e-08	up	-	-	-	-	-
LOC_Os02g06200	8.8117	2.14216	2.04035	8e-17	8.73e-16	up	-	Leucine-rich receptor-like protein kinase family protein	GO:0005515	-	KOG0472-Leucine-rich repeat protein[S]
LOC_Os01g34790	16.9017	57.0787	-1.75579	5.89e-52	2.31e-50	down	-	-	-	-	-
LOC_Os03g42020	6.08973	15.5091	-1.34867	1.01e-21	1.45e-20	down	ACA2	calcium ATPase 2	GO:0046872,GO:0000166	-	-
LOC_Os02g50600	44.652	6.52882	2.77383	4.44e-62	2.16e-60	up	GATL9	glucosyl transferase family 8	GO:0016757	-	-
LOC_Os09g30438	31.2093	5.66813	2.46103	1.09e-09	7.22e-09	up	-	Late embryogenesis abundant protein, group 6	-	-	-
LOC_Os03g56500	16.3697	1.06037	3.94839	1.53e-51	5.9e-50	up	-	Galactose oxidase/kelch repeat superfamily protein	-	-	-
LOC_Os08g29520	24.7376	11.3336	1.1261	9.66e-14	8.66e-13	up	ACYB-1	cytochrome B561-1	GO:0016021	-	KOG1619-Cytochrome b[C]
LOC_Os06g03540	5.43876	16.0828	-1.56417	7.26e-28	1.35e-26	down	ATOPT7	oligopeptide transporter 7	GO:0055085	-	-
LOC_Os11g42950	9.42524	2.35249	2.00234	1.47e-06	7.12e-06	up	-	-	-	-	-
LOC_Os11g03900	13.5669	5.80391	1.22499	7.18e-20	9.31e-19	up	-	glutamine-fructose-6-phosphate transaminase (isomerizing)s;sugar binding;transaminases	GO:1901137,GO:0005975,GO:0030246,GO:0004360	K00820-ko00520 Amino sugar and nucleotide sugar metabolism;ko00250 Alanine, aspartate and glutamate metabolism;ko04931 Insulin resistance	-
LOC_Os07g03730	1566.48	1.12591	10.4422	3.67e-261	1.49e-258	up	-	CAP (Cysteine-rich secretory proteins, Antigen 5, and Pathogenesis-related 1 protein) superfamily protein	-	K13449-ko04016 MAPK signaling pathway - plant;ko04075 Plant hormone signal transduction;ko04626 Plant-pathogen interaction	-
LOC_Os03g21140	1.12873	5.56531	-2.30176	1.68e-28	3.21e-27	down	-	Zinc finger (CCCH-type) family protein / RNA recognition motif (RRM)-containing protein	GO:0046872,GO:0003676	-	-
LOC_Os12g06740	7.83474	17.6261	-1.16976	1.11e-10	8.02e-10	down	-	F-box and associated interaction domains-containing protein	GO:0005515	-	-
LOC_Os12g02240	8.19188	0.993157	3.0441	2.47e-07	1.3e-06	up	-	-	-	-	-
LOC_Os04g02754	57.1913	22.4039	1.35205	1.64e-32	3.65e-31	up	AMI1	amidase 1	GO:0016884	-	KOG1211-Amidases[J]
LOC_Os11g09140	5.34396	11.593	-1.11727	4.82e-11	3.58e-10	down	-	Protein of unknown function (DUF803)	GO:0016021,GO:0015693,GO:0015095	-	KOG2922-Uncharacterized conserved protein[S]
LOC_Os07g41410	4477.09	917.207	2.28724	1.47e-153	2.25e-151	up	-	-	-	-	-
LOC_Os03g18264	2.35812	5.68758	-1.27018	1.34e-07	7.24e-07	down	-	-	-	-	-
LOC_Os03g13030	28.5035	11.6362	1.29252	2.67e-15	2.64e-14	up	-	alpha/beta-Hydrolases superfamily protein	GO:0008374,GO:0006629	-	KOG2369-Lecithin:cholesterol acyltransferase (LCAT)/Acyl-ceramide synthase[I]
LOC_Os07g10840	193.365	65.4243	1.56342	3.08e-65	1.58e-63	up	AtSIP2	seed imbibition 2	-	K06617-ko00052 Galactose metabolism	-
LOC_Os07g05620	31.7903	11.9712	1.40902	2.7e-35	6.65e-34	up	ATCIPK23	CBL-interacting protein kinase 23	GO:0007165	-	KOG0583-Serine/threonine protein kinase[T]
LOC_Os02g48770	0.739727	7.49323	-3.34052	6.5e-35	1.57e-33	down	ATBSMT1	S-adenosyl-L-methionine-dependent methyltransferases superfamily protein	GO:0008168	-	-
LOC_Os07g46870	54.7744	9.77387	2.4865	4.14e-71	2.38e-69	up	-	NAD(P)-binding Rossmann-fold superfamily protein	-	-	KOG0725-Reductases with broad range of substrate specificities[R]
LOC_Os07g28090	3.49179	8.83534	-1.33932	2.14e-14	2.01e-13	down	ATNAP8	non-intrinsic ABC protein 8	GO:0042626,GO:0016021,GO:0006810,GO:0016887,GO:0055085,GO:0005524	-	KOG0058-Peptide exporter, ABC superfamily[U]
LOC_Os08g24390	12.4914	28.3109	-1.18043	1.4e-21	1.98e-20	down	-	Pentatricopeptide repeat (PPR) superfamily protein	-	-	-
LOC_Os04g47140	19.269	68.1117	-1.82162	3.71e-29	7.19e-28	down	-	-	-	-	-
LOC_Os03g11520	4.69224	11.5985	-1.30559	2.81e-14	2.61e-13	down	RIK	RS2-interacting KH protein	GO:0005634	-	-
LOC_Os07g37230	2.40156	11.665	-2.28015	2.2e-29	4.3e-28	down	-	Inositol monophosphatase family protein	GO:0046854	K01082-ko00920 Sulfur metabolism	KOG1528-Salt-sensitive 3'-phosphoadenosine-5'-phosphatase HAL2/SAL1[FP]
LOC_Os01g22230	12.8164	5.91978	1.11438	4.89e-07	2.49e-06	up	RCI3	Peroxidase superfamily protein	GO:0004601,GO:0020037,GO:0055114,GO:0006979	-	-
LOC_Os05g45410	12.5378	5.02497	1.3191	1.65e-16	1.77e-15	up	AT-HSFA4A	heat shock transcription factor A4A	GO:0003700,GO:0043565,GO:0005634,GO:0006355	-	-
LOC_Os10g33900	0.92532	9.30802	-3.33045	1.31e-23	2.06e-22	down	-	lysine decarboxylase family protein	-	-	-
LOC_Os03g05890	9.62492	2.18422	2.13966	5.27e-07	2.67e-06	up	-	-	-	-	-
LOC_Os03g55430	12.4853	4.42094	1.4978	9.99e-10	6.66e-09	up	-	-	-	-	-
LOC_Os03g14040	15.7421	37.8266	-1.26477	9.96e-11	7.19e-10	down	-	DnaJ/Hsp40 cysteine-rich domain superfamily protein	-	-	-
LOC_Os01g53920	12.9774	3.02699	2.10005	1.48e-34	3.54e-33	up	-	Protein kinase family protein with leucine-rich repeat domain	GO:0006468,GO:0005524,GO:0005515,GO:0004672	-	KOG0472-Leucine-rich repeat protein[S]
LOC_Os10g33140	24.9674	4.20406	2.57019	1.67e-57	7.39e-56	up	-	disease resistance family protein / LRR family protein	GO:0005515	-	-
LOC_Os04g08550	74.4787	10.5148	2.8244	1.18e-159	1.97e-157	up	-	NAD(P)-linked oxidoreductase superfamily protein	-	-	KOG1577-Aldo/keto reductase family proteins[R]
LOC_Os02g03130	2.63063	7.38768	-1.48971	0.00065543	0.00212431	down	-	Alba DNA/RNA-binding protein	-	-	-
LOC_Os02g34470	7.87139	18.0833	-1.19996	8.95e-10	5.97e-09	down	-	-	-	-	-
LOC_Os11g26850	406.361	185.657	1.13012	8.88e-35	2.14e-33	up	ATSAHH1	S-adenosyl-L-homocysteine hydrolase	GO:0051287,GO:0006730,GO:0004013,GO:0055114	K01251-ko00270 Cysteine and methionine metabolism	-
LOC_Os04g52250	2.0044	28.5691	-3.83321	5.18e-69	2.84e-67	down	-	Bifunctional inhibitor/lipid-transfer protein/seed storage 2S albumin superfamily protein	-	-	-
LOC_Os03g46200	39.754	2.7888	3.83338	5.52e-72	3.26e-70	up	-	Acyl-CoA N-acyltransferases (NAT) superfamily protein	GO:0008080	-	-
LOC_Os09g31080	518.786	248.306	1.06302	6.47e-23	9.77e-22	up	-	-	-	-	-
LOC_Os06g35890	0.0001	7.90604	-16.2707	4.24e-11	3.16e-10	down	-	-	-	-	-
LOC_Os02g50470	13.2603	1.19396	3.47328	1.55e-25	2.64e-24	up	-	-	-	-	-
LOC_Os01g74410	2.60101	21.6469	-3.05702	1.7e-81	1.18e-79	down	ATMYB59	myb domain protein 59	-	-	-
LOC_Os02g14440	10.5472	147.48	-3.80559	3.61e-165	6.69e-163	down	-	Peroxidase superfamily protein	GO:0004601,GO:0020037,GO:0055114,GO:0006979	K00430-ko00940 Phenylpropanoid biosynthesis	-
LOC_Os10g39700	35.5243	8.94956	1.98892	1.28e-44	4.14e-43	up	ATHCHIB	basic chitinase	GO:0004568,GO:0006032,GO:0016998	-	-
LOC_Os03g08360	6.58844	28.6695	-2.12151	1.51e-47	5.23e-46	down	FDH	3-ketoacyl-CoA synthase 10	GO:0006633,GO:0016020,GO:0016747,GO:0008610	K15397-ko00062 Fatty acid elongation	-
LOC_Os07g06840	160.508	63.4455	1.33906	4.21e-42	1.25e-40	up	-	alpha/beta-Hydrolases superfamily protein	-	-	KOG1515-Arylacetamide deacetylase[V]
LOC_Os09g12060	3.36606	7.33985	-1.12469	0.000322881	0.00110901	down	-	-	-	-	-
LOC_Os03g64140	13.3387	36.1562	-1.43863	1.71e-21	2.41e-20	down	-	-	-	-	-
LOC_Os01g16120	5.89796	2.43863	1.27414	1.06e-05	4.59e-05	up	RHA2B	RING-H2 finger protein 2B	GO:0008270,GO:0005515	-	-
LOC_Os01g63230	3.10785	9.26191	-1.57539	8.45e-24	1.35e-22	down	-	O-fucosyltransferase family protein	-	-	-
LOC_Os05g50820	5.12077	2.47046	1.05158	0.00470039	0.0127767	up	-	-	-	-	-
LOC_Os12g36850	650.128	17.4964	5.21559	2.2e-102	2.01e-100	up	-	-	-	-	-
LOC_Os03g08550	6.20233	15.557	-1.32668	2.08e-25	3.51e-24	down	SRF6	STRUBBELIG-receptor family 6	GO:0006468,GO:0005515,GO:0004672	-	KOG1187-Serine/threonine protein kinase[T]
LOC_Os05g44060	8.18081	1.89272	2.11178	1.16e-09	7.66e-09	up	-	-	-	-	-
LOC_Os07g47750	6.07907	12.5823	-1.04948	1.94e-05	8.06e-05	down	-	Pollen Ole e 1 allergen and extensin family protein	-	-	-
LOC_Os02g43790	65.5988	6.97504	3.2334	1.72e-104	1.59e-102	up	ATERF-1	ethylene responsive element binding factor 1	GO:0003700,GO:0006355	-	-
LOC_Os10g18150	8.34538	28.5809	-1.776	5.74e-49	2.06e-47	down	-	crooked neck protein, putative / cell cycle protein, putative	-	K12869-ko03040 Spliceosome	-
LOC_Os06g13090	5.39158	1.5207	1.82598	3.2e-10	2.21e-09	up	ATPUB38	plant U-box 38	GO:0016567,GO:0004842	-	-
LOC_Os09g29940	7.5535	2.38777	1.66148	2.84e-18	3.39e-17	up	-	O-fucosyltransferase family protein	-	-	-
LOC_Os03g20670	54.1361	15.3477	1.81857	1.3e-67	6.98e-66	up	-	ELMO/CED-12 family protein	-	-	-
LOC_Os05g03934	22.5062	9.9121	1.18306	5.58e-08	3.15e-07	up	-	-	-	-	-
LOC_Os07g23410	8.96538	0.018842	8.89427	2.28e-08	1.34e-07	up	FAD2	fatty acid desaturase 2	GO:0016717,GO:0006629,GO:0055114	K10256-ko01212 Fatty acid metabolism;ko01040 Biosynthesis of unsaturated fatty acids	-
LOC_Os01g41240	189.592	71.6996	1.40286	9.85e-45	3.2e-43	up	-	alpha/beta-Hydrolases superfamily protein	-	-	KOG1454-Predicted hydrolase/acyltransferase (alpha/beta hydrolase superfamily)[R]
LOC_Os11g43600	17.6514	40.789	-1.2084	8.85e-23	1.33e-21	down	APG3	Peptide chain release factor 1	GO:0005737,GO:0006415,GO:0003747,GO:0016149	-	KOG2726-Mitochondrial polypeptide chain release factor[J]
LOC_Os03g49350	7.72681	2.59677	1.57315	9.04e-12	7.09e-11	up	LOX5	PLAT/LH2 domain-containing lipoxygenase family protein	GO:0046872,GO:0016702,GO:0055114	K15718-ko00591 Linoleic acid metabolism	-
LOC_Os08g07100	0.303659	6.08545	-4.32484	3.25e-32	7.11e-31	down	-	Terpenoid cyclases/Protein prenyltransferases superfamily protein	GO:0016829,GO:0000287,GO:0010333,GO:0008152	-	-
LOC_Os03g06200	122.323	42.5638	1.523	1.23e-66	6.52e-65	up	PSAT	phosphoserine aminotransferase	-	K00831-ko01200 Carbon metabolism;ko01230 Biosynthesis of amino acids;ko00680 Methane metabolism;ko00260 Glycine, serine and threonine metabolism;ko00750 Vitamin B6 metabolism	-
LOC_Os01g66330	4.1494	8.52945	-1.03955	2.01e-07	1.07e-06	down	-	ATP-dependent Clp protease	GO:0005524	K03544-ko04112 Cell cycle - Caulobacter	-
LOC_Os07g48160	7.94086	3.71132	1.09736	1.6e-05	6.72e-05	up	-	Melibiase family protein	-	K07407-ko00052 Galactose metabolism;ko00561 Glycerolipid metabolism;ko00600 Sphingolipid metabolism;ko00603 Glycosphingolipid biosynthesis - globo series	-
LOC_Os05g22724	60.2039	130.559	-1.11678	6.91e-17	7.57e-16	down	-	ribosomal protein L16	GO:0003735,GO:0019843,GO:0006412,GO:0005840	K02878-ko03010 Ribosome	-
LOC_Os05g22722	61.5662	136.725	-1.15106	8.41e-18	9.74e-17	down	-	ribosomal protein L14	GO:0003735,GO:0006412,GO:0005840	K02874-ko03010 Ribosome	KOG0901-60S ribosomal protein L14/L17/L23[J]
LOC_Os03g26210	10.7831	5.22712	1.04468	1.78e-06	8.48e-06	up	PYE	basic helix-loop-helix (bHLH) DNA-binding superfamily protein	-	-	-
LOC_Os07g42730	39.0398	126.366	-1.69459	1.3e-74	8.13e-73	down	-	-	-	-	-
LOC_Os01g72610	18.7564	49.0969	-1.38825	2.79e-47	9.55e-46	down	-	Glycosyltransferase family 61 protein	GO:0016757	-	KOG4698-Uncharacterized conserved protein[S]
LOC_Os04g36062	5.89697	13.6016	-1.20573	2.35e-11	1.79e-10	down	-	-	-	-	-
LOC_Os01g43372	40.72	8.13133	2.32418	2.26e-38	6.05e-37	up	-	-	-	-	-
LOC_Os03g57640	141.222	4.90386	4.84791	2.9e-257	1.14e-254	up	-	alpha/beta-Hydrolases superfamily protein	-	-	KOG1515-Arylacetamide deacetylase[V]
LOC_Os02g14760	27.9326	9.77145	1.51531	1.38e-27	2.54e-26	up	CID11	CTC-interacting domain 11	GO:0003676	-	KOG0131-Splicing factor 3b, subunit 4[A]
LOC_Os03g48920	91.857	188.353	-1.03598	8.95e-48	3.12e-46	down	-	-	-	-	-
LOC_Os04g38390	433.566	206.744	1.06841	4.41e-33	1.01e-31	up	-	Lipase/lipooxygenase, PLAT/LH2 family protein	GO:0005515	-	-
LOC_Os03g01320	34.2001	112.107	-1.7128	1.94e-91	1.54e-89	down	-	Bifunctional inhibitor/lipid-transfer protein/seed storage 2S albumin superfamily protein	-	-	-
LOC_Os05g39250	46.6886	12.8329	1.86322	4.68e-27	8.38e-26	up	-	PEBP (phosphatidylethanolamine-binding protein) family protein	-	-	-
LOC_Os08g33900	6.61866	16.8381	-1.34712	4.65e-16	4.82e-15	down	-	CAAX amino terminal protease family protein	GO:0016020	-	-
LOC_Os04g51160	27.1541	3.80092	2.83675	2.46e-76	1.56e-74	up	AOX1A	alternative oxidase 1A	GO:0009916,GO:0055114	-	-
LOC_Os09g26460	57.4405	17.8967	1.68238	1.65e-44	5.31e-43	up	-	RING/U-box superfamily protein	GO:0016567,GO:0004842	-	-
LOC_Os03g54040	16.3934	36.2585	-1.14521	9.4e-15	8.98e-14	down	emb2394	Ribosomal protein L6 family	GO:0003735,GO:0005840,GO:0006412,GO:0019843	K02933-ko03010 Ribosome	KOG3254-Mitochondrial/chloroplast ribosomal protein L6[J]
LOC_Os08g07690	8.32763	1.23708	2.75096	3.22e-11	2.42e-10	up	-	-	-	-	-
LOC_Os01g52330	13.3372	1.56305	3.09303	5.6e-51	2.12e-49	up	-	NB-ARC domain-containing disease resistance protein	GO:0043531	-	-
LOC_Os01g43480	8.22025	2.37715	1.78995	4.57e-27	8.19e-26	up	-	P-loop containing nucleoside triphosphate hydrolases superfamily protein	GO:0005524,GO:0016887	-	KOG0737-AAA+-type ATPase[O]
LOC_Os01g63830	9.27499	22.038	-1.24857	5.9e-22	8.56e-21	down	-	Undecaprenyl pyrophosphate synthetase family protein	GO:0016765	K11778-ko00900 Terpenoid backbone biosynthesis	KOG1602-Cis-prenyltransferase[I]
LOC_Os03g07420	5.52351	15.0266	-1.44386	1.23e-15	1.25e-14	down	-	-	-	-	-
LOC_Os02g22650	13.5412	5.79849	1.22361	1.34e-18	1.64e-17	up	-	Glycosyltransferase family 61 protein	GO:0016757	-	KOG4698-Uncharacterized conserved protein[S]
LOC_Os02g45750	30.3214	12.5937	1.26763	5.12e-27	9.16e-26	up	-	Protein kinase superfamily protein	GO:0006468,GO:0005524,GO:0004672	-	KOG1187-Serine/threonine protein kinase[T]
LOC_Os09g31478	33.9702	6.34447	2.4207	2.39e-91	1.89e-89	up	-	Auxin efflux carrier family protein	GO:0016021,GO:0055085	-	KOG2722-Predicted membrane protein[S]
LOC_Os04g10000	32.4394	3.43276	3.24031	1.15e-71	6.7e-70	up	-	NAD(P)-binding Rossmann-fold superfamily protein	-	-	KOG0725-Reductases with broad range of substrate specificities[R]
LOC_Os04g22120	35.3312	6.44418	2.45487	3.22e-88	2.41e-86	up	-	Concanavalin A-like lectin protein kinase family protein	GO:0006468,GO:0030246,GO:0005524,GO:0004672	-	KOG1187-Serine/threonine protein kinase[T]
LOC_Os11g13390	22.3952	3.55967	2.65338	6.07e-13	5.18e-12	up	-	-	-	-	-
LOC_Os11g37920	5.74115	2.45432	1.22602	3.3e-06	1.53e-05	up	YLS5	Class I glutamine amidotransferase-like superfamily protein	-	K18881-ko00620 Pyruvate metabolism	KOG2764-Putative transcriptional regulator DJ-1[RV]
LOC_Os04g50970	573.975	1156.58	-1.01081	3.04e-07	1.58e-06	down	-	-	-	-	-
LOC_Os08g36140	65.7552	133.718	-1.02402	1.71e-34	4.06e-33	down	EDA3	DnaJ/Hsp40 cysteine-rich domain superfamily protein	-	-	-
LOC_Os03g42600	407.786	19.3369	4.39839	5.79e-71	3.31e-69	up	-	-	-	-	-
LOC_Os04g16872	70.8202	156.826	-1.14693	8.14e-23	1.22e-21	down	-	photosystem II reaction center protein D	GO:0045156,GO:0019684,GO:0009772	K02706-ko00195 Photosynthesis	-
LOC_Os05g31160	4.13224	11.9319	-1.52982	7.47e-17	8.15e-16	down	-	peptide chain release factor, putative	GO:0005737,GO:0006415,GO:0003747,GO:0016149	-	KOG2726-Mitochondrial polypeptide chain release factor[J]
LOC_Os05g25480	5.70588	14.1991	-1.31528	2.2e-10	1.55e-09	down	-	Glycosyl hydrolase superfamily protein	GO:0005975,GO:0004553	K19355-ko00051 Fructose and mannose metabolism	-
LOC_Os01g58194	18.7221	4.49823	2.05731	4.56e-41	1.32e-39	up	-	DC1 domain-containing protein	-	-	KOG2501-Thioredoxin, nucleoredoxin and related proteins[R]
LOC_Os11g41100	11.807	3.62566	1.70333	7.77e-27	1.38e-25	up	-	Leucine-rich repeat protein kinase family protein	GO:0006468,GO:0005515,GO:0005524,GO:0004672	-	KOG1187-Serine/threonine protein kinase[T]
LOC_Os01g56350	18.8435	45.9742	-1.28676	3.43e-34	8.08e-33	down	HMR	plastid transcriptionally active 12	-	-	-
LOC_Os12g40419	6.91221	2.72977	1.34037	1.06e-12	8.89e-12	up	-	Protein kinase superfamily protein	GO:0006468,GO:0030247,GO:0005524,GO:0004672	-	KOG1187-Serine/threonine protein kinase[T]
LOC_Os03g38800	45.9037	2.10345	4.44778	4.72e-234	1.49e-231	up	-	P-loop containing nucleoside triphosphate hydrolases superfamily protein	GO:0005524	-	KOG0743-AAA+-type ATPase[O]
LOC_Os03g10100	149.471	11.7311	3.67146	0	0	up	ATPLT5	polyol/monosaccharide transporter 5	GO:0016021,GO:0055085	-	KOG0254-Predicted transporter (major facilitator superfamily)[R]
LOC_Os02g10920	134.503	51.5298	1.38416	2.37e-55	1e-53	up	-	Ran BP2/NZF zinc finger-like superfamily protein	GO:0008270	-	-
LOC_Os01g72130	180.596	32.0157	2.49591	1.01e-127	1.28e-125	up	ATGSTU7	glutathione S-transferase tau 7	GO:0005515	K00799-ko00480 Glutathione metabolism;ko00980 Metabolism of xenobiotics by cytochrome P450;ko00982 Drug metabolism - cytochrome P450;ko05204 Chemical carcinogenesis;ko01524 Platinum drug resistance	KOG0406-Glutathione S-transferase[O]
LOC_Os04g57200	91.0961	39.3617	1.2106	2.16e-32	4.77e-31	up	-	Heavy metal transport/detoxification superfamily protein	GO:0046872,GO:0030001	-	KOG1603-Copper chaperone[P]
LOC_Os12g43440	400.978	66.3211	2.59598	6.81e-163	1.22e-160	up	ATOSM34	osmotin 34	-	-	-
LOC_Os06g45570	321.972	146.296	1.13805	1.27e-35	3.14e-34	up	-	VQ motif-containing protein	-	-	-
LOC_Os02g18640	16.9049	5.28775	1.67672	2.07e-23	3.22e-22	up	-	-	-	-	-
LOC_Os03g62330	0.396516	10.1019	-4.6711	5.07e-36	1.27e-34	down	-	hydroxyproline-rich glycoprotein family protein	-	-	-
LOC_Os11g24510	76.4159	7.00349	3.44773	9.68e-274	4.42e-271	up	SCPL19	serine carboxypeptidase-like 19	GO:0006508,GO:0004185	-	KOG1282-Serine carboxypeptidases (lysosomal cathepsin A)[OE]
LOC_Os07g44950	22.5586	10.3844	1.11926	1.36e-18	1.66e-17	up	BZIP17	Basic-leucine zipper (bZIP) transcription factor family protein	GO:0003700,GO:0043565,GO:0006355	-	-
LOC_Os01g61700	7.20386	3.20138	1.17008	0.00267991	0.00769567	up	-	Ribosomal protein L12/ ATP-dependent Clp protease adaptor protein ClpS family protein	GO:0030163	-	-
LOC_Os10g37350	6.46667	14.5993	-1.17481	0.000999311	0.0031285	down	-	-	-	-	-
LOC_Os12g12664	2.65941	5.3244	-1.00151	3.07e-05	0.000124067	down	-	-	-	-	-
LOC_Os06g46149	77.9168	15.936	2.28965	7.44e-92	5.96e-90	up	-	-	-	-	-
LOC_Os05g01120	8.57863	19.4667	-1.18219	7.05e-20	9.15e-19	down	CYP722A1	cytochrome P450, family 722, subfamily A, polypeptide 1	GO:0005506,GO:0016705,GO:0020037,GO:0055114	-	KOG0157-Cytochrome P450 CYP4/CYP19/CYP26 subfamilies[QI]
LOC_Os03g15930	14.6999	35.2516	-1.26188	1.85e-16	1.97e-15	down	-	Cysteine proteinases superfamily protein	-	-	-
LOC_Os06g27560	74.1422	28.4165	1.38357	7.78e-46	2.58e-44	up	-	Glycosyltransferase family 61 protein	GO:0016757	-	KOG4698-Uncharacterized conserved protein[S]
LOC_Os09g08130	14.8674	5.72748	1.37618	1.25e-11	9.72e-11	up	-	Aldolase-type TIM barrel family protein	GO:0004425	K01609-ko01230 Biosynthesis of amino acids;ko00400 Phenylalanine, tyrosine and tryptophan biosynthesis	KOG4201-Anthranilate synthase component II[E]
LOC_Os01g10810	2.84978	8.75943	-1.61998	8.75e-07	4.34e-06	down	-	Rho termination factor	GO:0006353	-	-
LOC_Os08g02230	186.25	2.48993	6.22499	0	0	up	-	D-arabinono-1,4-lactone oxidase family protein	GO:0003885,GO:0016020,GO:0050660,GO:0055114,GO:0016491	-	KOG4730-D-arabinono-1, 4-lactone oxidase[V]
LOC_Os05g33040	4.85205	10.3043	-1.08658	0.000289005	0.00100096	down	-	Cyclin family protein	-	-	KOG1674-Cyclin[R]
LOC_Os10g37660	2.60967	5.87291	-1.17021	2.47e-08	1.44e-07	down	ATTRE1	trehalase 1	GO:0004555,GO:0005991	K01194-ko00500 Starch and sucrose metabolism	KOG0602-Neutral trehalase[G]
LOC_Os06g33880	9.40536	0.498123	4.23891	1.78e-32	3.96e-31	up	-	-	-	-	-
LOC_Os08g35590	5.37003	0.563335	3.25286	1.22e-09	8.05e-09	up	-	-	-	-	-
LOC_Os05g35460	35.3455	14.5114	1.28434	2.17e-24	3.54e-23	up	-	SEC14 cytosolic factor family protein / phosphoglyceride transfer family protein	-	-	KOG1471-Phosphatidylinositol transfer protein SEC14 and related proteins[I]
LOC_Os05g50600	30.0017	14.1632	1.0829	2.29e-16	2.42e-15	up	scpl50	serine carboxypeptidase-like 50	GO:0006508,GO:0004185	-	KOG1282-Serine carboxypeptidases (lysosomal cathepsin A)[OE]
LOC_Os02g04230	7.52971	1.35395	2.47542	9.62e-18	1.11e-16	up	MPK9	MAP kinase 9	GO:0016773,GO:0016020,GO:0005524	-	KOG0660-Mitogen-activated protein kinase[T]
LOC_Os03g49440	50.5727	14.8583	1.76709	9.9e-45	3.21e-43	up	-	Haloacid dehalogenase-like hydrolase (HAD) superfamily protein	-	-	KOG3109-Haloacid dehalogenase-like hydrolase[R]
LOC_Os10g01134	443.656	141.725	1.64634	6.62e-09	4.09e-08	up	scpl6	serine carboxypeptidase-like 6	GO:0006508,GO:0004185	-	KOG1282-Serine carboxypeptidases (lysosomal cathepsin A)[OE]
LOC_Os07g32570	100.61	48.8197	1.04324	1.84e-29	3.63e-28	up	2019-04-03	APS reductase 3	GO:0003824,GO:0045454,GO:0008152	K05907-ko00920 Sulfur metabolism	KOG0189-Phosphoadenosine phosphosulfate reductase[E]
LOC_Os08g28790	25.8996	2.82142	3.19843	1.65e-57	7.3e-56	up	-	Disease resistance-responsive (dirigent-like protein) family protein	-	-	-
LOC_Os12g01530	219.751	100.993	1.12162	6.27e-27	1.12e-25	up	ATFER4	ferritin 4	GO:0008199,GO:0006879,GO:0006826	K00522-ko04978 Mineral absorption	KOG2332-Ferritin[P]
LOC_Os06g03580	165.833	56.4347	1.55508	1.36e-96	1.15e-94	up	BB	RING/U-box superfamily protein	GO:0008270,GO:0005515	-	KOG0320-Predicted E3 ubiquitin ligase[O]
LOC_Os09g26810	161.567	329.138	-1.02657	2.9e-56	1.25e-54	down	LHCA2*1	photosystem I light harvesting complex gene 6	GO:0016020,GO:0009765	K08908-ko00196 Photosynthesis - antenna proteins	-
LOC_Os02g36030	22.5786	0.187676	6.91057	3.8e-111	3.93e-109	up	CYP76C4	cytochrome P450, family 76, subfamily C, polypeptide 4	GO:0005506,GO:0016705,GO:0020037,GO:0055114	-	KOG0156-Cytochrome P450 CYP2 subfamily[Q]
LOC_Os04g58190	42.6673	6.46126	2.72324	6.49e-10	4.39e-09	up	-	Dof-type zinc finger DNA-binding family protein	GO:0006355,GO:0003677	-	-
LOC_Os01g71630	11.981	33.0443	-1.46365	1.89e-29	3.71e-28	down	-	-	-	-	-
LOC_Os01g47760	93.719	17.3706	2.43169	4.37e-115	4.87e-113	up	GRX480	Thioredoxin superfamily protein	GO:0045454,GO:0015035,GO:0009055	-	KOG1752-Glutaredoxin and related proteins[O]
LOC_Os10g39100	25.821	4.17645	2.62819	3.73e-49	1.34e-47	up	-	PLAC8 family protein	-	-	-
LOC_Os12g07280	64.8273	31.648	1.03449	1.62e-26	2.83e-25	up	STOP1	C2H2 and C2HC zinc fingers superfamily protein	-	-	-
LOC_Os03g18030	9.09956	0.952431	3.25611	8.62e-45	2.8e-43	up	-	2-oxoglutarate (2OG) and Fe(II)-dependent oxygenase superfamily protein	GO:0055114,GO:0016491	-	KOG0143-Iron/ascorbate family oxidoreductases[QR]
LOC_Os01g64270	51.5305	125.137	-1.28001	3.76e-51	1.43e-49	down	-	-	-	-	-
LOC_Os05g15770	589.911	16.3248	5.17536	2.56e-135	3.53e-133	up	ATCHIA	chitinase A	GO:0005975,GO:0004553	-	-
LOC_Os09g27010	17.2279	4.34574	1.98708	9.66e-27	1.72e-25	up	-	Protein kinase superfamily protein	GO:0006468,GO:0004672	-	KOG1187-Serine/threonine protein kinase[T]
LOC_Os10g14920	2.60269	6.33724	-1.28385	1.29e-05	5.51e-05	down	-	nodulin MtN21 /EamA-like transporter family protein	GO:0016021,GO:0016020,GO:0022857	-	-
LOC_Os05g02130	85.9097	26.2136	1.71251	1.23e-106	1.18e-104	up	XBAT31	XB3 ortholog 1 in Arabidopsis thaliana	-	-	KOG4412-26S proteasome regulatory complex, subunit PSMD10[O]
LOC_Os06g21230	0.231827	6.08945	-4.71519	0.00822142	0.021114	down	-	-	-	-	-
LOC_Os02g13510	99.1375	40.5338	1.2903	1.31e-45	4.32e-44	up	-	Protein kinase family protein with leucine-rich repeat domain	GO:0006468,GO:0005524,GO:0005515,GO:0004672	-	KOG1187-Serine/threonine protein kinase[T]
LOC_Os01g68740	21.2673	2.79162	2.92946	1.86e-54	7.68e-53	up	-	-	-	-	-
LOC_Os07g38230	442.498	1009.65	-1.19012	2.22e-67	1.18e-65	down	-	Chaperonin-like RbcX protein	-	-	-
LOC_Os03g52170	156.058	67.1438	1.21675	4.95e-76	3.14e-74	up	CLB6	4-hydroxy-3-methylbut-2-enyl diphosphate reductase	GO:0046872,GO:0051745,GO:0050992,GO:0019288	K03527-ko00900 Terpenoid backbone biosynthesis	-
LOC_Os01g69830	7.69899	3.65931	1.0731	3.93e-08	2.25e-07	up	-	Squamosa promoter-binding protein-like (SBP domain) transcription factor family protein	GO:0005634,GO:0003677	-	-
LOC_Os09g07320	4.46231	10.5588	-1.24259	2.95e-19	3.72e-18	down	GEK1	D-aminoacyl-tRNA deacylases	GO:0016788,GO:0051499	-	-
LOC_Os03g60430	1.47014	5.32333	-1.85637	8.78e-13	7.41e-12	down	RAP2.7	related to AP2.7	GO:0003700,GO:0006355,GO:0007275	-	-
LOC_Os05g39540	35.7337	2.68618	3.73366	2.64e-101	2.38e-99	up	ZIP5	zinc transporter 5 precursor	GO:0046873,GO:0016020,GO:0030001,GO:0055085	-	KOG1558-Fe2+/Zn2+ regulated transporter[P]
LOC_Os05g46790	26.7554	4.16177	2.68456	9.92e-17	1.07e-15	up	-	-	-	-	-
LOC_Os05g46240	49.7817	8.20449	2.60113	1.15e-05	4.94e-05	up	RTE1	Protein of unknown function (DUF778)	-	-	KOG3150-Uncharacterized conserved protein[S]
LOC_Os03g58580	200.804	60.5072	1.73061	5.13e-94	4.22e-92	up	-	Major facilitator superfamily protein	-	-	-
LOC_Os08g03350	591.231	290.594	1.02472	2.48e-56	1.07e-54	up	LHT1	lysine histidine transporter 1	-	-	KOG1303-Amino acid transporters[E]
LOC_Os10g38910	0.0001	119.302	-20.1862	3.44e-13	2.98e-12	down	-	Protein of unknown function (DUF3464)	-	-	-
LOC_Os08g42570	44.8596	0.617655	6.18247	1.76e-43	5.42e-42	up	-	Plant protein of unknown function (DUF247)	-	-	-
LOC_Os01g57956	10.6524	21.3094	-1.00031	3.19e-05	0.000128623	down	-	ribosomal protein L14	GO:0003735,GO:0006412,GO:0005840	K02874-ko03010 Ribosome	KOG0901-60S ribosomal protein L14/L17/L23[J]
LOC_Os01g57954	98.6509	232.707	-1.23811	6.99e-17	7.65e-16	down	-	Nucleic acid-binding, OB-fold-like protein	GO:0006413,GO:0003723,GO:0003743	-	-
LOC_Os01g57958	144.876	304.941	-1.07371	2.53e-23	3.92e-22	down	-	ribosomal protein L16	GO:0003735,GO:0019843,GO:0006412,GO:0005840	K02878-ko03010 Ribosome	-
LOC_Os02g50730	34.9572	11.0488	1.6617	2.43e-32	5.37e-31	up	MMP	matrix metalloproteinase	GO:0006508,GO:0004222,GO:0008270,GO:0031012	-	-
LOC_Os01g71340	508.652	77.43	2.71571	7.46e-164	1.35e-161	up	BG3	beta-1,3-glucanase 3	GO:0005975,GO:0004553	-	-
LOC_Os02g58120	21.4409	53.4167	-1.31693	5.35e-35	1.3e-33	down	-	Protein of unknown function (DUF3531)	-	-	-
LOC_Os03g22360	8.8901	1.48261	2.58406	4.17e-14	3.83e-13	up	-	-	-	-	-
LOC_Os04g54380	1.68365	5.8648	-1.80049	1.47e-14	1.39e-13	down	-	-	-	-	-
LOC_Os10g40960	19.3626	4.44744	2.12223	6.7e-31	1.41e-29	up	-	2-oxoglutarate (2OG) and Fe(II)-dependent oxygenase superfamily protein	GO:0055114,GO:0016491	-	-
LOC_Os12g05260	64.2449	14.8617	2.11199	1.3e-49	4.72e-48	up	ATPSK3	PHYTOSULFOKINE 3 PRECURSOR	GO:0005576,GO:0008083,GO:0008283	-	-
LOC_Os03g17670	17.9368	3.85419	2.21843	3.65e-08	2.09e-07	up	-	-	-	-	-
LOC_Os04g47220	1479.18	718.827	1.04108	3.41e-38	9.09e-37	up	PIP1;4	plasma membrane intrinsic protein 1;4	GO:0005215,GO:0016020,GO:0006810	-	KOG0223-Aquaporin (major intrinsic protein family)[G]
LOC_Os12g44220	8.24485	0.0208793	8.62527	3.16e-06	1.47e-05	up	AATP1	AAA-ATPase 1	GO:0005524	-	-
LOC_Os11g09960	2.73737	5.51336	-1.01014	0.00546352	0.0146192	down	FBD1	FBD-associated F-box protein	-	-	-
LOC_Os10g42610	17.3074	7.93442	1.1252	7.35e-10	4.94e-09	up	-	Tetratricopeptide repeat (TPR)-like superfamily protein	-	-	-
LOC_Os07g41080	3.81323	8.55996	-1.16659	9.49e-12	7.44e-11	down	-	alpha/beta-Hydrolases superfamily protein	-	-	KOG1454-Predicted hydrolase/acyltransferase (alpha/beta hydrolase superfamily)[R]
LOC_Os07g03600	125.239	0.46691	8.06733	1.59e-202	3.9e-200	up	-	CAP (Cysteine-rich secretory proteins, Antigen 5, and Pathogenesis-related 1 protein) superfamily protein	-	-	-
LOC_Os06g11130	111.53	27.7194	2.00846	8.67e-70	4.82e-68	up	-	alpha/beta-Hydrolases superfamily protein	-	-	KOG1515-Arylacetamide deacetylase[V]
LOC_Os07g49080	7.02167	1.82961	1.94028	2.41e-16	2.54e-15	up	ATSEB1	COBRA-like protein-7 precursor	GO:0010215,GO:0016049,GO:0031225	-	-
LOC_Os09g25770	11.6977	4.4956	1.37964	8.09e-15	7.76e-14	up	-	nodulin MtN21 /EamA-like transporter family protein	GO:0016021,GO:0016020,GO:0022857	-	-
LOC_Os04g45520	6.66399	2.97343	1.16426	0.000393128	0.00133055	up	-	Vacuolar iron transporter (VIT) family protein	-	-	KOG4473-Uncharacterized membrane protein[S]
LOC_Os02g34530	0.942076	13.2039	-3.80898	8.13e-58	3.63e-56	down	ATPDI8	PDI-like 5-2	GO:0045454	K09580-ko04141 Protein processing in endoplasmic reticulum	KOG0191-Thioredoxin/protein disulfide isomerase[O]
LOC_Os08g35490	10.0115	25.497	-1.34867	5.24e-10	3.57e-09	down	COPT5	copper transporter 5	GO:0016021,GO:0035434,GO:0005375	K14686-ko04978 Mineral absorption;ko01524 Platinum drug resistance	KOG3386-Copper transporter[P]
LOC_Os04g02970	0.266692	6.91646	-4.69679	4.48e-25	7.49e-24	down	-	Subtilase family protein	-	-	-
LOC_Os02g12070	2.38182	10.7268	-2.17108	1.14e-05	4.9e-05	down	-	-	-	-	-
LOC_Os01g45640	203.006	30.1978	2.749	4.5e-205	1.16e-202	up	-	-	-	-	-
LOC_Os05g37190	46.6708	7.56576	2.62496	4.71e-102	4.28e-100	up	WIP4	WIP domain protein 4	-	-	-
LOC_Os03g48050	10.1151	20.3356	-1.0075	4.43e-08	2.52e-07	down	-	tRNA/rRNA methyltransferase (SpoU) family protein	GO:0008173,GO:0003723,GO:0006396	-	KOG2506-SpoU rRNA Methylase family protein[J]
LOC_Os04g12070	7.36475	19.763	-1.42409	8.96e-08	4.94e-07	down	-	-	-	-	-
LOC_Os05g36310	2.52319	5.54033	-1.13472	8.74e-06	3.82e-05	down	-	RING/U-box superfamily protein	GO:0008270,GO:0005515	-	-
LOC_Os04g12920	2.92351	14.0237	-2.2621	0.000270144	0.00093971	down	-	-	-	-	-
LOC_Os07g48040	41.3398	298.896	-2.85404	7.68e-278	3.63e-275	down	-	Peroxidase superfamily protein	GO:0004601,GO:0020037,GO:0055114,GO:0006979	K00430-ko00940 Phenylpropanoid biosynthesis	-
LOC_Os02g47810	8.71265	2.04451	2.09136	1.39e-16	1.5e-15	up	DOF5.6	Dof-type zinc finger DNA-binding family protein	GO:0006355,GO:0003677	-	-
LOC_Os09g34230	35.5512	2.22602	3.99736	4.6e-125	5.73e-123	up	UGT74F1	UDP-glycosyltransferase 74 F1	GO:0016758,GO:0008152	-	KOG1192-UDP-glucuronosyl and UDP-glucosyl transferase[GC]
LOC_Os04g15920	37.3682	3.9713	3.23413	1.35e-76	8.58e-75	up	ATCAD9	cinnamyl alcohol dehydrogenase 9	GO:0008270,GO:0055114,GO:0016491	K00083-ko00940 Phenylpropanoid biosynthesis	KOG0023-Alcohol dehydrogenase, class V[Q]
LOC_Os11g45790	22.4238	8.82773	1.34491	1.01e-32	2.27e-31	up	RPM1	NB-ARC domain-containing disease resistance protein	GO:0043531	-	KOG4658-Apoptotic ATPase[T]
LOC_Os10g35070	20.476	8.09149	1.33946	3.55e-15	3.48e-14	up	AGAL1	alpha-galactosidase 1	-	K07407-ko00052 Galactose metabolism;ko00561 Glycerolipid metabolism;ko00600 Sphingolipid metabolism;ko00603 Glycosphingolipid biosynthesis - globo series	KOG2366-Alpha-D-galactosidase (melibiase)[G]
LOC_Os01g70460	13.6818	43.3195	-1.66276	1.32e-29	2.61e-28	down	-	thylakoid lumenal P17.1 protein	-	-	-
LOC_Os06g44620	24.8208	52.772	-1.08822	1.68e-33	3.88e-32	down	4CL.1	4-coumarate:CoA ligase 1	GO:0003824,GO:0008152	K01904-ko00360 Phenylalanine metabolism;ko00130 Ubiquinone and other terpenoid-quinone biosynthesis;ko00940 Phenylpropanoid biosynthesis	KOG1176-Acyl-CoA synthetase[I]
LOC_Os04g33210	2.54897	7.2625	-1.51055	6.36e-18	7.42e-17	down	CLPD	Clp ATPase	GO:0019538,GO:0005524	-	-
LOC_Os09g10750	46.7732	112.091	-1.26091	9.32e-32	2.01e-30	down	-	Rhodanese/Cell cycle control phosphatase superfamily protein	-	-	KOG1530-Rhodanese-related sulfurtransferase[P]
LOC_Os05g50350	0.130684	16.3175	-6.96419	0.000137421	0.00050152	down	ATRL6	RAD-like 6	-	-	-
LOC_Os12g32230	8.88743	18.6384	-1.06844	9.05e-12	7.1e-11	down	CNX2	cofactor of nitrate reductase and xanthine dehydrogenase 2	GO:0019008,GO:0003824,GO:0051536,GO:0051539,GO:0006777	K03639-ko00790 Folate biosynthesis;ko04122 Sulfur relay system	KOG2876-Molybdenum cofactor biosynthesis pathway protein[H]
LOC_Os01g65200	3.49224	7.2476	-1.05335	9.76e-07	4.81e-06	down	-	Major facilitator superfamily protein	GO:0005215,GO:0016021,GO:0016020,GO:0055085,GO:0006810	K14206-ko04974 Protein digestion and absorption	KOG1237-H+/oligopeptide symporter[E]
LOC_Os02g12890	10.7121	41.8747	-1.96683	9.59e-46	3.17e-44	down	CYP711A1	cytochrome P450, family 711, subfamily A, polypeptide 1	GO:0005506,GO:0016705,GO:0020037,GO:0055114	-	KOG0158-Cytochrome P450 CYP3/CYP5/CYP6/CYP9 subfamilies[Q]
LOC_Os06g39120	168.378	51.0098	1.72286	9.77e-59	4.45e-57	up	-	-	-	-	-
LOC_Os05g35540	51.4712	105.436	-1.03453	9.68e-37	2.48e-35	down	-	GTP-binding family protein	GO:0005525	-	KOG2484-GTPase[R]
LOC_Os02g37309	6.0676	2.78849	1.12164	2.05e-05	8.5e-05	up	-	-	-	-	-
LOC_Os01g51870	248.722	29.098	3.09554	0	0	up	-	S-adenosyl-L-methionine-dependent methyltransferases superfamily protein	GO:0008168,GO:0008152	-	KOG3010-Methyltransferase[R]
LOC_Os09g39620	5.05518	1.33702	1.91874	2.91e-13	2.53e-12	up	-	U-box domain-containing protein kinase family protein	GO:0006468,GO:0016567,GO:0006950,GO:0004672,GO:0004842,GO:0005524	-	KOG1187-Serine/threonine protein kinase[T]
LOC_Os12g08090	22.8373	46.8406	-1.03637	5.14e-26	8.88e-25	down	AAP2	amino acid permease 2	-	-	KOG1303-Amino acid transporters[E]
LOC_Os05g41670	12.708	2.85129	2.15605	1.18e-18	1.44e-17	up	AMC6	metacaspase 5	GO:0006508,GO:0004197	-	KOG1546-Metacaspase involved in regulation of apoptosis[DO]
LOC_Os06g10520	17.1368	4.16324	2.04131	6.24e-58	2.8e-56	up	ATPANK2	pantothenate kinase 2	GO:0004594,GO:0005524,GO:0015937	K09680-ko00770 Pantothenate and CoA biosynthesis	KOG2201-Pantothenate kinase PanK and related proteins[H]
LOC_Os03g08170	16.4447	5.90484	1.47765	4.43e-18	5.21e-17	up	-	Protein kinase superfamily protein	GO:0006468,GO:0004672	-	KOG1187-Serine/threonine protein kinase[T]
LOC_Os01g12760	5.0641	1.53869	1.7186	1.36e-08	8.14e-08	up	CYP71A25	cytochrome P450, family 71, subfamily A, polypeptide 25	GO:0005506,GO:0016705,GO:0020037,GO:0055114	-	KOG0156-Cytochrome P450 CYP2 subfamily[Q]
LOC_Os11g05556	19.2209	39.0947	-1.0243	1.16e-18	1.42e-17	down	54CP	chloroplast signal recognition particle 54 kDa subunit	GO:0048500,GO:0008312,GO:0006614,GO:0005525	K03106-ko03060 Protein export;ko03070 Bacterial secretion system;ko02024 Quorum sensing	KOG0780-Signal recognition particle, subunit Srp54[U]
LOC_Os09g15820	45.1499	94.0494	-1.05869	1.25e-28	2.38e-27	down	-	Galactose mutarotase-like superfamily protein	GO:0005975,GO:0016853	K01792-ko00010 Glycolysis / Gluconeogenesis	KOG1594-Uncharacterized enzymes related to aldose 1-epimerase[G]
LOC_Os08g01950	6.88038	0.113715	5.91899	0.00502843	0.0135874	up	-	HXXXD-type acyl-transferase family protein	GO:0016747	-	-
LOC_Os02g11859	14.0979	2.4503	2.52445	1.41e-15	1.43e-14	up	-	-	-	-	-
LOC_Os01g62430	5.78498	1.56685	1.88445	1.19e-07	6.47e-07	up	-	Calcium-dependent lipid-binding (CaLB domain) family protein	GO:0005515	-	KOG1030-Predicted Ca2+-dependent phospholipid-binding protein[R]
LOC_Os11g05550	30.9737	100.263	-1.69468	8.31e-70	4.63e-68	down	-	Protein of unknown function (DUF3049)	-	-	-
LOC_Os04g46020	20.892	9.07407	1.20313	2.37e-21	3.31e-20	up	GATA26	GATA transcription factor 26	GO:0003700,GO:0043565,GO:0008270,GO:0006355	-	-
LOC_Os01g13210	234.852	471.216	-1.00464	3.92e-42	1.17e-40	down	ATPCAP1	plasma-membrane associated cation-binding protein 1	GO:0046658,GO:0051716	-	-
LOC_Os05g25870	2.41773	6.69997	-1.4705	1.85e-06	8.82e-06	down	-	N2,N2-dimethylguanosine tRNA methyltransferase	GO:0004809,GO:0008033,GO:0003723	-	-
LOC_Os08g04470	34.5065	15.0924	1.19304	1.14e-21	1.63e-20	up	B80	plant U-box 8	GO:0016567,GO:0004842	-	-
LOC_Os01g54810	5.4862	2.33745	1.23087	1.44e-05	6.09e-05	up	-	alpha/beta-Hydrolases superfamily protein	GO:0006629	-	-
LOC_Os02g26470	41.6807	11.2282	1.89225	2.14e-20	2.85e-19	up	-	-	-	-	-
LOC_Os03g58740	19.164	8.42424	1.18578	3.57e-18	4.22e-17	up	-	Protein of unknown function (DUF569)	-	-	-
LOC_Os09g27580	61.456	6.42979	3.25671	2.61e-273	1.17e-270	up	ATKT1	potassium transporter 1	GO:0016020,GO:0015079,GO:0071805	-	-
LOC_Os06g05380	3.92188	8.85452	-1.17487	7.74e-08	4.3e-07	down	ATWRKY72	WRKY DNA-binding protein 72	GO:0003700,GO:0043565,GO:0006355	-	-
LOC_Os06g46140	40.0648	2.70819	3.88694	3.23e-162	5.65e-160	up	-	-	-	-	-
LOC_Os02g37700	26.3147	10.6338	1.30721	1.1e-21	1.58e-20	up	-	alpha/beta-Hydrolases superfamily protein	GO:0008374,GO:0006629	-	KOG2369-Lecithin:cholesterol acyltransferase (LCAT)/Acyl-ceramide synthase[I]
LOC_Os04g37820	62.7162	22.0499	1.50807	9.82e-36	2.45e-34	up	AtUGT85A2	UDP-glucosyl transferase 85A2	GO:0016758,GO:0008152	-	-
LOC_Os01g60860	27.3516	7.4642	1.87357	9.98e-33	2.25e-31	up	-	ARM repeat superfamily protein	GO:0016567,GO:0004842,GO:0005515	-	-
LOC_Os04g45970	23.4918	8.39933	1.48381	1.17e-31	2.52e-30	up	GDH2	glutamate dehydrogenase 2	GO:0006520,GO:0055114,GO:0016491	-	-
LOC_Os05g02200	20.7544	8.5535	1.27883	2.52e-14	2.35e-13	up	-	receptor-like protein kinase-related family protein	-	-	-
LOC_Os07g35680	78.8883	39.18	1.00969	1.95e-44	6.24e-43	up	CRK8	cysteine-rich RLK (RECEPTOR-like protein kinase) 8	GO:0006468,GO:0004672	-	KOG1187-Serine/threonine protein kinase[T]
LOC_Os03g62270	1.6935	10.6338	-2.65058	1.65e-42	4.97e-41	down	-	MATE efflux family protein	GO:0006855,GO:0015297,GO:0016020,GO:0055085,GO:0015238	-	KOG1347-Uncharacterized membrane protein, predicted efflux pump[R]
LOC_Os12g20144	2.49742	5.48245	-1.13438	3.24e-05	0.000130403	down	-	-	-	-	-
LOC_Os03g52460	34.7762	74.9341	-1.10752	1.77e-33	4.07e-32	down	ADG2	ADP glucose pyrophosphorylase large subunit 1	GO:0016779,GO:0009058	K00975-ko00500 Starch and sucrose metabolism;ko00520 Amino sugar and nucleotide sugar metabolism	KOG1322-GDP-mannose pyrophosphorylase/mannose-1-phosphate guanylyltransferase[M]
LOC_Os01g62190	5.4092	0.811981	2.7359	3.03e-10	2.1e-09	up	-	C2H2-type zinc finger family protein	-	-	-
LOC_Os06g42030	2.03002	5.04154	-1.31237	1.48e-18	1.79e-17	down	-	Potassium transporter family protein	GO:0016020,GO:0015079,GO:0071805	-	-
LOC_Os01g66850	9.10224	2.31176	1.97723	2.22e-17	2.51e-16	up	-	Pectinacetylesterase family protein	GO:0016787	-	KOG4287-Pectin acetylesterase and similar proteins[M]
LOC_Os03g04060	85.8737	24.3527	1.81813	1.66e-67	8.87e-66	up	ATHCHIB	basic chitinase	GO:0004568,GO:0006032,GO:0016998	-	KOG4742-Predicted chitinase[R]
LOC_Os05g45830	4.42361	9.8245	-1.15116	4.17e-13	3.6e-12	down	-	CASC3/Barentsz eIF4AIII binding	-	-	-
LOC_Os09g35010	6.98115	2.56579	1.44406	7.68e-07	3.83e-06	up	ATCBF3	dehydration response element B1A	GO:0003700,GO:0006355	-	-
LOC_Os02g32980	28.6861	8.57398	1.74231	1.32e-22	1.97e-21	up	-	RmlC-like cupins superfamily protein	-	-	-
LOC_Os06g39716	35.3785	76.6564	-1.11553	2.43e-14	2.28e-13	down	-	ribosomal protein S18	GO:0003735,GO:0005622,GO:0006412,GO:0005840	K02963-ko03010 Ribosome	-
LOC_Os11g36070	9.18288	19.6101	-1.09458	2.36e-20	3.13e-19	down	-	Polyketide cyclase/dehydrase and lipid transport superfamily protein	-	-	-
LOC_Os09g25060	438.658	17.1239	4.67901	0	0	up	ATWRKY40	WRKY DNA-binding protein 40	GO:0003700,GO:0043565,GO:0006355	-	-
LOC_Os01g53150	70.3168	144.211	-1.03624	4.89e-41	1.41e-39	down	-	P-loop containing nucleoside triphosphate hydrolases superfamily protein	GO:0005525	-	KOG2486-Predicted GTPase[R]
LOC_Os03g58500	5.25303	0.532924	3.30115	5.35e-05	0.000208626	up	-	-	-	-	-
LOC_Os01g45370	12.3023	24.9352	-1.01925	5.48e-16	5.66e-15	down	-	Radical SAM superfamily protein	GO:0005737,GO:0003824,GO:0051536,GO:0006364,GO:0008173	-	-
LOC_Os12g13120	12.2101	48.5685	-1.99195	5.59e-57	2.45e-55	down	HINT3	histidine triad nucleotide-binding 3	-	-	KOG3275-Zinc-binding protein of the histidine triad (HIT) family[T]
LOC_Os09g31270	8.72225	3.92391	1.15241	1.13e-09	7.47e-09	up	-	Pectin lyase-like superfamily protein	GO:0005975,GO:0004650	-	-
LOC_Os04g43680	34.8317	3.951	3.14011	5.76e-83	4.05e-81	up	ATMYB15	myb domain protein 15	-	-	-
LOC_Os01g40260	51.6906	3.43381	3.91202	1.07e-162	1.89e-160	up	ATWRKY50	WRKY DNA-binding protein 50	GO:0003700,GO:0043565,GO:0006355	-	-
LOC_Os04g27020	19.4765	0.546963	5.15415	7.62e-89	5.78e-87	up	CYP71B7	cytochrome P450, family 71 subfamily B, polypeptide 7	GO:0005506,GO:0016705,GO:0020037,GO:0055114	-	KOG0156-Cytochrome P450 CYP2 subfamily[Q]
LOC_Os03g40600	3.95376	14.2373	-1.84837	1.04e-16	1.13e-15	down	CYP78A10	cytochrome P450, family 78, subfamily A, polypeptide 10	GO:0005506,GO:0016705,GO:0020037,GO:0055114	-	-
LOC_Os05g30760	17.7665	1.26037	3.81724	5.24e-10	3.57e-09	up	ATMES7	methyl esterase 7	-	-	-
LOC_Os11g04560	67.3474	6.17919	3.44613	1.04e-100	9.28e-99	up	-	Calcium-binding EF-hand family protein	-	K13448-ko04626 Plant-pathogen interaction	KOG0027-Calmodulin and related proteins (EF-Hand superfamily)[T]
LOC_Os09g36700	101.397	9.71631	3.38346	1.45e-105	1.36e-103	up	-	Ribonuclease T2 family protein	GO:0033897,GO:0003723	-	KOG1642-Ribonuclease, T2 family[A]
LOC_Os08g25900	23.143	53.5761	-1.21102	5.38e-31	1.13e-29	down	PPL1	PsbP-like protein 1	GO:0009523,GO:0009654,GO:0015979,GO:0005509,GO:0019898	K02717-ko00195 Photosynthesis	-
LOC_Os01g63460	11.1318	23.0688	-1.05126	1.26e-18	1.54e-17	down	-	Duplicated homeodomain-like superfamily protein	-	-	KOG0724-Zuotin and related molecular chaperones (DnaJ superfamily), contains DNA-binding domains[O]
LOC_Os01g72009	868.256	315.563	1.46019	1.02e-110	1.05e-108	up	-	-	-	-	-
LOC_Os10g41580	7.90944	3.15625	1.32536	6.5e-10	4.39e-09	up	-	SBP (S-ribonuclease binding protein) family protein	-	-	KOG1100-Predicted E3 ubiquitin ligase[O]
LOC_Os03g62850	4.93762	10.1098	-1.03386	5.51e-13	4.7e-12	down	AAE16	AMP-dependent synthetase and ligase family protein	GO:0003824,GO:0008152	K01897-ko01212 Fatty acid metabolism;ko00061 Fatty acid biosynthesis;ko00071 Fatty acid degradation;ko04146 Peroxisome;ko02024 Quorum sensing;ko04920 Adipocytokine signaling pathway;ko03320 PPAR signaling pathway	KOG1180-Acyl-CoA synthetase[I]
LOC_Os04g31760	27.8136	322.587	-3.53583	1.28e-252	4.88e-250	down	-	-	-	-	-
LOC_Os04g58090	64.7473	4.60258	3.81431	2.24e-156	3.55e-154	up	NHL25	NDR1/HIN1-like 25	-	-	-
LOC_Os06g10790	10.8901	1.98145	2.45839	4.5e-20	5.89e-19	up	-	Concanavalin A-like lectin protein kinase family protein	GO:0006468,GO:0030246,GO:0005524,GO:0004672	-	KOG1187-Serine/threonine protein kinase[T]
LOC_Os06g29844	25.5408	8.82878	1.53252	1.55e-39	4.29e-38	up	-	MATE efflux family protein	GO:0006855,GO:0015297,GO:0016020,GO:0055085,GO:0015238	-	KOG1347-Uncharacterized membrane protein, predicted efflux pump[R]
LOC_Os09g21210	41.0947	4.85911	3.08019	5.48e-147	8.09e-145	up	-	glycosyl hydrolase family 81 protein	GO:0052862,GO:0052861,GO:0016998	-	-
LOC_Os02g39660	5.63083	0.90395	2.63903	3.24e-21	4.49e-20	up	EFR	EF-TU receptor	GO:0005515	-	KOG0472-Leucine-rich repeat protein[S]
LOC_Os02g12560	9.16934	1.54488	2.56932	1.62e-07	8.68e-07	up	-	-	-	-	-
LOC_Os04g44250	28.0324	7.67495	1.86886	3.81e-30	7.72e-29	up	UGT73C6	UDP-glucosyl transferase 73C6	GO:0016758,GO:0008152	-	-
LOC_Os05g02070	2.93705	19.9304	-2.76253	1.5e-29	2.96e-28	down	-	-	-	-	-
LOC_Os06g21570	0.945457	6.0946	-2.68845	9.5e-19	1.17e-17	down	BGLU13	beta glucosidase 13	GO:0005975,GO:0004553	K01188-ko00500 Starch and sucrose metabolism;ko00460 Cyanoamino acid metabolism;ko00940 Phenylpropanoid biosynthesis	-
LOC_Os06g13660	19.7121	42.6049	-1.11194	8.5e-31	1.77e-29	down	EMB1030	Alanyl-tRNA synthetase, class IIc	GO:0004813,GO:0003676,GO:0000166,GO:0043039,GO:0005524,GO:0006419,GO:0016876	K01872-ko00970 Aminoacyl-tRNA biosynthesis	-
LOC_Os07g29290	25.1994	6.26084	2.00896	1.35e-41	3.97e-40	up	ATEXLA1	expansin-like A1	-	-	-
LOC_Os12g29570	3.34306	16.6065	-2.3125	2.62e-14	2.45e-13	down	OHP	one helix protein	-	-	-
LOC_Os09g29404	5.86977	2.8985	1.018	8.94e-06	3.91e-05	up	ATISA3	isoamylase 3	GO:0003824	-	-
LOC_Os03g19700	13.6276	1.07836	3.65963	7.68e-60	3.53e-58	up	-	Plant protein of unknown function (DUF247)	-	-	-
LOC_Os02g04170	5.91025	2.87583	1.03924	7.25e-08	4.04e-07	up	AO	L-aspartate oxidase	GO:0055114,GO:0016491	K00278-ko00250 Alanine, aspartate and glutamate metabolism;ko00760 Nicotinate and nicotinamide metabolism	-
LOC_Os05g40960	1.83151	14.3914	-2.9741	3.28e-48	1.16e-46	down	ATMYR1	myb-related protein 1	-	-	-
LOC_Os01g53330	14.2261	32.8594	-1.20777	4.31e-26	7.46e-25	down	UGT88A1	UDP-glucosyl transferase 88A1	GO:0016758,GO:0008152	-	-
LOC_Os07g30670	660.433	1443.8	-1.12838	6.81e-73	4.1e-71	down	NDF4	NDH-dependent cyclic electron flow 1	GO:0051536,GO:0009055	-	-
LOC_Os12g10640	6.74592	14.5606	-1.10998	1.23e-10	8.87e-10	down	-	P-loop containing nucleoside triphosphate hydrolases superfamily protein	GO:0005524	-	-
LOC_Os03g09840	30.2551	10.1653	1.57353	1.72e-32	3.83e-31	up	-	Calcium-dependent lipid-binding (CaLB domain) family protein	GO:0005515	-	-
LOC_Os02g42440	42.9225	17.7856	1.27103	9.47e-24	1.5e-22	up	-	GRAM domain-containing protein / ABA-responsive protein-related	-	-	-
LOC_Os05g33130	102.846	0.468878	7.77706	4.66e-58	2.1e-56	up	ATHCHIB	basic chitinase	GO:0004568,GO:0006032,GO:0008061,GO:0016998	K01183-ko00520 Amino sugar and nucleotide sugar metabolism	KOG4742-Predicted chitinase[R]
LOC_Os07g05400	66.7172	26.1961	1.3487	2.11e-40	5.98e-39	up	ATRFNR1	root FNR 1	GO:0055114,GO:0016491	K02641-ko00195 Photosynthesis	-
LOC_Os03g26990	6.60213	2.38375	1.4697	3.04e-09	1.93e-08	up	-	VQ motif-containing protein	-	-	-
LOC_Os05g35266	3.59386	8.86341	-1.30233	3.37e-12	2.72e-11	down	-	Galactosyltransferase family protein	GO:0016020,GO:0008378,GO:0006486	-	KOG2288-Galactosyltransferases[G]
LOC_Os11g05552	8.67999	24.4869	-1.49624	2.71e-29	5.28e-28	down	54CP	chloroplast signal recognition particle 54 kDa subunit	GO:0006614,GO:0005525	K03106-ko03060 Protein export;ko03070 Bacterial secretion system;ko02024 Quorum sensing	-
LOC_Os10g38360	48.4223	0.20026	7.91765	2.13e-11	1.62e-10	up	ATGSTU18	glutathione S-transferase TAU 18	GO:0005515	K00799-ko00480 Glutathione metabolism;ko00980 Metabolism of xenobiotics by cytochrome P450;ko00982 Drug metabolism - cytochrome P450;ko05204 Chemical carcinogenesis;ko01524 Platinum drug resistance	KOG0406-Glutathione S-transferase[O]
LOC_Os03g27230	35.2261	15.8678	1.15055	1.75e-25	2.96e-24	up	-	Class-II DAHP synthetase family protein	GO:0003849,GO:0009073	K01626-ko01230 Biosynthesis of amino acids;ko00400 Phenylalanine, tyrosine and tryptophan biosynthesis;ko02024 Quorum sensing	-
LOC_Os04g37790	15.1797	6.6937	1.18127	2.69e-08	1.56e-07	up	-	Myosin heavy chain-related protein	-	-	-
LOC_Os07g25410	5.63956	14.936	-1.40514	9.87e-17	1.07e-15	down	MAP1B	methionine aminopeptidase 1B	-	-	-
LOC_Os05g04510	1545.29	456.217	1.76009	3.97e-135	5.45e-133	up	AtSAM1	S-adenosylmethionine synthetase 1	GO:0006556,GO:0004478,GO:0005524	K00789-ko01230 Biosynthesis of amino acids;ko00270 Cysteine and methionine metabolism	-
LOC_Os07g09040	10.4218	29.0389	-1.47838	5.37e-23	8.13e-22	down	-	FKBP-like peptidyl-prolyl cis-trans isomerase family protein	GO:0006457	-	KOG0544-FKBP-type peptidyl-prolyl cis-trans isomerase[O]
LOC_Os01g71740	5.12662	2.46542	1.05617	3.21e-05	0.000129386	up	BAT1	bidirectional amino acid transporter 1	GO:0003333,GO:0016020,GO:0055085,GO:0006810,GO:0015171	-	KOG1289-Amino acid transporters[E]
LOC_Os07g09310	17.4013	3.28908	2.40344	9.39e-42	2.77e-40	up	ATH2	thioredoxin 2	GO:0045454,GO:0015035,GO:0006662	-	KOG0907-Thioredoxin[O]
LOC_Os10g30530	6.77077	1.56286	2.11513	8.07e-16	8.26e-15	up	RLK	receptor lectin kinase	GO:0006468,GO:0030246,GO:0005524,GO:0004672	-	KOG1187-Serine/threonine protein kinase[T]
LOC_Os10g25420	28.9293	1.93397	3.90289	3.68e-129	4.8e-127	up	-	SGNH hydrolase-type esterase superfamily protein	GO:0016788	-	-
LOC_Os07g03820	6.29861	1.42453	2.14454	2.34e-18	2.81e-17	up	-	Concanavalin A-like lectin protein kinase family protein	GO:0006468,GO:0030246,GO:0005524,GO:0004672	-	KOG1187-Serine/threonine protein kinase[T]
LOC_Os01g45450	7.22625	1.70299	2.08517	7.55e-18	8.77e-17	up	-	P-loop containing nucleoside triphosphate hydrolases superfamily protein	GO:0005524	-	KOG0743-AAA+-type ATPase[O]
LOC_Os04g43910	2.18005	5.77016	-1.40425	2.26e-11	1.72e-10	down	ARF16	auxin response factor 16	GO:0009725,GO:0005634,GO:0006355,GO:0003677	-	-
LOC_Os01g43851	72.4078	29.2234	1.30902	4.31e-42	1.28e-40	up	CYP72A14	cytochrome P450, family 72, subfamily A, polypeptide 14	GO:0005506,GO:0016705,GO:0020037,GO:0055114	-	KOG0157-Cytochrome P450 CYP4/CYP19/CYP26 subfamilies[QI]
LOC_Os01g04800	13.695	1.78239	2.94176	1.14e-39	3.16e-38	up	EDF1	AP2/B3 transcription factor family protein	GO:0003700,GO:0006355,GO:0003677	-	-
LOC_Os03g05530	3.20689	8.63232	-1.42858	6.15e-13	5.24e-12	down	-	nodulin MtN21 /EamA-like transporter family protein	GO:0016021,GO:0016020,GO:0022857	-	-
LOC_Os03g01090	5.17165	1.96691	1.3947	0.000128688	0.000472145	up	-	peptidyl-prolyl cis-trans isomerases	GO:0000413,GO:0006457,GO:0003755	-	KOG0884-Similar to cyclophilin-type peptidyl-prolyl cis-trans isomerase[O]
LOC_Os08g40919	10.2909	22.1339	-1.10489	4.23e-26	7.33e-25	down	-	chaperone protein dnaJ-related	-	-	-
LOC_Os07g48490	504.818	2519.48	-2.31929	1.02e-293	5.33e-291	down	-	hydroxyproline-rich glycoprotein family protein	-	-	-
LOC_Os06g09900	119.672	258.931	-1.11348	8.76e-49	3.11e-47	down	-	Protein of unknown function (DUF1677)	-	-	-
LOC_Os04g56700	46.4347	0.451546	6.68419	5.92e-191	1.33e-188	up	F3\'H	flavanone 3-hydroxylase	GO:0055114,GO:0016491	K00475-ko00941 Flavonoid biosynthesis	KOG0143-Iron/ascorbate family oxidoreductases[QR]
LOC_Os02g44880	25.0463	2.61935	3.25732	4.2e-84	3.02e-82	up	-	Arabidopsis protein of unknown function (DUF241)	-	-	-
LOC_Os10g02260	5.59006	14.0015	-1.32465	1.01e-19	1.3e-18	down	ATPTR2	peptide transporter 2	GO:0005215,GO:0016020,GO:0006810	-	KOG1237-H+/oligopeptide symporter[E]
LOC_Os09g30300	367.092	100.95	1.8625	1.88e-64	9.45e-63	up	-	-	-	-	-
LOC_Os11g44870	19.6908	5.94597	1.72754	4.85e-35	1.18e-33	up	MCA1	PLAC8 family protein	-	-	-
LOC_Os02g08010	7.61742	2.73079	1.47998	2.86e-08	1.66e-07	up	ACA8	autoinhibited Ca2+ -ATPase, isoform 8	-	-	-
LOC_Os11g32290	9.16317	0.466103	4.29713	2.62e-28	4.96e-27	up	-	Polynucleotidyl transferase, ribonuclease H-like superfamily protein	GO:0008270	-	-
LOC_Os05g48210	79.9782	22.3983	1.83622	8.31e-48	2.9e-46	up	-	-	-	-	-
LOC_Os12g43890	42.5543	7.87599	2.43377	8.15e-66	4.24e-64	up	HOS3-1	GNS1/SUR4 membrane protein family	GO:0016021	-	KOG3071-Fatty acyl-CoA elongase/Polyunsaturated fatty acid specific elongation enzyme[I]
LOC_Os10g41980	226.176	3.16094	6.16095	1.29e-63	6.43e-62	up	-	-	-	-	-
LOC_Os03g12790	2.68419	9.65399	-1.84664	2.88e-16	3.02e-15	down	ZF14	MATE efflux family protein	GO:0006855,GO:0015297,GO:0016020,GO:0055085,GO:0015238	-	KOG1347-Uncharacterized membrane protein, predicted efflux pump[R]
LOC_Os10g38080	2.0914	5.83943	-1.48136	5.79e-09	3.59e-08	down	SDD1	Subtilase family protein	GO:0006508,GO:0004252	-	-
LOC_Os02g53240	7.92537	1.69532	2.22492	2.76e-06	1.29e-05	up	-	-	-	-	-
LOC_Os01g48990	61.4156	142.454	-1.21382	4.72e-48	1.66e-46	down	-	P-loop containing nucleoside triphosphate hydrolases superfamily protein	-	K15918-ko01200 Carbon metabolism;ko00630 Glyoxylate and dicarboxylate metabolism;ko00561 Glycerolipid metabolism;ko00260 Glycine, serine and threonine metabolism	KOG2878-Predicted kinase[R]
LOC_Os03g12890	12.4712	2.37562	2.39223	8.38e-37	2.15e-35	up	ATBCAT-5	branched-chain amino acid aminotransferase 5 / branched-chain amino acid transaminase 5 (BCAT5)	GO:0003824,GO:0008152	K00826-ko01210 2-Oxocarboxylic acid metabolism;ko01230 Biosynthesis of amino acids;ko00270 Cysteine and methionine metabolism;ko00280 Valine, leucine and isoleucine degradation;ko00290 Valine, leucine and isoleucine biosynthesis;ko00770 Pantothenate and CoA biosynthesis	KOG0975-Branched chain aminotransferase BCAT1, pyridoxal phosphate enzymes type IV superfamily[E]
LOC_Os11g34080	58.5832	21.006	1.47968	4.15e-41	1.21e-39	up	SBP1	S-ribonuclease binding protein 1	-	-	KOG1100-Predicted E3 ubiquitin ligase[O]
LOC_Os09g34320	50.0404	20.9235	1.25797	1.98e-31	4.23e-30	up	-	S-adenosyl-L-methionine-dependent methyltransferases superfamily protein	-	-	-
LOC_Os09g20090	25.0346	0.57216	5.45136	1.6e-164	2.92e-162	up	-	Cupredoxin superfamily protein	GO:0005507,GO:0055114,GO:0016491	-	KOG1263-Multicopper oxidases[Q]
LOC_Os06g11860	15.1745	1.8313	3.05071	7.16e-72	4.21e-70	up	RAP2.4	related to AP2 4	GO:0003700,GO:0006355	-	-
LOC_Os04g54070	2.14963	5.04965	-1.2321	1.69e-09	1.1e-08	down	ARK3	receptor kinase 3	GO:0006468,GO:0004672,GO:0048544	-	KOG1187-Serine/threonine protein kinase[T]
LOC_Os12g02060	5.71474	0.307323	4.21686	0.000201318	0.000715994	up	-	Peroxidase superfamily protein	GO:0004601,GO:0020037,GO:0055114,GO:0006979	K00430-ko00940 Phenylpropanoid biosynthesis	-
LOC_Os01g10440	11.6723	4.31624	1.43524	3.21e-18	3.82e-17	up	-	Core-2/I-branching beta-1,6-N-acetylglucosaminyltransferase family protein	GO:0008375,GO:0016020	K00771-ko00532 Glycosaminoglycan biosynthesis - chondroitin sulfate / dermatan sulfate;ko00534 Glycosaminoglycan biosynthesis - heparan sulfate / heparin	KOG0799-Branching enzyme[G]
LOC_Os01g39330	14.7693	1.35875	3.44225	1.46e-40	4.16e-39	up	-	basic helix-loop-helix (bHLH) DNA-binding family protein	GO:0046983	-	-
LOC_Os05g02760	5.70129	0.155139	5.19966	4.11e-18	4.84e-17	up	-	-	-	-	-
LOC_Os07g47700	13.0519	35.4314	-1.44077	4.17e-35	1.02e-33	down	ATUXS2	NAD(P)-binding Rossmann-fold superfamily protein	GO:0003854,GO:0016616,GO:0055114,GO:0006694	K08678-ko00500 Starch and sucrose metabolism;ko00520 Amino sugar and nucleotide sugar metabolism	-
LOC_Os02g48080	13.8167	5.64177	1.2922	2.34e-16	2.47e-15	up	B120	S-locus lectin protein kinase family protein	GO:0006468,GO:0004672	-	KOG1187-Serine/threonine protein kinase[T]
LOC_Os03g35920	6.7628	2.95371	1.19509	0.00193765	0.00573305	up	-	-	-	-	-
LOC_Os01g55880	4.44775	11.2798	-1.34259	3.04e-12	2.46e-11	down	-	uvrB/uvrC motif-containing protein	GO:0005515,GO:0003677	-	-
LOC_Os01g02880	124.851	42.2232	1.5641	4.33e-47	1.47e-45	up	-	Aldolase superfamily protein	GO:0006096,GO:0004332	K01623-ko01200 Carbon metabolism;ko01230 Biosynthesis of amino acids;ko00010 Glycolysis / Gluconeogenesis;ko00030 Pentose phosphate pathway;ko00051 Fructose and mannose metabolism;ko00710 Carbon fixation in photosynthetic organisms;ko00680 Methane metabolism	-
LOC_Os06g24190	7.31107	14.7687	-1.01439	6.76e-06	3e-05	down	-	-	-	-	-
LOC_Os01g32780	75.6506	14.7622	2.35744	3.9e-71	2.24e-69	up	-	Adenine nucleotide alpha hydrolases-like superfamily protein	GO:0006950	-	-
LOC_Os04g52730	24.4943	12.2164	1.00363	1.6e-17	1.82e-16	up	HSR8	NAD(P)-binding Rossmann-fold superfamily protein	-	K12448-ko00520 Amino sugar and nucleotide sugar metabolism	KOG1371-UDP-glucose 4-epimerase/UDP-sulfoquinovose synthase[M]
LOC_Os01g48380	40.5984	92.2896	-1.18475	2.92e-30	5.95e-29	down	EMB2279	pentatricopeptide (PPR) repeat-containing protein	-	-	-
LOC_Os09g04430	7.2534	0.850518	3.09224	3.54e-21	4.9e-20	up	-	-	-	-	-
LOC_Os05g38880	17.0316	55.6418	-1.70796	3.11e-20	4.1e-19	down	-	-	-	-	-
LOC_Os05g03960	27.08	12.9826	1.06064	0.00147425	0.00446752	up	-	-	-	-	-
LOC_Os05g50570	6.45994	0.442356	3.86824	1.19e-27	2.18e-26	up	scpl50	serine carboxypeptidase-like 50	GO:0006508,GO:0004185	-	KOG1282-Serine carboxypeptidases (lysosomal cathepsin A)[OE]
LOC_Os11g32940	3.74279	9.18492	-1.29515	3.74e-09	2.36e-08	down	-	F-box/RNI-like superfamily protein	-	-	-
LOC_Os01g58022	97.3494	219.369	-1.17212	2.84e-32	6.24e-31	down	-	photosystem II reaction center protein G	GO:0051536,GO:0055114	K05582-ko00190 Oxidative phosphorylation	KOG1687-NADH-ubiquinone oxidoreductase, NUFS7/PSST/20 kDa subunit[C]
LOC_Os03g06230	92.0529	243.166	-1.4014	5.83e-104	5.38e-102	down	NDF2	NDH-dependent cyclic electron flow 1	-	-	KOG1594-Uncharacterized enzymes related to aldose 1-epimerase[G]
LOC_Os09g24406	23.8905	49.9912	-1.06524	1.7e-11	1.3e-10	down	-	-	-	-	-
LOC_Os04g54800	7.90655	3.51263	1.1705	1.88e-05	7.82e-05	up	ATSK1	shikimate kinase 1	-	K00891-ko01230 Biosynthesis of amino acids;ko00400 Phenylalanine, tyrosine and tryptophan biosynthesis	-
LOC_Os10g21342	74.3272	155.305	-1.06314	8.58e-17	9.34e-16	down	-	ribosomal protein L14	GO:0003735,GO:0006412,GO:0005840	K02874-ko03010 Ribosome	KOG0901-60S ribosomal protein L14/L17/L23[J]
LOC_Os10g21346	40.2081	86.0666	-1.09797	0.00292993	0.00834792	down	-	structural constituent of ribosome	-	K02982-ko03010 Ribosome	-
LOC_Os09g32200	7.39854	16.3026	-1.13979	4.05e-13	3.49e-12	down	-	Mitochondrial substrate carrier family protein	-	-	KOG0752-Mitochondrial solute carrier protein[C]
LOC_Os06g47910	13.271	0.92151	3.84814	2.71e-72	1.61e-70	up	-	GDSL-like Lipase/Acylhydrolase superfamily protein	GO:0016788	-	-
LOC_Os05g05030	161.273	18.5667	3.11871	1.74e-185	3.71e-183	up	-	-	-	-	-
LOC_Os04g36054	4.83735	12.573	-1.37804	3.04e-29	5.91e-28	down	ARF1	auxin response factor 1	GO:0006355,GO:0005634,GO:0009725,GO:0003677	K14486-ko04075 Plant hormone signal transduction	-
LOC_Os06g47220	9.95289	48.6742	-2.28997	4.55e-60	2.11e-58	down	-	Protein of unknown function (DUF3511)	-	-	-
LOC_Os04g45834	59.1721	147.653	-1.31922	1.16e-43	3.6e-42	down	-	Protein of unknown function, DUF584	-	-	-
LOC_Os03g27590	21.6398	5.35392	2.01502	1.39e-44	4.48e-43	up	SCPL51	serine carboxypeptidase-like 51	GO:0006508,GO:0004185	-	KOG1283-Serine carboxypeptidases[O]
LOC_Os09g38920	15.8086	7.04016	1.16703	1.15e-11	8.98e-11	up	SAG12	senescence-associated gene 12	GO:0006508,GO:0008234	-	KOG1542-Cysteine proteinase Cathepsin F[O]
LOC_Os08g31140	7.59839	0.302536	4.65052	1.38e-34	3.31e-33	up	-	Heavy metal transport/detoxification superfamily protein	GO:0046872,GO:0030001	-	KOG1603-Copper chaperone[P]
[truncated: 672 more rows]
