# Supplementary material for: Transcriptional Profile Corroborates that bml Mutant Plays likely Role in Premature Leaf Senescence of Rice (Oryza sativa L.)
Source: Int J Mol Sci. 2019 Apr 5;20(7):1708. doi: 10.3390/ijms20071708 (PMC6480502; doi:10.3390/ijms20071708)
Supplement: Supplementary file 1 [file ijms-20-01708-s001.zip › Supplementary materials/Table S5.xls]

## Sheet: Sheet1
Table S5	GO enrichment analyses of DEGs
Ontology	Term	GO.ID	Significant	Annotated	Qvalue
biological process	single-organism process	GO:0044699	399	3272	0.00433147
biological process	metabolic process	GO:0008152	864	8322	1
biological process	growth	GO:0040007	2	12	1
biological process	response to stimulus	GO:0050896	94	892	1
biological process	establishment of localization	GO:0051234	141	1351	1
biological process	localization	GO:0051179	141	1356	1
biological process	multi-organism process	GO:0051704	10	114	1
biological process	regulation of biological process	GO:0050789	140	1480	1
biological process	reproduction	GO:0000003	8	116	1
biological process	reproductive process	GO:0022414	8	116	1
biological process	developmental process	GO:0032502	6	95	1
biological process	multicellular organismal process	GO:0032501	13	186	1
biological process	biological regulation	GO:0065007	144	1594	1
biological process	signaling	GO:0023052	13	207	1
biological process	negative regulation of biological process	GO:0048519	2	82	1
biological process	cellular component organization or biogenesis	GO:0071840	19	460	1
biological process	cellular process	GO:0009987	502	5960	1
biological process	immune system process	GO:0002376	0	2	1
biological process	biological adhesion	GO:0022610	0	1	1
biological process	biological phase	GO:0044848	0	1	1
biological process	rhythmic process	GO:0048511	0	2	1
biological process	positive regulation of biological process	GO:0048518	0	28	1
cellular component	membrane	GO:0016020	185	1903	0.03176
cellular component	extracellular region	GO:0005576	11	72	1
cellular component	membrane part	GO:0044425	103	1073	1
cellular component	extracellular matrix	GO:0031012	1	4	1
cellular component	extracellular region part	GO:0044421	2	25	1
cellular component	supramolecular fiber	GO:0099512	1	22	1
cellular component	macromolecular complex	GO:0032991	64	1060	1
cellular component	organelle	GO:0043226	80	1443	1
cellular component	cell	GO:0005623	128	2049	1
cellular component	cell part	GO:0044464	128	2049	1
cellular component	organelle part	GO:0044422	10	522	1
cellular component	membrane-enclosed lumen	GO:0031974	0	100	1
molecular function	catalytic activity	GO:0003824	814	7798	0.00096995
molecular function	nucleic acid binding transcription factor activity	GO:0001071	75	507	0.00646633
molecular function	antioxidant activity	GO:0016209	32	191	0.0769677
molecular function	electron carrier activity	GO:0009055	22	154	0.683653
molecular function	transporter activity	GO:0005215	90	793	0.686669
molecular function	structural molecule activity	GO:0005198	34	345	1
molecular function	signal transducer activity	GO:0004871	3	48	1
molecular function	enzyme regulator activity	GO:0030234	11	158	1
molecular function	nutrient reservoir activity	GO:0045735	1	27	1
molecular function	molecular function regulator	GO:0098772	11	177	1
molecular function	receptor activity	GO:0004872	1	31	1
molecular function	molecular transducer activity	GO:0060089	1	31	1
molecular function	transcription factor activity, protein binding	GO:0000988	2	51	1
molecular function	binding	GO:0005488	731	8331	1
molecular function	channel regulator activity	GO:0016247	0	1	1
molecular function	metallochaperone activity	GO:0016530	0	3	1
