# Supplementary material for: Transcriptional Profile Corroborates that bml Mutant Plays likely Role in Premature Leaf Senescence of Rice (Oryza sativa L.)
Source: Int J Mol Sci. 2019 Apr 5;20(7):1708. doi: 10.3390/ijms20071708 (PMC6480502; doi:10.3390/ijms20071708)
Supplement: Supplementary file 1 [file ijms-20-01708-s001.zip › Supplementary materials/Table S6.xls]

## Sheet: Sheet1
Table S6	KEGG barplot analyses of DEGs
Group	Subgroup	Sign	Anno
Cellular Processes	Cell growth and death	17	285
Cellular Processes	Cell motility	6	63
Cellular Processes	Cellular community	18	125
Cellular Processes	Transport and catabolism	30	421
Environmental Information Processing	Membrane transport	5	37
Environmental Information Processing	Signal transduction	69	831
Genetic Information Processing	Folding sorting and degradation	25	576
Genetic Information Processing	Replication and repair	5	169
Genetic Information Processing	Transcription	8	291
Genetic Information Processing	Translation	52	738
Metabolism	Amino acid metabolism	75	455
Metabolism	Biosynthesis of other secondary metabolites	63	300
Metabolism	Carbohydrate metabolism	92	680
Metabolism	Energy metabolism	63	465
Metabolism	Glycan biosynthesis and metabolism	5	114
Metabolism	Lipid metabolism	49	383
Metabolism	Metabolism of cofactors and vitamins	39	238
Metabolism	Metabolism of other amino acids	35	221
Metabolism	Metabolism of terpenoids and polyketides	31	195
Metabolism	Nucleotide metabolism	14	195
Metabolism	Overview	67	467
Metabolism	Xenobiotics biodegradation and metabolism	23	112
Organismal Systems	Aging	11	130
Organismal Systems	Circulatory system	4	69
Organismal Systems	Development	5	46
Organismal Systems	Digestive system	8	107
Organismal Systems	Endocrine system	20	294
Organismal Systems	Environmental adaptation	28	272
Organismal Systems	Excretory system	3	74
Organismal Systems	Immune system	16	238
Organismal Systems	Nervous system	16	220
Organismal Systems	Sensory system	2	17
