# Supplementary material for: Transcriptional Profile Corroborates that bml Mutant Plays likely Role in Premature Leaf Senescence of Rice (Oryza sativa L.)
Source: Int J Mol Sci. 2019 Apr 5;20(7):1708. doi: 10.3390/ijms20071708 (PMC6480502; doi:10.3390/ijms20071708)
Supplement: Supplementary file 1 [file ijms-20-01708-s001.zip › Supplementary materials/Table S7.xls]

## Sheet: Sheet1
Table S7	KEGG enrichment analyses of DEGs
id	Description	Significant	Annotated	Pvalue	Qvalue	Signi_id
ko00940	Phenylpropanoid biosynthesis	48/527	204/5226	9.07e-09	2e-06	LOC_Os07g48050(2.77297634908),LOC_Os05g25640(1.16599436227),LOC_Os04g39880(2.0481774805),LOC_Os05g04500(-1.86787331333),LOC_Os06g46799(1.20627784774),LOC_Os04g01470(4.14722429481),LOC_Os07g48010(-3.69075936068),LOC_Os03g53800(1.77071540236),LOC_Os04g42250(2.13517672987),LOC_Os03g55420(2.34384751368),LOC_Os02g41680(2.09460529804),LOC_Os09g04050(4.56810988674),LOC_Os03g13210(2.77347697726),LOC_Os08…
ko00980	Metabolism of xenobiotics by cytochrome P450	20/527	56/5226	2.02e-07	2.22e-05	LOC_Os10g38590(2.00003690709),LOC_Os07g28480(-1.21326702509),LOC_Os11g10520(1.9881984196),LOC_Os01g49720(3.91085870088),LOC_Os01g27210(1.65147678472),LOC_Os03g09020(6.63761515924),LOC_Os01g72120(2.95736369752),LOC_Os01g49710(4.40339771098),LOC_Os10g38470(1.862732274),LOC_Os03g08999(2.36307162127),LOC_Os10g38489(1.20226437099),LOC_Os09g29200(2.57080062707),LOC_Os01g72140(5.7630563854),LOC_Os10g381…
ko00982	Drug metabolism - cytochrome P450	20/527	61/5226	9.88e-07	7.25e-05	LOC_Os10g38590(2.00003690709),LOC_Os07g28480(-1.21326702509),LOC_Os11g10520(1.9881984196),LOC_Os01g49720(3.91085870088),LOC_Os01g27210(1.65147678472),LOC_Os03g09020(6.63761515924),LOC_Os01g72120(2.95736369752),LOC_Os01g49710(4.40339771098),LOC_Os10g38470(1.862732274),LOC_Os03g08999(2.36307162127),LOC_Os10g38489(1.20226437099),LOC_Os09g29200(2.57080062707),LOC_Os01g72140(5.7630563854),LOC_Os10g381…
ko00480	Glutathione metabolism	23/527	99/5226	9.22e-05	0.00406991	LOC_Os10g38590(2.00003690709),LOC_Os07g28480(-1.21326702509),LOC_Os02g38840(1.32016039005),LOC_Os01g49720(3.91085870088),LOC_Os01g27210(1.65147678472),LOC_Os01g72120(2.95736369752),LOC_Os01g49710(4.40339771098),LOC_Os10g38470(1.862732274),LOC_Os04g35520(2.00360304369),LOC_Os10g38489(1.20226437099),LOC_Os08g41090(-1.38326926063),LOC_Os09g29200(2.57080062707),LOC_Os01g72140(5.7630563854),LOC_Os10g3…
ko00904	Diterpenoid biosynthesis	12/527	35/5226	9.25e-05	0.00406991	LOC_Os06g39780(3.13389641093),LOC_Os02g36110(6.38335785457),LOC_Os02g36070(6.85929052886),LOC_Os04g09920(3.20067798514),LOC_Os04g44150(1.34555077658),LOC_Os02g36150(1.12520424081),LOC_Os06g37300(1.66075579056),LOC_Os02g36210(2.88508543418),LOC_Os01g55240(3.0331060599),LOC_Os03g63970(-2.73196072889),LOC_Os04g09900(8.04048009519),LOC_Os04g10010(5.05077922384)
ko00400	Phenylalanine, tyrosine and tryptophan biosynthesis	14/527	49/5226	0.000227256	0.00805004	LOC_Os04g33390(2.38052070573),LOC_Os03g50880(2.11358234387),LOC_Os06g42560(2.19988456287),LOC_Os07g42960(2.43775463177),LOC_Os01g27750(1.48747716426),LOC_Os01g55870(1.15355994891),LOC_Os11g42510(1.06655783359),LOC_Os06g04280(1.26226390031),LOC_Os09g08130(1.37617694162),LOC_Os03g27230(1.15054524645),LOC_Os04g54800(1.17049741203),LOC_Os09g36800(1.80327743967),LOC_Os01g55540(1.27718291189),LOC_Os01g…
ko01230	Biosynthesis of amino acids	42/527	242/5226	0.000256138	0.00805004	LOC_Os04g33390(2.38052070573),LOC_Os02g47590(1.02167113385),LOC_Os03g63330(1.63755608953),LOC_Os06g40640(-1.33747514412),LOC_Os03g50880(2.11358234387),LOC_Os08g03290(1.09139142102),LOC_Os06g42560(2.19988456287),LOC_Os01g70170(1.28104583115),LOC_Os03g53650(1.0099949957),LOC_Os07g42960(2.43775463177),LOC_Os01g27750(1.48747716426),LOC_Os01g55870(1.15355994891),LOC_Os05g33380(1.59917082722),LOC_Os11g…
ko00360	Phenylalanine metabolism	13/527	47/5226	0.000536549	0.0147551	LOC_Os05g25640(1.16599436227),LOC_Os12g01680(1.01175833399),LOC_Os02g41680(2.09460529804),LOC_Os04g43800(1.94091361058),LOC_Os02g08100(1.64180989142),LOC_Os08g34790(2.79897220498),LOC_Os11g42510(1.06655783359),LOC_Os02g41630(2.3941210535),LOC_Os04g40040(-2.54250266863),LOC_Os06g44620(-1.08822085639),LOC_Os01g55540(1.27718291189),LOC_Os01g65090(1.08292969623),LOC_Os05g35290(2.13543229482)
ko02024	Quorum sensing	14/527	55/5226	0.000829204	0.0202694	LOC_Os01g72520(-1.00713264883),LOC_Os05g04170(-1.29017705456),LOC_Os03g50880(2.11358234387),LOC_Os03g51080(1.107987558),LOC_Os01g21820(-1.05480181999),LOC_Os05g43390(1.62249137361),LOC_Os07g42960(2.43775463177),LOC_Os01g72800(-1.12147201251),LOC_Os11g05556(-1.02429869291),LOC_Os03g62850(-1.03386114864),LOC_Os11g05552(-1.49624264071),LOC_Os03g27230(1.15054524645),LOC_Os03g13300(3.42321183602),LOC_…
ko00260	Glycine, serine and threonine metabolism	16/527	69/5226	0.00108666	0.0239065	LOC_Os12g35890(1.0243364023),LOC_Os06g45670(1.05863276334),LOC_Os03g63330(1.63755608953),LOC_Os10g37180(-1.25609365716),LOC_Os06g42560(2.19988456287),LOC_Os09g32290(2.60579636479),LOC_Os11g04320(1.46492528236),LOC_Os06g40940(-1.16225164077),LOC_Os04g39020(1.43443278961),LOC_Os06g44460(-1.22733322289),LOC_Os04g40040(-2.54250266863),LOC_Os08g34720(1.91060163877),LOC_Os03g06200(1.52299630547),LOC_Os…
ko00195	Photosynthesis	21/527	104/5226	0.00135161	0.0270322	LOC_Os04g33630(-1.74014325054),LOC_Os02g36850(-1.34448685894),LOC_Os04g16748(-1.31511648262),LOC_Os10g32400(-1.17817379765),LOC_Os07g38000(-1.11202549662),LOC_Os07g01480(-1.4238981857),LOC_Os12g23200(-1.13625605025),LOC_Os10g21240(-1.59261301349),LOC_Os10g38272(-1.27192293681),LOC_Os04g16872(-1.14693053298),LOC_Os08g25900(-1.2110169855),LOC_Os07g05400(1.34870476508),LOC_Os03g48040(-1.14965806473)…
ko00350	Tyrosine metabolism	11/527	46/5226	0.00496013	0.0909357	LOC_Os11g10520(1.9881984196),LOC_Os12g01680(1.01175833399),LOC_Os03g09020(6.63761515924),LOC_Os03g08999(2.36307162127),LOC_Os11g42510(1.06655783359),LOC_Os11g10510(1.11549869618),LOC_Os04g40040(-2.54250266863),LOC_Os08g04540(8.36537271143),LOC_Os08g04560(3.92978231106),LOC_Os01g55540(1.27718291189),LOC_Os01g65090(1.08292969623)
ko03070	Bacterial secretion system	5/527	13/5226	0.00662068	0.112042	LOC_Os01g21820(-1.05480181999),LOC_Os05g43390(1.62249137361),LOC_Os01g72800(-1.12147201251),LOC_Os11g05556(-1.02429869291),LOC_Os11g05552(-1.49624264071)
ko00680	Methane metabolism	13/527	62/5226	0.00774159	0.120388	LOC_Os04g33190(1.8801552433),LOC_Os01g64660(-1.01689602022),LOC_Os06g40640(-1.33747514412),LOC_Os03g09020(6.63761515924),LOC_Os03g08999(2.36307162127),LOC_Os05g33380(1.59917082722),LOC_Os11g04320(1.46492528236),LOC_Os06g44460(-1.22733322289),LOC_Os08g34720(1.91060163877),LOC_Os03g06200(1.52299630547),LOC_Os01g02880(1.56409661426),LOC_Os01g67860(1.24387066461),LOC_Os05g10650(2.77851410228)
ko00250	Alanine, aspartate and glutamate metabolism	11/527	49/5226	0.0082083	0.120388	LOC_Os03g51080(1.107987558),LOC_Os03g18130(12.7022684785),LOC_Os12g03720(1.55212712793),LOC_Os10g25130(2.1908861349),LOC_Os12g13320(1.07037000132),LOC_Os11g03900(1.22498964514),LOC_Os02g04170(1.03923851483),LOC_Os03g13300(3.42321183602),LOC_Os01g55540(1.27718291189),LOC_Os05g48200(-1.83489476244),LOC_Os08g15030(-1.63297332536)
ko00592	alpha-Linolenic acid metabolism	10/527	45/5226	0.0123546	0.169875	LOC_Os12g26290(4.6754964442),LOC_Os06g11240(2.34309104049),LOC_Os08g39850(3.79568789148),LOC_Os06g11210(2.18119273674),LOC_Os02g10120(-1.52873617458),LOC_Os03g04000(1.34269290493),LOC_Os11g10510(1.11549869618),LOC_Os08g39840(3.35091504634),LOC_Os03g12500(7.08521116885),LOC_Os02g02000(-1.48309076545)
ko04146	Peroxisome	16/527	89/5226	0.0150778	0.195124	LOC_Os05g04170(-1.29017705456),LOC_Os12g35890(1.0243364023),LOC_Os07g23340(1.35032884455),LOC_Os08g45210(1.46843230566),LOC_Os09g32290(2.60579636479),LOC_Os07g05820(-1.36080362514),LOC_Os04g53210(1.70277922822),LOC_Os09g33470(-1.21701683465),LOC_Os01g53060(-1.45119771995),LOC_Os03g62850(-1.03386114864),LOC_Os02g13170(-1.69225372929),LOC_Os07g46990(2.22239940362),LOC_Os02g02400(1.19524927893),LOC_…
ko00591	Linoleic acid metabolism	5/527	16/5226	0.0174209	0.212922	LOC_Os08g39850(3.79568789148),LOC_Os02g10120(-1.52873617458),LOC_Os08g39840(3.35091504634),LOC_Os03g49350(1.57315382284),LOC_Os03g49380(2.78566392268)
ko01220	Degradation of aromatic compounds	4/527	2019-11-26	0.0189487	0.21348	LOC_Os05g25640(1.16599436227),LOC_Os11g10520(1.9881984196),LOC_Os03g09020(6.63761515924),LOC_Os03g08999(2.36307162127)
ko00030	Pentose phosphate pathway	11/527	55/5226	0.0194073	0.21348	LOC_Os01g64660(-1.01689602022),LOC_Os06g40640(-1.33747514412),LOC_Os02g38840(1.32016039005),LOC_Os01g70170(1.28104583115),LOC_Os05g33380(1.59917082722),LOC_Os03g56869(-1.04410032908),LOC_Os01g02880(1.56409661426),LOC_Os01g67860(1.24387066461),LOC_Os03g29950(-1.42968777389),LOC_Os04g19740(2.330690979),LOC_Os05g10650(2.77851410228)
ko00941	Flavonoid biosynthesis	7/527	29/5226	0.0221995	0.232566	LOC_Os05g25640(1.16599436227),LOC_Os04g53800(1.02962916665),LOC_Os03g25150(1.30098258352),LOC_Os04g42250(2.13517672987),LOC_Os04g53850(2.20463282364),LOC_Os04g56700(6.68418736668),LOC_Os02g39850(2.19267130272)
ko00460	Cyanoamino acid metabolism	10/527	50/5226	0.0252288	0.240003	LOC_Os04g39880(2.0481774805),LOC_Os03g53800(1.77071540236),LOC_Os04g39900(2.19700817604),LOC_Os09g33680(2.1846439235),LOC_Os05g37700(1.0693181975),LOC_Os05g30280(2.23300022429),LOC_Os06g21570(-2.68844849726),LOC_Os05g30350(2.66682971831),LOC_Os04g38450(1.03954144267),LOC_Os05g30250(1.23454439079)
ko01200	Carbon metabolism	36/527	258/5226	0.0258617	0.240003	LOC_Os04g33190(1.8801552433),LOC_Os01g64660(-1.01689602022),LOC_Os06g40640(-1.33747514412),LOC_Os02g38840(1.32016039005),LOC_Os08g03290(1.09139142102),LOC_Os01g70170(1.28104583115),LOC_Os03g53650(1.0099949957),LOC_Os03g09020(6.63761515924),LOC_Os03g08999(2.36307162127),LOC_Os05g33380(1.59917082722),LOC_Os11g04320(1.46492528236),LOC_Os06g40940(-1.16225164077),LOC_Os12g43630(1.17965357386),LOC_Os03…
ko00626	Naphthalene degradation	3/527	2019-07-26	0.0261821	0.240003	LOC_Os11g10520(1.9881984196),LOC_Os03g09020(6.63761515924),LOC_Os03g08999(2.36307162127)
ko00950	Isoquinoline alkaloid biosynthesis	6/527	25/5226	0.03426	0.301398	LOC_Os11g42510(1.06655783359),LOC_Os04g40040(-2.54250266863),LOC_Os08g04540(8.36537271143),LOC_Os08g04560(3.92978231106),LOC_Os01g55540(1.27718291189),LOC_Os01g65090(1.08292969623)
ko04075	Plant hormone signal transduction	32/527	230/5226	0.0356197	0.301398	LOC_Os10g41490(1.58714122434),LOC_Os07g08460(-1.5604174389),LOC_Os01g09450(-3.34127711838),LOC_Os01g59760(-2.31677305516),LOC_Os01g28450(6.09530905149),LOC_Os04g59450(-1.41338219863),LOC_Os06g45970(4.47106653832),LOC_Os01g53880(-1.94169031339),LOC_Os01g09800(1.14026280597),LOC_Os01g67770(-1.14946124832),LOC_Os07g03710(8.11846527299),LOC_Os05g14180(-1.10766461021),LOC_Os06g41100(2.50842670662),LOC…
ko00130	Ubiquinone and other terpenoid-quinone biosynthesis	9/527	46/5226	0.0373962	0.30471	LOC_Os05g25640(1.16599436227),LOC_Os04g42870(-1.29297752215),LOC_Os05g42190(1.1824139004),LOC_Os02g08100(1.64180989142),LOC_Os01g57570(1.13807654775),LOC_Os08g34790(2.79897220498),LOC_Os11g42510(1.06655783359),LOC_Os01g47350(-1.0417234622),LOC_Os06g44620(-1.08822085639)
ko00710	Carbon fixation in photosynthetic organisms	13/527	78/5226	0.0466122	0.366239	LOC_Os01g64660(-1.01689602022),LOC_Os06g40640(-1.33747514412),LOC_Os08g03290(1.09139142102),LOC_Os05g33380(1.59917082722),LOC_Os12g43630(1.17965357386),LOC_Os03g56869(-1.04410032908),LOC_Os10g25130(2.1908861349),LOC_Os01g02880(1.56409661426),LOC_Os02g07260(1.28003974323),LOC_Os06g45710(1.15563130723),LOC_Os01g67860(1.24387066461),LOC_Os01g55540(1.27718291189),LOC_Os04g19740(2.330690979)
ko04920	Adipocytokine signaling pathway	7/527	34/5226	0.0494362	0.375033	LOC_Os05g04170(-1.29017705456),LOC_Os12g02200(2.20670478352),LOC_Os01g55450(-1.41268541193),LOC_Os03g62850(-1.03386114864),LOC_Os06g43620(-1.58650556734),LOC_Os06g06350(1.28206023037),LOC_Os03g13040(1.53730285344)
ko00500	Starch and sucrose metabolism	28/527	203/5226	0.0518361	0.376524	LOC_Os02g54890(1.70119645556),LOC_Os04g39880(2.0481774805),LOC_Os06g46340(4.68709126563),LOC_Os02g33110(1.04892040714),LOC_Os06g06560(-1.0442476615),LOC_Os03g22120(1.11361143726),LOC_Os03g26910(4.18315319968),LOC_Os09g20390(-2.01681545056),LOC_Os04g56930(17.045303451),LOC_Os03g53800(1.77071540236),LOC_Os05g44100(-1.10692774244),LOC_Os04g39900(2.19700817604),LOC_Os09g33680(2.1846439235),LOC_Os01g5…
ko00944	Flavone and flavonol biosynthesis	2/527	2019-04-26	0.0530557	0.376524	LOC_Os03g25150(1.30098258352),LOC_Os08g06100(2.41053046992)
ko00860	Porphyrin and chlorophyll metabolism	8/527	42/5226	0.0554159	0.380984	LOC_Os05g28200(-1.26206481254),LOC_Os03g08730(-1.25866994099),LOC_Os10g25040(1.24738615564),LOC_Os05g29760(-1.07828832778),LOC_Os10g28370(1.61074023422),LOC_Os04g25400(-1.0712223028),LOC_Os01g12710(-1.50998258547),LOC_Os06g49110(1.58222356043)
ko00603	Glycosphingolipid biosynthesis - globo series	3/527	2019-10-26	0.0714659	0.462427	LOC_Os07g38790(-1.05686377155),LOC_Os07g48160(1.09736043302),LOC_Os10g35070(1.33945953776)
ko00830	Retinol metabolism	3/527	2019-10-26	0.0714659	0.462427	LOC_Os11g10520(1.9881984196),LOC_Os03g09020(6.63761515924),LOC_Os03g08999(2.36307162127)
ko03320	PPAR signaling pathway	6/527	30/5226	0.0750292	0.471612	LOC_Os05g04170(-1.29017705456),LOC_Os08g06550(-1.46272589247),LOC_Os04g55410(1.19216750629),LOC_Os01g65230(-1.09009668755),LOC_Os03g62850(-1.03386114864),LOC_Os06g06350(1.28206023037)
ko04115	p53 signaling pathway	6/527	31/5226	0.0855034	0.519481	LOC_Os03g24040(2.01853986693),LOC_Os01g66180(1.45429039922),LOC_Os03g05270(-1.78570791856),LOC_Os10g31850(1.45807651684),LOC_Os01g52110(-1.57956146668),LOC_Os03g22680(2.15550361033)
ko00900	Terpenoid backbone biosynthesis	9/527	54/5226	0.0886579	0.519481	LOC_Os05g50550(1.17227357269),LOC_Os03g10080(1.88372308622),LOC_Os04g59630(1.20457212273),LOC_Os09g31970(1.10438654583),LOC_Os01g66360(-1.06027042414),LOC_Os05g46580(1.16559301421),LOC_Os01g63830(-1.24857396044),LOC_Os03g52170(1.21675419051),LOC_Os07g09190(1.85397484397)
ko00052	Galactose metabolism	10/527	62/5226	0.0897285	0.519481	LOC_Os10g06720(1.56039640715),LOC_Os05g51670(1.34657660244),LOC_Os06g46340(4.68709126563),LOC_Os02g33110(1.04892040714),LOC_Os04g56930(17.045303451),LOC_Os04g45290(1.31979262873),LOC_Os07g10840(1.56342420982),LOC_Os07g48160(1.09736043302),LOC_Os10g35070(1.33945953776),LOC_Os05g10650(2.77851410228)
ko00010	Glycolysis / Gluconeogenesis	19/527	137/5226	0.0928384	0.523704	LOC_Os04g33190(1.8801552433),LOC_Os01g64660(-1.01689602022),LOC_Os11g10520(1.9881984196),LOC_Os06g40640(-1.33747514412),LOC_Os10g06720(1.56039640715),LOC_Os08g03290(1.09139142102),LOC_Os03g09020(6.63761515924),LOC_Os03g08999(2.36307162127),LOC_Os05g33380(1.59917082722),LOC_Os11g04320(1.46492528236),LOC_Os11g10510(1.11549869618),LOC_Os01g06660(1.42927760046),LOC_Os09g15820(-1.05869468083),LOC_Os01…
ko00945	Stilbenoid, diarylheptanoid and gingerol biosynthesis	4/527	19/5226	0.117333	0.645333	LOC_Os05g25640(1.16599436227),LOC_Os04g42250(2.13517672987),LOC_Os03g55240(2.7916288243),LOC_Os02g39850(2.19267130272)
ko00790	Folate biosynthesis	4/527	20/5226	0.135615	0.71606	LOC_Os08g44210(1.68294494607),LOC_Os02g17330(-1.90820748486),LOC_Os01g13690(2.25529042626),LOC_Os12g32230(-1.06843874525)
ko00071	Fatty acid degradation	7/527	43/5226	0.136702	0.71606	LOC_Os05g04170(-1.29017705456),LOC_Os11g10520(1.9881984196),LOC_Os03g09020(6.63761515924),LOC_Os03g08999(2.36307162127),LOC_Os11g10510(1.11549869618),LOC_Os03g62850(-1.03386114864),LOC_Os06g06350(1.28206023037)
ko00062	Fatty acid elongation	6/527	36/5226	0.148887	0.761749	LOC_Os03g14170(-1.44576876031),LOC_Os02g11070(2.19737970595),LOC_Os06g39750(1.84154786303),LOC_Os03g26620(15.6221360162),LOC_Os01g34560(-1.97163276066),LOC_Os03g08360(-2.1215068863)
ko00561	Glycerolipid metabolism	9/527	61/5226	0.156606	0.766129	LOC_Os01g63580(4.35388760449),LOC_Os03g16140(-1.09915123796),LOC_Os10g42720(-1.4270556287),LOC_Os04g34000(1.45501583568),LOC_Os03g31180(-1.31555731047),LOC_Os04g55410(1.19216750629),LOC_Os07g48160(1.09736043302),LOC_Os10g35070(1.33945953776),LOC_Os01g48990(-1.21382195186)
ko00625	Chloroalkane and chloroalkene degradation	3/527	14/5226	0.161027	0.766129	LOC_Os11g10520(1.9881984196),LOC_Os03g09020(6.63761515924),LOC_Os03g08999(2.36307162127)
ko00630	Glyoxylate and dicarboxylate metabolism	10/527	70/5226	0.163185	0.766129	LOC_Os06g45670(1.05863276334),LOC_Os10g37180(-1.25609365716),LOC_Os06g40940(-1.16225164077),LOC_Os12g43630(1.17965357386),LOC_Os07g05820(-1.36080362514),LOC_Os04g53210(1.70277922822),LOC_Os01g48990(-1.21382195186),LOC_Os04g41340(-1.4438637501),LOC_Os04g53230(-1.11080595849),LOC_Os02g02400(1.19524927893)
ko00970	Aminoacyl-tRNA biosynthesis	9/527	62/5226	0.167962	0.766129	LOC_Os02g51830(-1.24936895306),LOC_Os01g03020(-1.56225328757),LOC_Os06g01400(-1.0293081432),LOC_Os01g49330(-1.29520517776),LOC_Os07g06940(-1.03024639247),LOC_Os06g13660(-1.11193802016),LOC_Os12g34860(-1.16519914729),LOC_Os01g06020(-1.07126162874),LOC_Os11g34210(-1.0563889299)
ko03010	Ribosome	41/527	353/5226	0.183551	0.766129	LOC_Os10g21332(-1.13316318528),LOC_Os04g16798(-1.00524722214),LOC_Os04g16886(-1.00847907864),LOC_Os10g21196(-1.06988108677),LOC_Os06g39718(-1.38414760575),LOC_Os03g38000(1.22043229568),LOC_Os09g24414(-1.07061785703),LOC_Os09g24416(-1.14892301809),LOC_Os01g40640(-1.12311258329),LOC_Os04g16832(-1.22452322141),LOC_Os04g16838(-1.11783155181),LOC_Os05g37884(1.00309198791),LOC_Os09g31031(1.60040052346)…
ko00270	Cysteine and methionine metabolism	15/527	116/5226	0.188232	0.766129	LOC_Os03g63330(1.63755608953),LOC_Os03g53650(1.0099949957),LOC_Os03g12110(2.60248644941),LOC_Os11g42510(1.06655783359),LOC_Os12g43630(1.17965357386),LOC_Os01g22010(1.71701232137),LOC_Os05g05680(1.93687128677),LOC_Os01g39860(2.60084394919),LOC_Os11g26850(1.13011985781),LOC_Os05g04510(1.76008554941),LOC_Os03g12890(2.39222799371),LOC_Os01g55540(1.27718291189),LOC_Os09g27750(-3.46916432973),LOC_Os01g…
ko00520	Amino sugar and nucleotide sugar metabolism	17/527	134/5226	0.18991	0.766129	LOC_Os02g54890(1.70119645556),LOC_Os05g51670(1.34657660244),LOC_Os04g51880(-2.47782471742),LOC_Os07g38790(-1.05686377155),LOC_Os01g47070(4.57444760804),LOC_Os12g03720(1.55212712793),LOC_Os11g03900(1.22498964514),LOC_Os03g52460(-1.10752242014),LOC_Os05g33130(7.77706263112),LOC_Os07g47700(-1.44077219871),LOC_Os04g52730(1.00362900042),LOC_Os05g50380(2.94421601263),LOC_Os09g12660(1.05896874287),LOC_O…
ko00361	Chlorocyclohexane and chlorobenzene degradation	1/527	2019-02-26	0.191532	0.766129	LOC_Os05g35470(-1.07243113495)
ko00364	Fluorobenzoate degradation	1/527	2019-02-26	0.191532	0.766129	LOC_Os05g35470(-1.07243113495)
ko00623	Toluene degradation	1/527	2019-02-26	0.191532	0.766129	LOC_Os05g35470(-1.07243113495)
ko00965	Betalain biosynthesis	1/527	2019-02-26	0.191532	0.766129	LOC_Os01g65680(1.60662598389)
ko01051	Biosynthesis of ansamycins	1/527	2019-02-26	0.191532	0.766129	LOC_Os04g19740(2.330690979)
ko00960	Tropane, piperidine and pyridine alkaloid biosynthesis	4/527	23/5226	0.196413	0.771621	LOC_Os11g42510(1.06655783359),LOC_Os04g40040(-2.54250266863),LOC_Os01g55540(1.27718291189),LOC_Os01g65090(1.08292969623)
ko00670	One carbon pool by folate	3/527	16/5226	0.214154	0.826558	LOC_Os01g49330(-1.29520517776),LOC_Os03g60090(1.03231952516),LOC_Os04g53230(-1.11080595849)
ko04011	MAPK signaling pathway - yeast	7/527	49/5226	0.219986	0.834431	LOC_Os04g38870(1.2358458097),LOC_Os03g17700(2.0821639038),LOC_Os07g12640(-1.17406210519),LOC_Os01g65230(-1.09009668755),LOC_Os03g49510(-1.26397101732),LOC_Os02g02400(1.19524927893),LOC_Os11g34450(1.18037744406)
ko04974	Protein digestion and absorption	2/527	2019-09-26	0.227997	0.850159	LOC_Os02g09810(2.31481321996),LOC_Os01g65200(-1.05335150198)
ko00220	Arginine biosynthesis	5/527	34/5226	0.2547	0.92437	LOC_Os02g47590(1.02167113385),LOC_Os02g01440(-1.10672193119),LOC_Os10g25130(2.1908861349),LOC_Os12g13320(1.07037000132),LOC_Os01g55540(1.27718291189)
ko00730	Thiamine metabolism	2/527	2019-10-26	0.26713	0.92437	LOC_Os05g30454(1.35359542303),LOC_Os07g09190(1.85397484397)
ko00532	Glycosaminoglycan biosynthesis - chondroitin sulfate / dermatan sulfate	1/527	2019-03-26	0.273091	0.92437	LOC_Os01g10440(1.43524349031)
ko00534	Glycosaminoglycan biosynthesis - heparan sulfate / heparin	1/527	2019-03-26	0.273091	0.92437	LOC_Os01g10440(1.43524349031)
ko04727	GABAergic synapse	4/527	27/5226	0.287123	0.92437	LOC_Os03g51080(1.107987558),LOC_Os05g44310(1.17893013311),LOC_Os02g09810(2.31481321996),LOC_Os03g13300(3.42321183602)
ko04626	Plant-pathogen interaction	20/527	174/5226	0.300183	0.92437	LOC_Os09g33860(1.03594432534),LOC_Os01g28450(6.09530905149),LOC_Os05g31620(2.24441686464),LOC_Os11g12330(1.29961708859),LOC_Os09g28500(-2.33291361885),LOC_Os02g01440(-1.10672193119),LOC_Os07g03710(8.11846527299),LOC_Os03g48270(1.19872846702),LOC_Os01g72530(3.49290339258),LOC_Os09g29840(-1.11998778007),LOC_Os12g04360(2.66746253461),LOC_Os04g55410(1.19216750629),LOC_Os03g53200(1.70540691104),LOC_Os…
ko04745	Phototransduction - fly	2/527	2019-11-26	0.306234	0.92437	LOC_Os09g28500(-2.33291361885),LOC_Os03g53200(1.70540691104)
ko04925	Aldosterone synthesis and secretion	2/527	2019-11-26	0.306234	0.92437	LOC_Os09g28500(-2.33291361885),LOC_Os03g53200(1.70540691104)
ko04970	Salivary secretion	2/527	2019-11-26	0.306234	0.92437	LOC_Os09g28500(-2.33291361885),LOC_Os03g53200(1.70540691104)
ko04971	Gastric acid secretion	2/527	2019-11-26	0.306234	0.92437	LOC_Os09g28500(-2.33291361885),LOC_Os03g53200(1.70540691104)
ko04211	Longevity regulating pathway - mammal	7/527	55/5226	0.3167	0.92437	LOC_Os12g02200(2.20670478352),LOC_Os01g55450(-1.41268541193),LOC_Os06g43620(-1.58650556734),LOC_Os04g58990(-1.1856032993),LOC_Os02g02400(1.19524927893),LOC_Os06g05110(-1.06759180999),LOC_Os03g13040(1.53730285344)
ko00430	Taurine and hypotaurine metabolism	3/527	20/5226	0.327831	0.92437	LOC_Os03g51080(1.107987558),LOC_Os03g13300(3.42321183602),LOC_Os04g38450(1.03954144267)
ko04740	Olfactory transduction	2/527	2019-12-26	0.344919	0.92437	LOC_Os09g28500(-2.33291361885),LOC_Os03g53200(1.70540691104)
ko04744	Phototransduction	2/527	2019-12-26	0.344919	0.92437	LOC_Os09g28500(-2.33291361885),LOC_Os03g53200(1.70540691104)
ko04978	Mineral absorption	2/527	2019-12-26	0.344919	0.92437	LOC_Os12g01530(1.12162023263),LOC_Os08g35490(-1.34867030351)
ko00051	Fructose and mannose metabolism	8/527	67/5226	0.362575	0.92437	LOC_Os05g07130(-1.03034358251),LOC_Os01g64660(-1.01689602022),LOC_Os06g40640(-1.33747514412),LOC_Os05g33380(1.59917082722),LOC_Os05g25480(-1.31528043459),LOC_Os01g02880(1.56409661426),LOC_Os01g67860(1.24387066461),LOC_Os05g10650(2.77851410228)
ko01040	Biosynthesis of unsaturated fatty acids	5/527	40/5226	0.377865	0.92437	LOC_Os02g48560(1.18821991963),LOC_Os07g23430(4.74967500038),LOC_Os07g37420(1.03169094967),LOC_Os10g31780(2.15804856379),LOC_Os07g23410(8.89426940405)
ko04712	Circadian rhythm - plant	5/527	40/5226	0.377865	0.92437	LOC_Os06g06300(-1.7757312354),LOC_Os05g44180(-3.23840337306),LOC_Os09g36220(-1.46568864834),LOC_Os06g06320(-1.01969058082),LOC_Os07g49460(-2.56740743849)
ko00750	Vitamin B6 metabolism	2/527	13/5226	0.382871	0.92437	LOC_Os10g37330(-1.37842300368),LOC_Os03g06200(1.52299630547)
ko04664	Fc epsilon RI signaling pathway	3/527	22/5226	0.385281	0.92437	LOC_Os03g17700(2.0821639038),LOC_Os01g65230(-1.09009668755),LOC_Os06g12790(1.30603091624)
ko04152	AMPK signaling pathway	11/527	97/5226	0.387661	0.92437	LOC_Os05g07130(-1.03034358251),LOC_Os01g64660(-1.01689602022),LOC_Os12g02200(2.20670478352),LOC_Os09g31970(1.10438654583),LOC_Os01g55450(-1.41268541193),LOC_Os01g65230(-1.09009668755),LOC_Os06g43620(-1.58650556734),LOC_Os05g14730(-1.15736594988),LOC_Os03g07600(-1.68860649971),LOC_Os05g10650(2.77851410228),LOC_Os03g13040(1.53730285344)
ko00330	Arginine and proline metabolism	7/527	60/5226	0.402053	0.92437	LOC_Os06g04070(1.14251449671),LOC_Os02g01440(-1.10672193119),LOC_Os03g58890(3.11755945042),LOC_Os02g33080(1.07668093704),LOC_Os03g44150(1.0536211129),LOC_Os01g55540(1.27718291189),LOC_Os03g55380(1.06097227839)
ko00910	Nitrogen metabolism	4/527	32/5226	0.406119	0.92437	LOC_Os08g36680(-2.68616259328),LOC_Os08g36630(1.3442145155),LOC_Os05g48200(-1.83489476244),LOC_Os04g33660(-1.62910561792)
ko04016	MAPK signaling pathway - plant	8/527	70/5226	0.410361	0.92437	LOC_Os10g41490(1.58714122434),LOC_Os01g28450(6.09530905149),LOC_Os04g59450(-1.41338219863),LOC_Os07g03710(8.11846527299),LOC_Os07g03730(10.4422164397),LOC_Os05g38290(1.84327329945),LOC_Os09g15670(1.02897921072),LOC_Os01g61080(1.45309066747)
ko04215	Apoptosis - multiple species	1/527	2019-05-26	0.412393	0.92437	LOC_Os01g66180(1.45429039922)
ko04666	Fc gamma R-mediated phagocytosis	7/527	61/5226	0.41922	0.92437	LOC_Os03g17700(2.0821639038),LOC_Os12g43340(-1.02828926113),LOC_Os06g12790(1.30603091624),LOC_Os03g49510(-1.26397101732),LOC_Os03g60580(3.34908012796),LOC_Os10g38060(1.07638193695),LOC_Os03g13950(1.68348489201)
ko04360	Axon guidance	5/527	42/5226	0.419472	0.92437	LOC_Os03g17700(2.0821639038),LOC_Os12g43340(-1.02828926113),LOC_Os06g12790(1.30603091624),LOC_Os03g60580(3.34908012796),LOC_Os03g13950(1.68348489201)
ko04960	Aldosterone-regulated sodium reabsorption	2/527	14/5226	0.419845	0.92437	LOC_Os03g17700(2.0821639038),LOC_Os01g65230(-1.09009668755)
ko04210	Apoptosis	4/527	33/5226	0.429708	0.92437	LOC_Os07g29760(-1.92311227699),LOC_Os03g17700(2.0821639038),LOC_Os01g66180(1.45429039922),LOC_Os01g65230(-1.09009668755)
ko00196	Photosynthesis - antenna proteins	2/527	15/5226	0.455653	0.92437	LOC_Os02g52650(-1.26684135033),LOC_Os09g26810(-1.02656545538)
ko00300	Lysine biosynthesis	2/527	15/5226	0.455653	0.92437	LOC_Os03g63330(1.63755608953),LOC_Os03g09910(4.87067272727)
ko04713	Circadian entrainment	3/527	25/5226	0.468889	0.92437	LOC_Os03g17700(2.0821639038),LOC_Os09g28500(-2.33291361885),LOC_Os03g53200(1.70540691104)
ko00604	Glycosphingolipid biosynthesis - ganglio series	1/527	2019-06-26	0.471705	0.92437	LOC_Os07g38790(-1.05686377155)
ko04670	Leukocyte transendothelial migration	1/527	2019-06-26	0.471705	0.92437	LOC_Os06g12790(1.30603091624)
ko04015	Rap1 signaling pathway	4/527	35/5226	0.476057	0.92437	LOC_Os03g17700(2.0821639038),LOC_Os09g28500(-2.33291361885),LOC_Os03g53200(1.70540691104),LOC_Os06g12790(1.30603091624)
ko04213	Longevity regulating pathway - multiple species	6/527	55/5226	0.484359	0.92437	LOC_Os12g02200(2.20670478352),LOC_Os01g55450(-1.41268541193),LOC_Os07g46990(2.22239940362),LOC_Os02g02400(1.19524927893),LOC_Os06g05110(-1.06759180999),LOC_Os03g22810(2.02690359013)
ko04750	Inflammatory mediator regulation of TRP channels	2/527	16/5226	0.490152	0.92437	LOC_Os09g28500(-2.33291361885),LOC_Os03g53200(1.70540691104)
ko00073	Cutin, suberine and wax biosynthesis	3/527	26/5226	0.495645	0.92437	LOC_Os07g23340(1.35032884455),LOC_Os04g43200(1.00696542684),LOC_Os02g40784(3.43026827544)
ko00061	Fatty acid biosynthesis	5/527	47/5226	0.52049	0.92437	LOC_Os05g04170(-1.29017705456),LOC_Os07g37420(1.03169094967),LOC_Os10g31780(2.15804856379),LOC_Os03g62850(-1.03386114864),LOC_Os06g06350(1.28206023037)
ko00770	Pantothenate and CoA biosynthesis	3/527	27/5226	0.521711	0.92437	LOC_Os06g10520(2.04131499454),LOC_Os03g12890(2.39222799371),LOC_Os02g04120(2.00341833023)
ko00908	Zeatin biosynthesis	3/527	27/5226	0.521711	0.92437	LOC_Os01g10110(4.44040459642),LOC_Os08g35860(1.28997633623),LOC_Os07g46610(1.13363724355)
ko00290	Valine, leucine and isoleucine biosynthesis	2/527	17/5226	0.523244	0.92437	LOC_Os03g12890(2.39222799371),LOC_Os03g50510(-1.18534359489)
ko00363	Bisphenol degradation	1/527	2019-07-26	0.525041	0.92437	LOC_Os03g55240(2.7916288243)
ko00401	Novobiocin biosynthesis	1/527	2019-07-26	0.525041	0.92437	LOC_Os11g42510(1.06655783359)
ko00624	Polycyclic aromatic hydrocarbon degradation	1/527	2019-07-26	0.525041	0.92437	LOC_Os03g55240(2.7916288243)
ko01212	Fatty acid metabolism	8/527	78/5226	0.535557	0.92437	LOC_Os05g04170(-1.29017705456),LOC_Os02g48560(1.18821991963),LOC_Os07g23430(4.74967500038),LOC_Os07g37420(1.03169094967),LOC_Os10g31780(2.15804856379),LOC_Os07g23410(8.89426940405),LOC_Os03g62850(-1.03386114864),LOC_Os06g06350(1.28206023037)
ko04668	TNF signaling pathway	2/527	18/5226	0.55486	0.92437	LOC_Os03g17700(2.0821639038),LOC_Os01g13570(-1.10643402029)
ko04912	GnRH signaling pathway	4/527	39/5226	0.563842	0.92437	LOC_Os03g17700(2.0821639038),LOC_Os09g28500(-2.33291361885),LOC_Os03g53200(1.70540691104),LOC_Os10g38060(1.07638193695)
ko04150	mTOR signaling pathway	7/527	70/5226	0.568413	0.92437	LOC_Os07g36465(1.05652894009),LOC_Os12g02200(2.20670478352),LOC_Os03g17700(2.0821639038),LOC_Os01g55450(-1.41268541193),LOC_Os01g65230(-1.09009668755),LOC_Os04g58990(-1.1856032993),LOC_Os03g07600(-1.68860649971)
ko04068	FoxO signaling pathway	6/527	60/5226	0.57227	0.92437	LOC_Os12g02200(2.20670478352),LOC_Os03g17700(2.0821639038),LOC_Os01g55450(-1.41268541193),LOC_Os01g65230(-1.09009668755),LOC_Os02g02400(1.19524927893),LOC_Os06g05110(-1.06759180999)
ko00902	Monoterpenoid biosynthesis	1/527	2019-08-26	0.573001	0.92437	LOC_Os04g44924(-1.66141801553)
ko04722	Neurotrophin signaling pathway	9/527	91/5226	0.576801	0.92437	LOC_Os04g38870(1.2358458097),LOC_Os11g06780(1.77329476244),LOC_Os03g17700(2.0821639038),LOC_Os09g28500(-2.33291361885),LOC_Os11g44500(2.65930326932),LOC_Os01g65230(-1.09009668755),LOC_Os03g53200(1.70540691104),LOC_Os06g12790(1.30603091624),LOC_Os11g34450(1.18037744406)
ko00920	Sulfur metabolism	4/527	40/5226	0.584506	0.92437	LOC_Os01g66180(1.45429039922),LOC_Os03g53650(1.0099949957),LOC_Os07g37230(-2.28014615948),LOC_Os07g32570(1.04323949685)
ko04020	Calcium signaling pathway	4/527	40/5226	0.584506	0.92437	LOC_Os09g28500(-2.33291361885),LOC_Os01g40570(1.0387769746),LOC_Os12g37560(1.55014354335),LOC_Os03g53200(1.70540691104)
ko00760	Nicotinate and nicotinamide metabolism	2/527	19/5226	0.584961	0.92437	LOC_Os09g39440(1.26223929573),LOC_Os02g04170(1.03923851483)
ko04014	Ras signaling pathway	5/527	52/5226	0.613254	0.92437	LOC_Os03g17700(2.0821639038),LOC_Os09g28500(-2.33291361885),LOC_Os03g53200(1.70540691104),LOC_Os06g12790(1.30603091624),LOC_Os10g38060(1.07638193695)
ko04510	Focal adhesion	3/527	31/5226	0.618016	0.92437	LOC_Os03g17700(2.0821639038),LOC_Os01g65230(-1.09009668755),LOC_Os06g12790(1.30603091624)
ko04810	Regulation of actin cytoskeleton	6/527	63/5226	0.621312	0.92437	LOC_Os03g17700(2.0821639038),LOC_Os12g43340(-1.02828926113),LOC_Os06g12790(1.30603091624),LOC_Os03g49510(-1.26397101732),LOC_Os03g60580(3.34908012796),LOC_Os03g13950(1.68348489201)
ko00053	Ascorbate and aldarate metabolism	4/527	42/5226	0.624079	0.92437	LOC_Os08g44340(1.10123255131),LOC_Os04g35520(2.00360304369),LOC_Os12g08810(1.75665098745),LOC_Os08g41090(-1.38326926063)
ko01210	2-Oxocarboxylic acid metabolism	5/527	53/5226	0.630508	0.92437	LOC_Os03g63330(1.63755608953),LOC_Os10g25130(2.1908861349),LOC_Os03g12890(2.39222799371),LOC_Os01g55540(1.27718291189),LOC_Os04g40310(1.36024307995)
ko00600	Sphingolipid metabolism	3/527	32/5226	0.639937	0.92437	LOC_Os07g48160(1.09736043302),LOC_Os10g35070(1.33945953776),LOC_Os06g12250(1.3934642183)
ko04270	Vascular smooth muscle contraction	3/527	32/5226	0.639937	0.92437	LOC_Os03g17700(2.0821639038),LOC_Os09g28500(-2.33291361885),LOC_Os03g53200(1.70540691104)
ko04916	Melanogenesis	3/527	32/5226	0.639937	0.92437	LOC_Os03g17700(2.0821639038),LOC_Os09g28500(-2.33291361885),LOC_Os03g53200(1.70540691104)
ko00740	Riboflavin metabolism	1/527	2019-10-26	0.654904	0.92437	LOC_Os05g38570(-2.07363018946)
ko00909	Sesquiterpenoid and triterpenoid biosynthesis	1/527	2019-10-26	0.654904	0.92437	LOC_Os03g12900(-1.45318772925)
ko00780	Biotin metabolism	2/527	22/5226	0.666102	0.92437	LOC_Os07g37420(1.03169094967),LOC_Os10g31780(2.15804856379)
ko04112	Cell cycle - Caulobacter	2/527	22/5226	0.666102	0.92437	LOC_Os01g66330(-1.03954773117),LOC_Os03g44420(-3.44580035859)
ko04013	MAPK signaling pathway - fly	5/527	56/5226	0.679377	0.92437	LOC_Os03g24040(2.01853986693),LOC_Os03g17700(2.0821639038),LOC_Os09g12230(1.18529418288),LOC_Os06g12790(1.30603091624),LOC_Os06g05110(-1.06759180999)
ko00905	Brassinosteroid biosynthesis	1/527	2019-11-26	0.68977	0.92437	LOC_Os03g12660(-1.77504609474)
ko00410	beta-Alanine metabolism	3/527	35/5226	0.700301	0.92437	LOC_Os03g51080(1.107987558),LOC_Os04g40040(-2.54250266863),LOC_Os03g13300(3.42321183602)
ko04212	Longevity regulating pathway - worm	5/527	58/5226	0.709459	0.92437	LOC_Os07g23340(1.35032884455),LOC_Os04g58990(-1.1856032993),LOC_Os02g02400(1.19524927893),LOC_Os06g05110(-1.06759180999),LOC_Os02g41820(1.02582301907)
ko04621	NOD-like receptor signaling pathway	2/527	24/5226	0.712751	0.92437	LOC_Os03g17700(2.0821639038),LOC_Os09g29840(-1.11998778007)
ko00190	Oxidative phosphorylation	14/527	156/5226	0.719103	0.92437	LOC_Os07g36465(1.05652894009),LOC_Os04g59040(1.4846473),LOC_Os10g38206(-1.17314317136),LOC_Os04g16748(-1.31511648262),LOC_Os02g47600(-1.16947867174),LOC_Os01g23580(4.85747011837),LOC_Os10g21240(-1.59261301349),LOC_Os10g38272(-1.27192293681),LOC_Os01g58022(-1.17211676962),LOC_Os07g42910(1.49350587025),LOC_Os10g38212(-1.01394158475),LOC_Os04g16740(-1.36858212823),LOC_Os04g16854(-1.05514823989),LOC_…
ko00261	Monobactam biosynthesis	1/527	2019-12-26	0.721121	0.92437	LOC_Os03g63330(1.63755608953)
ko03060	Protein export	5/527	59/5226	0.723738	0.92437	LOC_Os01g21820(-1.05480181999),LOC_Os05g43390(1.62249137361),LOC_Os01g72800(-1.12147201251),LOC_Os11g05556(-1.02429869291),LOC_Os11g05552(-1.49624264071)
ko04024	cAMP signaling pathway	5/527	59/5226	0.723738	0.92437	LOC_Os03g17700(2.0821639038),LOC_Os09g28500(-2.33291361885),LOC_Os03g53200(1.70540691104),LOC_Os06g12790(1.30603091624),LOC_Os10g38060(1.07638193695)
ko00650	Butanoate metabolism	2/527	25/5226	0.733957	0.92437	LOC_Os03g51080(1.107987558),LOC_Os03g13300(3.42321183602)
ko00720	Carbon fixation pathways in prokaryotes	2/527	25/5226	0.733957	0.92437	LOC_Os04g33190(1.8801552433),LOC_Os03g60090(1.03231952516)
ko04062	Chemokine signaling pathway	2/527	25/5226	0.733957	0.92437	LOC_Os03g17700(2.0821639038),LOC_Os06g12790(1.30603091624)
ko04924	Renin secretion	2/527	25/5226	0.733957	0.92437	LOC_Os09g28500(-2.33291361885),LOC_Os03g53200(1.70540691104)
ko04151	PI3K-Akt signaling pathway	8/527	93/5226	0.734339	0.92437	LOC_Os04g38870(1.2358458097),LOC_Os12g02200(2.20670478352),LOC_Os03g17700(2.0821639038),LOC_Os09g29840(-1.11998778007),LOC_Os01g55450(-1.41268541193),LOC_Os01g65230(-1.09009668755),LOC_Os06g12790(1.30603091624),LOC_Os11g34450(1.18037744406)
ko03020	RNA polymerase	4/527	49/5226	0.742696	0.92437	LOC_Os01g57946(-1.19348595736),LOC_Os08g15288(-1.04992240248),LOC_Os04g16842(-1.10661832937),LOC_Os10g21328(-1.18816583706)
ko04072	Phospholipase D signaling pathway	4/527	49/5226	0.742696	0.92437	LOC_Os03g17700(2.0821639038),LOC_Os03g31180(-1.31555731047),LOC_Os03g49510(-1.26397101732),LOC_Os10g38060(1.07638193695)
ko04915	Estrogen signaling pathway	4/527	49/5226	0.742696	0.92437	LOC_Os03g17700(2.0821639038),LOC_Os09g28500(-2.33291361885),LOC_Os09g29840(-1.11998778007),LOC_Os03g53200(1.70540691104)
ko04919	Thyroid hormone signaling pathway	4/527	49/5226	0.742696	0.92437	LOC_Os01g72520(-1.00713264883),LOC_Os03g17700(2.0821639038),LOC_Os12g37560(1.55014354335),LOC_Os01g65230(-1.09009668755)
ko00565	Ether lipid metabolism	2/527	27/5226	0.772384	0.92437	LOC_Os01g72520(-1.00713264883),LOC_Os10g38060(1.07638193695)
ko04391	Hippo signaling pathway -fly	2/527	27/5226	0.772384	0.92437	LOC_Os04g38870(1.2358458097),LOC_Os11g34450(1.18037744406)
ko00531	Glycosaminoglycan degradation	1/527	14/5226	0.774651	0.92437	LOC_Os07g38790(-1.05686377155)
ko00903	Limonene and pinene degradation	1/527	14/5226	0.774651	0.92437	LOC_Os03g55240(2.7916288243)
ko04122	Sulfur relay system	1/527	14/5226	0.774651	0.92437	LOC_Os12g32230(-1.06843874525)
ko04140	Regulation of autophagy	3/527	40/5226	0.783302	0.92437	LOC_Os12g02200(2.20670478352),LOC_Os01g55450(-1.41268541193),LOC_Os04g58990(-1.1856032993)
ko00564	Glycerophospholipid metabolism	8/527	98/5226	0.785761	0.92437	LOC_Os01g72520(-1.00713264883),LOC_Os01g63580(4.35388760449),LOC_Os01g52230(1.31490829285),LOC_Os10g42720(-1.4270556287),LOC_Os07g12640(-1.17406210519),LOC_Os03g31180(-1.31555731047),LOC_Os03g40670(1.39494284502),LOC_Os10g38060(1.07638193695)
ko04520	Adherens junction	2/527	28/5226	0.78972	0.92437	LOC_Os03g17700(2.0821639038),LOC_Os06g12790(1.30603091624)
ko04540	Gap junction	2/527	28/5226	0.78972	0.92437	LOC_Os03g17700(2.0821639038),LOC_Os01g18050(-1.23650083929)
ko00521	Streptomycin biosynthesis	1/527	15/5226	0.797437	0.92437	LOC_Os03g09250(2.18582742886)
ko02020	Two-component system	1/527	15/5226	0.797437	0.92437	LOC_Os01g66180(1.45429039922)
ko04260	Cardiac muscle contraction	1/527	15/5226	0.797437	0.92437	LOC_Os07g42910(1.49350587025)
ko04070	Phosphatidylinositol signaling system	5/527	65/5226	0.79884	0.92437	LOC_Os09g28500(-2.33291361885),LOC_Os12g37560(1.55014354335),LOC_Os03g31180(-1.31555731047),LOC_Os03g53200(1.70540691104),LOC_Os03g49510(-1.26397101732)
ko04921	Oxytocin signaling pathway	5/527	65/5226	0.79884	0.92437	LOC_Os12g02200(2.20670478352),LOC_Os03g17700(2.0821639038),LOC_Os09g28500(-2.33291361885),LOC_Os01g55450(-1.41268541193),LOC_Os03g53200(1.70540691104)
ko04022	cGMP - PKG signaling pathway	4/527	54/5226	0.808409	0.92437	LOC_Os03g17700(2.0821639038),LOC_Os09g28500(-2.33291361885),LOC_Os01g40570(1.0387769746),LOC_Os03g53200(1.70540691104)
ko04142	Lysosome	5/527	66/5226	0.809647	0.92437	LOC_Os07g36465(1.05652894009),LOC_Os07g29760(-1.92311227699),LOC_Os07g38790(-1.05686377155),LOC_Os04g45470(1.03740198289),LOC_Os01g37910(-1.30288941544)
ko00590	Arachidonic acid metabolism	1/527	16/5226	0.817923	0.92437	LOC_Os04g38450(1.03954144267)
ko00627	Aminobenzoate degradation	1/527	16/5226	0.817923	0.92437	LOC_Os03g55240(2.7916288243)
ko00983	Drug metabolism - other enzymes	1/527	16/5226	0.817923	0.92437	LOC_Os01g51540(2.90706157449)
ko04320	Dorso-ventral axis formation	1/527	16/5226	0.817923	0.92437	LOC_Os03g17700(2.0821639038)
ko04725	Cholinergic synapse	1/527	16/5226	0.817923	0.92437	LOC_Os03g17700(2.0821639038)
ko04726	Serotonergic synapse	1/527	16/5226	0.817923	0.92437	LOC_Os03g17700(2.0821639038)
ko00906	Carotenoid biosynthesis	2/527	30/5226	0.82093	0.92437	LOC_Os01g39960(-1.37482566158),LOC_Os10g39930(-1.26100412412)
ko04910	Insulin signaling pathway	7/527	91/5226	0.825515	0.92437	LOC_Os01g64660(-1.01689602022),LOC_Os12g02200(2.20670478352),LOC_Os03g17700(2.0821639038),LOC_Os09g28500(-2.33291361885),LOC_Os01g55450(-1.41268541193),LOC_Os01g65230(-1.09009668755),LOC_Os03g53200(1.70540691104)
ko00562	Inositol phosphate metabolism	4/527	56/5226	0.830567	0.92437	LOC_Os01g72520(-1.00713264883),LOC_Os12g37560(1.55014354335),LOC_Os03g49510(-1.26397101732),LOC_Os03g09250(2.18582742886)
ko04390	Hippo signaling pathway	2/527	31/5226	0.834924	0.92437	LOC_Os04g38870(1.2358458097),LOC_Os11g34450(1.18037744406)
ko04214	Apoptosis - fly	2/527	32/5226	0.847923	0.92437	LOC_Os03g17700(2.0821639038),LOC_Os01g66180(1.45429039922)
ko04660	T cell receptor signaling pathway	2/527	32/5226	0.847923	0.92437	LOC_Os03g17700(2.0821639038),LOC_Os01g65230(-1.09009668755)
ko04611	Platelet activation	1/527	18/5226	0.852898	0.92437	LOC_Os03g17700(2.0821639038)
ko04922	Glucagon signaling pathway	5/527	71/5226	0.8569	0.92437	LOC_Os12g02200(2.20670478352),LOC_Os09g28500(-2.33291361885),LOC_Os01g55450(-1.41268541193),LOC_Os03g53200(1.70540691104),LOC_Os11g10980(1.25798426017)
ko04624	Toll and Imd signaling pathway	4/527	59/5226	0.859777	0.92437	LOC_Os11g06780(1.77329476244),LOC_Os09g12230(1.18529418288),LOC_Os04g58800(-1.40564844098),LOC_Os11g44500(2.65930326932)
ko04720	Long-term potentiation	3/527	47/5226	0.866751	0.92437	LOC_Os03g17700(2.0821639038),LOC_Os09g28500(-2.33291361885),LOC_Os03g53200(1.70540691104)
ko00511	Other glycan degradation	1/527	19/5226	0.867783	0.92437	LOC_Os07g38790(-1.05686377155)
ko04917	Prolactin signaling pathway	1/527	19/5226	0.867783	0.92437	LOC_Os03g17700(2.0821639038)
ko00310	Lysine degradation	2/527	34/5226	0.871166	0.92437	LOC_Os12g35890(1.0243364023),LOC_Os09g32290(2.60579636479)
ko04650	Natural killer cell mediated cytotoxicity	2/527	34/5226	0.871166	0.92437	LOC_Os03g17700(2.0821639038),LOC_Os06g12790(1.30603091624)
ko04724	Glutamatergic synapse	3/527	48/5226	0.876022	0.92437	LOC_Os03g17700(2.0821639038),LOC_Os02g09810(2.31481321996),LOC_Os10g38060(1.07638193695)
ko04012	ErbB signaling pathway	1/527	20/5226	0.881165	0.92437	LOC_Os03g17700(2.0821639038)
ko04550	Signaling pathways regulating pluripotency of stem cells	1/527	20/5226	0.881165	0.92437	LOC_Os03g17700(2.0821639038)
ko04380	Osteoclast differentiation	2/527	35/5226	0.881522	0.92437	LOC_Os03g17700(2.0821639038),LOC_Os06g12790(1.30603091624)
ko04370	VEGF signaling pathway	2/527	36/5226	0.891104	0.92437	LOC_Os03g17700(2.0821639038),LOC_Os06g12790(1.30603091624)
ko00563	Glycosylphosphatidylinositol(GPI)-anchor biosynthesis	1/527	21/5226	0.893194	0.92437	LOC_Os05g07260(-1.06654672029)
ko04723	Retrograde endocannabinoid signaling	1/527	21/5226	0.893194	0.92437	LOC_Os03g17700(2.0821639038)
ko04730	Long-term depression	1/527	21/5226	0.893194	0.92437	LOC_Os03g17700(2.0821639038)
ko04620	Toll-like receptor signaling pathway	4/527	64/5226	0.898919	0.92437	LOC_Os11g06780(1.77329476244),LOC_Os03g17700(2.0821639038),LOC_Os11g44500(2.65930326932),LOC_Os06g12790(1.30603091624)
ko04662	B cell receptor signaling pathway	2/527	37/5226	0.899962	0.92437	LOC_Os03g17700(2.0821639038),LOC_Os06g12790(1.30603091624)
ko04261	Adrenergic signaling in cardiomyocytes	3/527	51/5226	0.900493	0.92437	LOC_Os03g17700(2.0821639038),LOC_Os09g28500(-2.33291361885),LOC_Os03g53200(1.70540691104)
ko00240	Pyrimidine metabolism	9/527	126/5226	0.901256	0.92437	LOC_Os01g57946(-1.19348595736),LOC_Os09g39490(1.14019956887),LOC_Os01g51540(2.90706157449),LOC_Os08g15288(-1.04992240248),LOC_Os09g39440(1.26223929573),LOC_Os04g16842(-1.10661832937),LOC_Os07g07310(-1.43428295423),LOC_Os10g21328(-1.18816583706),LOC_Os08g15030(-1.63297332536)
ko04918	Thyroid hormone synthesis	1/527	22/5226	0.904008	0.92437	LOC_Os09g29840(-1.11998778007)
ko04139	Regulation of mitophagy - yeast	2/527	38/5226	0.908146	0.92437	LOC_Os03g49510(-1.26397101732),LOC_Os04g58990(-1.1856032993)
ko00640	Propanoate metabolism	1/527	23/5226	0.913729	0.92437	LOC_Os04g33190(1.8801552433)
ko04612	Antigen processing and presentation	3/527	53/5226	0.914297	0.92437	LOC_Os01g01290(-1.1077713241),LOC_Os04g45470(1.03740198289),LOC_Os01g37910(-1.30288941544)
ko00230	Purine metabolism	11/527	154/5226	0.919756	0.92437	LOC_Os06g45480(-1.27527387626),LOC_Os12g40550(1.22528435381),LOC_Os01g57946(-1.19348595736),LOC_Os12g13380(1.91306721877),LOC_Os09g39490(1.14019956887),LOC_Os08g15288(-1.04992240248),LOC_Os04g16842(-1.10661832937),LOC_Os08g19140(-1.21072715433),LOC_Os07g07310(-1.43428295423),LOC_Os10g21328(-1.18816583706),LOC_Os11g10980(1.25798426017)
ko04721	Synaptic vesicle cycle	3/527	54/5226	0.920526	0.92437	LOC_Os07g36465(1.05652894009),LOC_Os05g44310(1.17893013311),LOC_Os03g57310(1.73464109213)
ko04976	Bile secretion	1/527	24/5226	0.922467	0.92437	LOC_Os09g31970(1.10438654583)
ko04710	Circadian rhythm	2/527	41/5226	0.929092	0.92437	LOC_Os12g02200(2.20670478352),LOC_Os01g55450(-1.41268541193)
ko04972	Pancreatic secretion	1/527	25/5226	0.930322	0.92437	LOC_Os06g12790(1.30603091624)
ko04066	HIF-1 signaling pathway	3/527	56/5226	0.93176	0.92437	LOC_Os05g07130(-1.03034358251),LOC_Os08g03290(1.09139142102),LOC_Os03g17700(2.0821639038)
ko04728	Dopaminergic synapse	2/527	42/5226	0.93501	0.92437	LOC_Os09g28500(-2.33291361885),LOC_Os03g53200(1.70540691104)
ko04962	Vasopressin-regulated water reabsorption	1/527	26/5226	0.937382	0.92437	LOC_Os05g44310(1.17893013311)
ko04071	Sphingolipid signaling pathway	4/527	72/5226	0.941744	0.92437	LOC_Os03g17700(2.0821639038),LOC_Os01g65230(-1.09009668755),LOC_Os06g12790(1.30603091624),LOC_Os10g38060(1.07638193695)
ko00620	Pyruvate metabolism	5/527	86/5226	0.943915	0.92437	LOC_Os04g33190(1.8801552433),LOC_Os12g43630(1.17965357386),LOC_Os11g37920(1.22601512406),LOC_Os11g10980(1.25798426017),LOC_Os02g17920(-1.2125983262)
ko00513	Various types of N-glycan biosynthesis	1/527	32/5226	0.967031	0.92437	LOC_Os07g38790(-1.05686377155)
ko00380	Tryptophan metabolism	1/527	33/5226	0.970376	0.92437	LOC_Os02g02400(1.19524927893)
ko03030	DNA replication	2/527	51/5226	0.970827	0.92437	LOC_Os09g39490(1.14019956887),LOC_Os05g08100(-1.76360696264)
ko04010	MAPK signaling pathway	2/527	52/5226	0.973355	0.92437	LOC_Os03g17700(2.0821639038),LOC_Os06g12790(1.30603091624)
ko04064	NF-kappa B signaling pathway	2/527	52/5226	0.973355	0.92437	LOC_Os11g06780(1.77329476244),LOC_Os11g44500(2.65930326932)
ko04914	Progesterone-mediated oocyte maturation	2/527	52/5226	0.973355	0.92437	LOC_Os03g17700(2.0821639038),LOC_Os05g14730(-1.15736594988)
ko00100	Steroid biosynthesis	1/527	38/5226	0.982655	0.92437	LOC_Os03g12900(-1.45318772925)
ko00020	Citrate cycle (TCA cycle)	2/527	57/5226	0.983136	0.92437	LOC_Os12g43630(1.17965357386),LOC_Os04g40310(1.36024307995)
ko04120	Ubiquitin mediated proteolysis	7/527	132/5226	0.984013	0.92437	LOC_Os03g24040(2.01853986693),LOC_Os09g12230(1.18529418288),LOC_Os03g05270(-1.78570791856),LOC_Os10g31850(1.45807651684),LOC_Os01g52110(-1.57956146668),LOC_Os02g20430(-1.00677700326),LOC_Os03g22680(2.15550361033)
ko03410	Base excision repair	1/527	39/5226	0.984417	0.92437	LOC_Os09g39490(1.14019956887)
ko04130	SNARE interactions in vesicular transport	1/527	41/5226	0.987423	0.92437	LOC_Os03g57310(1.73464109213)
ko03050	Proteasome	2/527	62/5226	0.989393	0.92437	LOC_Os08g41730(1.11298185158),LOC_Os09g38730(-1.11281213432)
ko03420	Nucleotide excision repair	2/527	62/5226	0.989393	0.92437	LOC_Os09g39490(1.14019956887),LOC_Os02g20430(-1.00677700326)
ko00280	Valine, leucine and isoleucine degradation	1/527	44/5226	0.990882	0.92437	LOC_Os03g12890(2.39222799371)
ko04114	Oocyte meiosis	5/527	114/5226	0.992356	0.92437	LOC_Os04g38870(1.2358458097),LOC_Os03g17700(2.0821639038),LOC_Os09g28500(-2.33291361885),LOC_Os03g53200(1.70540691104),LOC_Os11g34450(1.18037744406)
ko04145	Phagosome	3/527	86/5226	0.994221	0.92437	LOC_Os07g36465(1.05652894009),LOC_Os01g18050(-1.23650083929),LOC_Os06g12790(1.30603091624)
ko04310	Wnt signaling pathway	2/527	70/5226	0.995006	0.92437	LOC_Os03g24040(2.01853986693),LOC_Os06g12790(1.30603091624)
ko03460	Fanconi anemia pathway	1/527	50/5226	0.99521	0.92437	LOC_Os01g55300(-1.54672087068)
ko04350	TGF-beta signaling pathway	1/527	50/5226	0.99521	0.92437	LOC_Os03g17700(2.0821639038)
ko03440	Homologous recombination	1/527	54/5226	0.996883	0.92437	LOC_Os02g48100(-1.48966419064)
ko04340	Hedgehog signaling pathway	1/527	59/5226	0.998179	0.92437	LOC_Os08g38700(-1.10491685358)
ko00040	Pentose and glucuronate interconversions	1/527	60/5226	0.998365	0.92437	LOC_Os01g57854(2.05020511593)
ko04113	Meiosis - yeast	1/527	66/5226	0.999143	0.92437	LOC_Os05g08100(-1.76360696264)
ko04110	Cell cycle	4/527	127/5226	0.999276	0.92437	LOC_Os04g38870(1.2358458097),LOC_Os05g08100(-1.76360696264),LOC_Os05g14730(-1.15736594988),LOC_Os11g34450(1.18037744406)
ko03018	RNA degradation	3/527	114/5226	0.99953	0.92437	LOC_Os07g07310(-1.43428295423),LOC_Os04g58810(2.9592677346),LOC_Os05g10650(2.77851410228)
ko04341	Hedgehog signaling pathway - Fly	1/527	78/5226	0.999765	0.92437	LOC_Os08g38700(-1.10491685358)
ko04144	Endocytosis	4/527	140/5226	0.999768	0.92437	LOC_Os05g01250(-1.46949176115),LOC_Os02g06490(4.34496620716),LOC_Os03g49510(-1.26397101732),LOC_Os10g38060(1.07638193695)
ko03008	Ribosome biogenesis in eukaryotes	1/527	88/5226	0.99992	0.92437	LOC_Os10g03540(1.1902871996)
ko04111	Cell cycle - yeast	1/527	94/5226	0.999958	0.92437	LOC_Os05g08100(-1.76360696264)
ko04141	Protein processing in endoplasmic reticulum	7/527	221/5226	0.999982	0.92437	LOC_Os01g56070(1.59431421817),LOC_Os06g14240(-1.54308029398),LOC_Os01g05120(3.70762540845),LOC_Os09g12230(1.18529418288),LOC_Os09g29840(-1.11998778007),LOC_Os12g37360(1.23377553985),LOC_Os02g34530(-3.80897995149)
ko03040	Spliceosome	4/527	197/5226	0.999999	0.92437	LOC_Os10g03540(1.1902871996),LOC_Os09g31482(-1.0484616829),LOC_Os02g03040(-1.17795531575),LOC_Os10g18150(-1.7760028052)
ko03013	RNA transport	1/527	164/5226	1	0.92437	LOC_Os09g30466(-1.00186203462)
