# Supplementary material for: Transcriptional Profile Corroborates that bml Mutant Plays likely Role in Premature Leaf Senescence of Rice (Oryza sativa L.)
Source: Int J Mol Sci. 2019 Apr 5;20(7):1708. doi: 10.3390/ijms20071708 (PMC6480502; doi:10.3390/ijms20071708)
Supplement: Supplementary file 1 [file ijms-20-01708-s001.zip › Supplementary materials/Table S8.xls]

## Sheet: Sheet1
Table S8	List of genes belong to 6 selected subclusters
LOC_Os02g45760
LOC_Os01g36410
LOC_Os07g03040
LOC_Os06g12455
LOC_Os04g57340
LOC_Os05g06780
LOC_Os09g15680
LOC_Os01g65380
LOC_Os12g40419	Protein kinase superfamily protein	GO:0006468,GO:0030247,GO:0005524,GO:0004672	-	KOG1187-Serine/threonine protein kinase[T]	Protein kinase domain containing protein, expressed	///Os12g0595800 protein	///Os12g0595800 protein
LOC_Os03g10950	Protein phosphatase 2C family protein	GO:0003824,GO:0004722,GO:0006470	-	KOG0700-Protein phosphatase 2C/pyruvate dehydrogenase (lipoamide) phosphatase[T]	Probable protein phosphatase 2C 29
LOC_Os06g05480
LOC_Os11g29400	6-phosphogluconate dehydrogenase, decarboxylating 2, chloroplastic
LOC_Os04g46000	CYCP4;1	cyclin p4;1	GO:0019901,GO:0000079	-	KOG1674-Cyclin[R]
LOC_Os06g04280	RNA 3\'-terminal phosphate cyclase/enolpyruvate transferase, alpha/beta	GO:0016765	K00800-ko01230 Biosynthesis of amino acids;ko00400 Phenylalanine, tyrosine and tryptophan biosynthesis
LOC_Os01g63620
LOC_Os04g52830
LOC_Os03g27990	protein kinase activity				Leucine-rich repeat transmembrane protein kinase 1, putative, expressed
LOC_Os10g03540	RNA binding/Ribosomal protein L7Ae/L30e/S12e/Gadd45 family protein	-	K12845-ko03040 Spliceosome;ko03008 Ribosome biogenesis in eukaryotes	KOG3387-60S ribosomal protein 15.5kD/SNU13, NHP2/L7A family (includes ribonuclease P subunit p38), involved in splicing[AJ]	NHP2-like protein 1, putative, expressed
LOC_Os02g10850	Galactose oxidase/kelch repeat superfamily protein	GO:0005515	-	-
LOC_Os09g02270	Cyclase-like protein 4(stress responsive)
LOC_Os04g32480
LOC_Os07g41060
LOC_Os04g39290
LOC_Os01g61970
LOC_Os01g73024
LOC_Os08g39730
LOC_Os07g03860
LOC_Os10g02490	NADH-dependent oxidoreductase 2
LOC_Os06g45350
LOC_Os01g72009
LOC_Os06g13090
LOC_Os05g27050
LOC_Os12g33090	Zinc finger CCCH domain-containing protein 67 (DNA binding)
LOC_Os02g28200
LOC_Os02g10920
LOC_Os10g41580	Expressed protein
LOC_Os12g05980	Os12g0156000 protein
LOC_Os12g40550	Amidase, hydantoinase/carbamoylase family protein, expressed	///Probable ureidoglycolate hydrolase
LOC_Os05g33110
LOC_Os03g01870	NAC-domain containing protein 21/22
LOC_Os06g49790
LOC_Os05g50250
LOC_Os01g72130
LOC_Os04g52540	Protein argonaute 2
LOC_Os02g45810
LOC_Os02g58440	Zinc finger CCCH domain-containing protein 19 (DNA binding)
LOC_Os06g44170
LOC_Os07g37420
LOC_Os10g35460	(BC19)COBRA-like protein 4
LOC_Os04g57200
LOC_Os09g39650
LOC_Os01g42030
LOC_Os03g61590	Expressed protein
LOC_Os03g47810	Nodulin family protein, putative
LOC_Os02g41510	MYB30(Transcription factor MYB30)
LOC_Os05g49080
LOC_Os12g43580							Expressed protein
LOC_Os02g39884
LOC_Os06g10790
LOC_Os02g39880
LOC_Os12g43440							Os12g0630100 protein
LOC_Os08g35600
LOC_Os05g39500	Protein G1-like8
LOC_Os02g36530
LOC_Os01g31370
LOC_Os08g34130
LOC_Os09g26650
LOC_Os09g25190
LOC_Os01g04280
LOC_Os01g72260
LOC_Os06g45570
LOC_Os10g43060							Expressed protein
LOC_Os12g36110	calmodulin binding
LOC_Os12g17880	ubiquitin-protein transferase activity
LOC_Os02g14630
LOC_Os05g31620	Probable calcium-binding protein CML15
LOC_Os06g43370
LOC_Os07g03030
LOC_Os10g31780
LOC_Os01g04350	17.9 kDa heat shock protein 2
LOC_Os05g04090
LOC_Os05g33840	1-deoxy-D-xylulose-5-phosphate synthase 1, chloroplastic
LOC_Os02g36330
LOC_Os09g21210
LOC_Os10g30560	Glycosyltransferase
LOC_Os02g39660
LOC_Os01g70790
LOC_Os07g01560	Sugar transport protein MST3
LOC_Os07g39530
LOC_Os05g04930
LOC_Os01g70180	protein glycosylation for cell wall organization
LOC_Os02g50490	Endoglucanase 7
LOC_Os05g31750
LOC_Os01g59740
LOC_Os08g40240
LOC_Os02g37000
LOC_Os03g13560
LOC_Os08g43440
LOC_Os02g48000
LOC_Os10g41330	AP2 domain containing protein, expressed
LOC_Os06g18820
LOC_Os07g42250
LOC_Os01g58370
LOC_Os12g05760	DnaK protein, expressed
LOC_Os08g42370
LOC_Os03g62200	Ammonium transporter 3 member 2
LOC_Os12g04360	EF hand family protein, expressed
LOC_Os04g56030
LOC_Os03g55590	Myb-like DNA-binding domain
LOC_Os04g48380
LOC_Os01g15270
LOC_Os11g29710
LOC_Os06g49880
LOC_Os07g35560
LOC_Os01g50450
LOC_Os02g07690
LOC_Os03g18820	Probable xyloglucan 6-xylosyltransferase 1
LOC_Os02g20970
LOC_Os06g19370
LOC_Os01g07420
LOC_Os08g08690
LOC_Os02g48710
LOC_Os07g42160
LOC_Os06g09310
LOC_Os04g44250
LOC_Os11g24510	Carboxypeptidase
LOC_Os04g39350
LOC_Os03g63310	Cytochrome P450 71E1, putative, expressed
LOC_Os10g27350	Uncharacterized protein
LOC_Os01g52864
LOC_Os01g61700
LOC_Os01g09800	BTB/POZ domain and ankyrin repeat-containing protein NPR1
LOC_Os09g10274
LOC_Os10g25290	Protein TIFY 11d
LOC_Os05g44420
LOC_Os01g51570
LOC_Os02g49710
LOC_Os07g26690	Probable aquaporin PIP2-1
LOC_Os10g01110	Os10g0101100 protein
LOC_Os08g10310
LOC_Os07g26740
LOC_Os01g40660
LOC_Os11g07040	Calcium-dependent protein kinase 24
LOC_Os06g46030	Protein G1-like2
LOC_Os07g03900
LOC_Os05g38350
LOC_Os03g07200	Expressed protein
LOC_Os04g32740
LOC_Os02g42740
LOC_Os02g09890
LOC_Os08g38900	Tricin synthase 1
LOC_Os03g06330	Os03g0159100 protein
LOC_Os12g37360	GTP-binding protein SAR1A, putative, expressed
LOC_Os06g45960
LOC_Os02g09250
LOC_Os09g32290
LOC_Os08g28400
LOC_Os09g28354	Heat stress transcription factor B-1
LOC_Os09g24580
LOC_Os03g20330	VQ motif family protein, expressed
LOC_Os06g04210
LOC_Os05g03070
LOC_Os09g31031
LOC_Os01g59000
LOC_Os04g52950
LOC_Os01g58500
LOC_Os11g06150	Expressed protein
LOC_Os03g01840	Transposon protein, putative, unclassified, expressed
LOC_Os02g06330
LOC_Os10g40040	Expressed protein
LOC_Os02g44820
LOC_Os01g72120
LOC_Os12g42876	5-methyltetrahydropteroyltriglutamate--homocysteine methyltransferase 1
LOC_Os03g41390	C2H2 type zinc finger transcription factor ZFP31
LOC_Os06g09840
LOC_Os11g18366
LOC_Os06g44160	Cycloartenol synthase, putative, expressed
LOC_Os01g49320
LOC_Os02g17534
LOC_Os08g26320
LOC_Os06g04070
LOC_Os09g29404	Arginine decarboxylase 1
LOC_Os06g46149	Isoamylase 3, chloroplastic
LOC_Os01g03730
LOC_Os11g12000	NBS-LRR disease resistance protein
LOC_Os09g26960
LOC_Os02g33335
LOC_Os10g06720	Aldose 1-epimerase family protein, expressed
LOC_Os10g38780	Glutathione S-transferase GSTU6, putative, expressed
LOC_Os05g35290
LOC_Os03g33580	Mitotic checkpoint protein BUB3, putative, expressed
LOC_Os06g01350
LOC_Os03g19380	CP12, putative,
LOC_Os07g46570
LOC_Os03g36080	Expressed protein
LOC_Os08g13840
LOC_Os04g57850
LOC_Os06g11980
LOC_Os03g18160	itochondrial carrier protein, expressed
LOC_Os03g19700	Expressed protein
LOC_Os07g10030
LOC_Os03g61150	Expressed protein
LOC_Os03g52180	4-hydroxy-3-methylbut-2-enyl diphosphate reductase, putative, expressed
LOC_Os01g20910
LOC_Os05g05680
LOC_Os04g40140	ANAC008	NAC (No Apical Meristem) domain transcriptional regulator superfamily protein	-		-	-
LOC_Os02g37300
LOC_Os05g34270
LOC_Os03g13390	NADH-dependent oxidoreductase 1, putative, expressed
LOC_Os02g37309
LOC_Os02g07260
LOC_Os07g27650
LOC_Os04g02490
LOC_Os09g29710
LOC_Os05g31760
LOC_Os05g47650	AP2/ERF and B3 domain-containing protein Os05g0549800
LOC_Os10g34180	Nascent polypeptide-associated complex subunit beta
LOC_Os05g14360
LOC_Os07g35370
LOC_Os01g06460
LOC_Os05g18604
LOC_Os05g31140
LOC_Os01g63060
LOC_Os04g33060
LOC_Os10g38160	Glutathione S-transferase GSTU6, putative, expressed
LOC_Os03g29190	Probable nucleoredoxin 1-1
LOC_Os03g55020	lucosyl transferase, putative, expressed
LOC_Os01g68730
LOC_Os12g05715
LOC_Os01g14590
ChrUn.fgenesh.gene.20
LOC_Os12g43870	Uncharacterized protein
LOC_Os01g05250
LOC_Os08g41210
LOC_Os06g08510
LOC_Os04g56240
LOC_Os03g17700
LOC_Os06g07200	Mitogen-activated protein kinase 5
LOC_Os06g27560
LOC_Os09g01610
LOC_Os04g37740
LOC_Os10g36580
LOC_Os07g47040	Uncharacterized protein
LOC_Os12g08810
LOC_Os05g08860	Os12g0190000 protein
LOC_Os01g13690
LOC_Os05g45090
LOC_Os05g03934
LOC_Os09g27580
LOC_Os03g51350	Probable potassium transporter 17
LOC_Os02g51350	Expressed protein
LOC_Os07g44780
LOC_Os04g44830
LOC_Os09g08130	Thioredoxin M2, chloroplastic
LOC_Os03g12110
LOC_Os05g24780	Homocysteine S-methyltransferase 1, putative, expressed
LOC_Os02g35365	Probable calcium-binding protein CML21
LOC_Os01g64890
LOC_Os05g02060	Magnesium transporter MRS2-E
LOC_Os01g18660	Putative L-cysteine desulfhydrase 2
LOC_Os05g39960
LOC_Os03g49380	Lipoxygenase 3, putative, expressed
LOC_Os05g51670	UDP-glucose 4-epimerase 1
LOC_Os04g46020
LOC_Os03g16270	Uncharacterized protein OSJNBa0071M09.13
LOC_Os06g46799
LOC_Os04g30210
LOC_Os06g17020
LOC_Os02g38840
LOC_Os06g47530
LOC_Os01g42870
LOC_Os02g28170
LOC_Os01g55870
LOC_Os03g09840	C2 domain-containing protein, putative, expressed
LOC_Os04g58850
LOC_Os05g13580	Probable calcium-binding protein CML18
LOC_Os10g25400	GDSL-like Lipase/Acylhydrolase family protein, expressed
LOC_Os06g33880
LOC_Os02g32320
LOC_Os10g22750
LOC_Os02g42440
LOC_Os08g26230
LOC_Os08g08840
LOC_Os06g50420
LOC_Os05g07210	Zinc transporter 6
LOC_Os11g47970	Ribulose bisphosphate carboxylase/oxygenase activase, chloroplast, putative, expressed
LOC_Os06g04889
LOC_Os02g36000
LOC_Os03g04020	Expansin-like A1
LOC_Os12g36910
LOC_Os11g05810	Expressed protein
LOC_Os10g33990
LOC_Os06g39750
LOC_Os03g61960	Ferredoxin
LOC_Os01g69960
LOC_Os02g50130
LOC_Os01g72460	Probable NADPH:quinone oxidoreductase 2
LOC_Os04g50940
LOC_Os01g59100
LOC_Os03g19370	BZIP transcription factor family protein, expressed
LOC_Os04g43800
LOC_Os10g41490	ATOST1 (ABA related)	Protein kinase superfamily protein	GO:0006468,GO:0005524,GO:0004672	K14498-ko04016 MAPK signaling pathway - plant;ko04075 Plant hormone signal transduction	KOG0198-MEKK and related serine/threonine protein kinases[T]			///Serine/threonine-protein kinase SAPK3
LOC_Os06g04240
LOC_Os05g38940
LOC_Os07g32010
LOC_Os06g35540
LOC_Os08g41730
LOC_Os01g15970
LOC_Os05g25210
LOC_Os05g41370
LOC_Os06g49240
LOC_Os03g50880	Anthranilate synthase beta subunit 2, chloroplastic
LOC_Os04g49160
LOC_Os11g08210	NAC domain-containing protein 71
LOC_Os04g31630
LOC_Os03g18150
LOC_Os05g48930	Monothiol glutaredoxin-S9
LOC_Os11g02300	Probable serine/threonine-protein kinase WNK7
LOC_Os07g36465
LOC_Os04g23580
LOC_Os07g35160	VQ motif family protein, expressed
LOC_Os06g44200
LOC_Os03g26990
LOC_Os01g53420
LOC_Os01g39860
LOC_Os06g08032
LOC_Os01g08810
LOC_Os01g12210
LOC_Os08g37060
LOC_Os05g31770
LOC_Os02g04160
LOC_Os04g02910
LOC_Os02g36619
LOC_Os08g05780
LOC_Os07g10970	Expressed protein
LOC_Os12g09620
LOC_Os03g48710
LOC_Os02g04780	Putative 12-oxophytodienoate reductase 4
LOC_Os02g37200
LOC_Os06g11240
LOC_Os05g35460
LOC_Os09g39960
LOC_Os07g05400	Ferredoxin--NADP reductase, embryo isozyme, chloroplastic
LOC_Os03g40070	Os03g0597600 protein
LOC_Os07g35580
LOC_Os08g36480	Nitrate reductase [NADH] 1
LOC_Os01g71740
LOC_Os03g13210
LOC_Os04g51580	Plant intracellular Ras-group-related LRR protein 1
LOC_Os10g37570	F-box domain containing protein
LOC_Os04g40600	Peptide methionine sulfoxide reductase A2-1
LOC_Os05g37884
LOC_Os04g12960
LOC_Os08g03240
LOC_Os05g50600
LOC_Os03g55430	Expressed protein
LOC_Os05g44310
LOC_Os08g02110
LOC_Os05g42190
LOC_Os11g37210	Uncharacterized protein
LOC_Os01g16980
LOC_Os11g47760	Heat shock cognate 70 kDa protein, putative, expressed	///DnaK-type molecular chaperone hsp70-rice
LOC_Os08g43640
LOC_Os01g53040
LOC_Os12g44050	Expressed protein
LOC_Os06g37150
LOC_Os02g06490
LOC_Os01g70170
LOC_Os04g38530
LOC_Os01g03980
LOC_Os03g37830	Potassium transporter 27
LOC_Os03g50160	Chemocyanin, putative, expressed
LOC_Os03g49440	HAD-superfamily hydrolase, subfamily IA, variant 3, putative
LOC_Os11g47840	Rhomboid-like protein
LOC_Os10g39020	Fringe protein, putative, expressed
LOC_Os10g01134	Os10g0101200 protein
LOC_Os02g57170
LOC_Os07g32570	Probable 5'-adenylylsulfate reductase 1, chloroplastic
LOC_Os03g24040	E3 ubiquitin-protein ligase DIS1
LOC_Os08g28790
LOC_Os03g27230	DAHPS1
LOC_Os02g36150	Ent-isokaurene C2/C3-hydroxylase
LOC_Os05g25770
LOC_Os02g04230	Mitogen-activated protein kinase 13 ( Serine/threonine-protein kinase)
LOC_Os11g15520	Subtilase family protein, expressed
LOC_Os04g37790
LOC_Os06g05470
LOC_Os07g40000
LOC_Os05g06970
LOC_Os01g03530	Multicopper oxidase LPR1 homolog 1
LOC_Os02g37130
LOC_Os03g20600	Expressed protein
LOC_Os07g03810
LOC_Os01g61760
LOC_Os01g68770
LOC_Os07g03499
LOC_Os06g34390
LOC_Os06g14490
LOC_Os07g32620
LOC_Os09g30980
LOC_Os09g36800
LOC_Os06g46160
LOC_Os05g33380
LOC_Os09g01000
LOC_Os01g58130
LOC_Os04g41960
LOC_Os02g32020
LOC_Os03g48660	Expressed protein
LOC_Os05g25194
LOC_Os12g38720	Expressed protein
LOC_Os06g34730
LOC_Os12g16080	Uncharacterized protein
LOC_Os12g40180	Expressed protein
LOC_Os11g37960	Barwin, putative, expressed
LOC_Os01g64010
LOC_Os11g07830	Dirigent protein
LOC_Os02g41860	probable aquaporin
LOC_Os12g43430	Os12g0629700 protein
LOC_Os08g35630
LOC_Os03g08480	SAP-like protein BP-73, putative, expressed
LOC_Os06g20790
LOC_Os06g44550
LOC_Os01g02390
LOC_Os03g21950	Fumarate hydratase 1, mitochondrial, putative, expressed
LOC_Os04g41860
LOC_Os05g47660
LOC_Os11g09350	Expressed protein
LOC_Os02g41650
LOC_Os04g58190
LOC_Os12g08760	Carboxyvinyl-carboxyphosphonate phosphorylmutase, putative, expressed
LOC_Os02g36360
LOC_Os02g11130
LOC_Os11g17504	Endo-1,31,4-beta-D-glucanase, putative, expressed
LOC_Os01g47760	Monothiol glutaredoxin-S5
LOC_Os08g44350	Histidine-containing phosphotransfer protein 1
LOC_Os05g45410	Heat stress transcription factor A-4d
LOC_Os05g04510
LOC_Os01g54890
LOC_Os02g01890
LOC_Os12g07280	Zinc finger protein STAR3
LOC_Os12g03700	Pentatricopeptide, putative, expressed
LOC_Os08g24750
LOC_Os03g18030	Os03g0289800 protein
LOC_Os02g51750
LOC_Os08g40270
LOC_Os04g10750
LOC_Os09g37690
LOC_Os05g41780
LOC_Os03g48270	Calcium-dependent protein kinase 9
LOC_Os12g09630	Uncharacterized protein
LOC_Os04g27750
LOC_Os10g38189	Glutathione S-transferase GST 34
LOC_Os04g33240
LOC_Os09g30414
LOC_Os04g15920
LOC_Os10g40490	Os10g0552400 protein
LOC_Os12g03899	Transporter, putative, expressed
LOC_Os10g30530	Lectin protein kinase, putative, expressed
LOC_Os11g10980
LOC_Os06g08570
LOC_Os11g38790	Uncharacterized protein
LOC_Os06g06330
LOC_Os05g48760
LOC_Os07g05360
LOC_Os03g18850	Os03g0300400 protein
LOC_Os01g57770
LOC_Os06g04920
LOC_Os07g03170
LOC_Os04g48130
LOC_Os08g44820
LOC_Os09g35010
LOC_Os03g12820
LOC_Os07g02710
LOC_Os09g27010
LOC_Os04g44910
LOC_Os08g03290
LOC_Os11g47770
LOC_Os03g06290
LOC_Os02g06200
LOC_Os03g26910
LOC_Os11g04320	Os11g0138600 protein
LOC_Os07g01660
LOC_Os01g64470
LOC_Os03g58110	leucine-rich receptor-like protein kinase
LOC_Os07g39720
LOC_Os03g16670	Haloacid dehalogenase-like hydrolase family protein, putative, expressed
LOC_Os11g06780
LOC_Os06g12250
LOC_Os03g39690
LOC_Os04g56040
LOC_Os11g15040	SAM dependent carboxyl methyltransferase	///Benzoate carboxyl methyltransferase, putative, expressed
LOC_Os05g02130	E3 ubiquitin-protein ligase XB3
LOC_Os12g10660	Os12g0209200 protein
LOC_Os09g33680
LOC_Os07g48229
LOC_Os04g41400
LOC_Os10g25420
LOC_Os03g07870	Uncharacterized protein
LOC_Os02g09510
LOC_Os10g04510	Expressed protein
LOC_Os04g37490
LOC_Os08g37670
LOC_Os01g11620
LOC_Os11g48040	Mitochondrial carrier protein, expressed
LOC_Os10g36030	Cytochrome b561
LOC_Os11g29290	Cytochrome P450 family protein
LOC_Os02g13510
LOC_Os11g34080
LOC_Os02g35940
LOC_Os02g53860
LOC_Os10g41780	Chlorophyllide a oxygenase, chloroplastic (CAO)
LOC_Os01g68740
LOC_Os02g44980
LOC_Os01g45450
LOC_Os04g35140
LOC_Os01g63260
LOC_Os02g09359
LOC_Os04g55950
LOC_Os12g16200	Glutathione synthetase
LOC_Os03g60090	Methylenetetrahydrofolate reductase
LOC_Os03g04000	4-coumarate--CoA ligase-like 4
LOC_Os06g46970
LOC_Os11g43610	Os11g0657200 protein
LOC_Os06g04790
LOC_Os03g57310	Os03g0787000 protein
LOC_Os07g13770
LOC_Os04g58330
LOC_Os03g51330	SCARECROW-LIKE protein 7
LOC_Os03g10080	Expressed protein
LOC_Os08g39840	Lipoxygenase 7, chloroplastic
LOC_Os03g52170	4-hydroxy-3-methylbut-2-enyl diphosphate reductase, chloroplastic
LOC_Os04g43820
LOC_Os06g04220
LOC_Os07g14650
LOC_Os03g21380	Probable calcium-binding protein CML27
LOC_Os07g42510
LOC_Os03g58020	Acetyltransferase, GNAT family protein, expressed
LOC_Os11g25040	Os11g0437600 protein
LOC_Os03g02610	Glycosyl hydrolases family 16 protein, expressed
LOC_Os06g44040
LOC_Os07g46520
LOC_Os05g50090
LOC_Os01g66760
LOC_Os04g48260
LOC_Os12g41570	Uncharacterized protein
LOC_Os10g02300	Os10g0112100 protein
LOC_Os01g43851
LOC_Os06g01760
LOC_Os06g30640
LOC_Os03g47280	Expressed protein
LOC_Os04g54210
LOC_Os08g05960
LOC_Os06g50480
LOC_Os08g01490
LOC_Os05g05070
LOC_Os02g40680
LOC_Os05g10620	anac075	NAC domain containing protein 75	GO:0006355,GO:0003677	-
LOC_Os01g04800	AP2/ERF and B3 domain-containing protein Os01g0141000
LOC_Os08g44340	Monodehydroascorbate reductase 4, cytosolic
LOC_Os01g72530	Probable calcium-binding protein CML31
LOC_Os01g62850	CASP-like protein 5B1
LOC_Os09g29660
LOC_Os07g42740
LOC_Os02g51740
LOC_Os01g60690
LOC_Os03g01090	Expressed protein
LOC_Os03g32420	Expressed protein
LOC_Os11g32720	Os11g0531300 protein
LOC_Os05g38140
LOC_Os06g07030
LOC_Os10g30410	Cytochrome P450 family protein, expressed
LOC_Os05g39720
LOC_Os07g08750	Probable serine/threonine-protein kinase WNK3
LOC_Os08g30210
LOC_Os05g49880
LOC_Os11g41100	Leucine Rich Repeat family protein kinase
LOC_Os03g26620	3-ketoacyl-CoA synthase
LOC_Os07g35290
LOC_Os09g39940
LOC_Os02g33560
LOC_Os10g40950	Major myo-inositol transporter iolT, putative, expressed
LOC_Os04g45470
LOC_Os02g41820
LOC_Os08g31850
LOC_Os03g19452	Expressed protein
LOC_Os03g42810	Putative inositol polyphosphate 5-phosphatase	///Os03g0626500 protein
LOC_Os07g17330
LOC_Os01g38990
LOC_Os05g46020
LOC_Os05g46790
LOC_Os02g02400	Catalase isozyme A
LOC_Os05g50550	Solanesyl-diphosphate synthase 2, chloroplastic
LOC_Os02g07010
LOC_Os04g45980
LOC_Os05g30280	Beta-glucosidase 20
LOC_Os04g59630
LOC_Os07g46852
LOC_Os08g44830
LOC_Os05g04700	Hydrophobic protein LTI6B
LOC_Os03g62480	Glycosyltransferase
LOC_Os03g62370	Os03g0840200 protein
LOC_Os04g29810
LOC_Os09g08160
LOC_Os05g42070
LOC_Os05g46240
LOC_Os04g44900
LOC_Os05g42140
LOC_Os03g58580	Nodulin family protein, putative, expressed
LOC_Os07g40450
LOC_Os03g44260	cDNA clone:J023149L05, full insert sequence
LOC_Os01g64440
LOC_Os02g07160
LOC_Os03g09230	Os03g0192600 protein	///Protease inhibitor/seed storage/LTP family protein, expressed
LOC_Os05g25430
LOC_Os01g37750
LOC_Os03g11900	Sugar transport protein
LOC_Os08g08700
LOC_Os08g03350
LOC_Os06g13560
LOC_Os01g16890	60S ribosomal protein L30
LOC_Os02g42585
LOC_Os04g06520
LOC_Os05g02140
LOC_Os06g47560
LOC_Os01g09990
LOC_Os01g16960
LOC_Os12g19860	Expressed protein
LOC_Os03g56860	Expressed protein
LOC_Os08g26840
LOC_Os04g58860
LOC_Os12g13320	Argininosuccinate synthase, chloroplast, putative, expressed
LOC_Os01g66180
LOC_Os05g11840
LOC_Os10g04520	Expressed protein
LOC_Os10g21930	Kelch motif family protein, expressed
LOC_Os01g49120
LOC_Os07g03830
LOC_Os02g35110
LOC_Os06g06470
LOC_Os12g31780	Protein SPIRAL1-like 3
LOC_Os11g25454	Glycosyltransferase
LOC_Os03g50210
LOC_Os01g48760
LOC_Os10g32810	Beta-amylase 1, chloroplastic
LOC_Os05g51130
LOC_Os09g31360
LOC_Os01g64730	bZIP transcription factor 12
LOC_Os03g08860	FH protein interacting protein FIP1, putative, expressed
LOC_Os01g62670
LOC_Os01g40280
LOC_Os08g37050
LOC_Os09g29940
LOC_Os01g52530	Ribose-phosphate pyrophosphokinase 3, chloroplastic
LOC_Os03g60080	NAC domain-containing protein 2
LOC_Os01g11520
LOC_Os06g46740
LOC_Os06g43870
LOC_Os05g30454	Thiamine pyrophosphokinase 3
LOC_Os07g37700
LOC_Os06g41770
LOC_Os02g13870	Aquaporin NIP1-1
LOC_Os02g53490	Metal tolerance protein 3
LOC_Os02g44880
LOC_Os01g66680
LOC_Os04g23440
LOC_Os12g29400	ABA-responsive protein
LOC_Os10g39100	Os10g0535800 protein
LOC_Os02g06970
LOC_Os11g04104	Transporter, putative, expressed
LOC_Os02g01520
LOC_Os07g14700
LOC_Os11g35450	Leucine Rich Repeat family protein, expressed
LOC_Os11g34450	14-3-3-like protein GF14-D
LOC_Os03g08460	AP2 domain containing protein, expressed
LOC_Os09g37330	Auxin-responsive protein SAUR36
LOC_Os06g41600
LOC_Os11g44800	Expressed protein
LOC_Os01g04580
LOC_Os05g35010
LOC_Os03g35920	Expressed protein
LOC_Os01g02139
LOC_Os09g30300
LOC_Os10g41190	Hexose carrier protein HEX6, putative, expressed
LOC_Os09g28650
LOC_Os06g11150
LOC_Os11g44870	Expressed protein
LOC_Os12g41560	Expressed protein
LOC_Os05g38860
LOC_Os02g08010
LOC_Os11g02440	Chalcone-flavonone isomerase family protein
LOC_Os11g44500	Os11g0667000 protein
LOC_Os02g50730
LOC_Os12g35890	Os12g0543600 protein
LOC_Os07g49520
LOC_Os01g71340
LOC_Os03g55410	Peroxidase
LOC_Os03g13750	Expressed protein
LOC_Os03g62010	Harpin-induced protein 1 containing protein, expressed
LOC_Os11g32290	Exonuclease family protein, expressed
LOC_Os02g04130
LOC_Os07g41400
LOC_Os04g41030
LOC_Os01g50410
LOC_Os06g11090
LOC_Os02g50600
LOC_Os03g05520	Expressed protein
LOC_Os10g30880	Expressed protein
LOC_Os01g74110	Zinc transporter 1
LOC_Os03g58890	Os03g0803500 protein
LOC_Os03g22360
LOC_Os07g46990	Superoxide dismutase [Cu-Zn] 2
LOC_Os05g51590
LOC_Os01g71760
LOC_Os10g40960	Oxidoreductase, 2OG-Fe oxygenase family protein, expressed
LOC_Os04g09260
LOC_Os01g37810
LOC_Os01g57570
LOC_Os04g29770
LOC_Os12g05260	Phytosulfokines 5
LOC_Os12g43890	GNS1/SUR4 membrane family protein
LOC_Os03g51080	Glutamate decarboxylase
LOC_Os06g33610
LOC_Os04g48480
LOC_Os01g66480
LOC_Os05g50380	Glucose-1-phosphate adenylyltransferase large subunit 3, chloroplastic/amyloplastic
LOC_Os06g03830
LOC_Os03g17670	Uncharacterized protein
LOC_Os03g56500	Expressed protein
LOC_Os04g44150	Gibberellin 2-beta-dioxygenase 6
LOC_Os07g02260
LOC_Os02g22650
LOC_Os04g47220	Probable aquaporin PIP1-2
LOC_Os07g44100
LOC_Os02g09990
LOC_Os03g14880	Expressed protein
LOC_Os04g48460
LOC_Os10g32700	Hypersensitive-induced response protein, putative, expressed
LOC_Os01g57004
LOC_Os02g35329	E3 ubiquitin-protein ligase EL5
LOC_Os01g05870
LOC_Os01g40570	Mitochondrial outer membrane protein porin 3
LOC_Os12g44220	Cell Division Protein AAA ATPase family, putative
LOC_Os12g05420	Calmodulin-binding family protein, putative, expressed
LOC_Os03g50580	Expressed protein
LOC_Os07g02930
LOC_Os01g50870
LOC_Os05g45100
LOC_Os08g31200
LOC_Os07g43390	4-alpha-glucanotransferase DPE1, chloroplastic/amyloplastic
LOC_Os04g35540
LOC_Os04g43070	Ammonium transporter 1 member 1
LOC_Os06g09910	Pantothenate kinase 1
LOC_Os07g06830
LOC_Os12g44180	Expressed protein
LOC_Os02g50940
LOC_Os08g43510
LOC_Os09g30438
LOC_Os06g25010
LOC_Os03g53950	Putative strictosidine synthase
LOC_Os11g42950	CASP-like protein
LOC_Os11g03900	Glucosamine-fructose-6-phosphate aminotransferase, isomerizing family protein, expressed
LOC_Os03g13820	Os03g0241600 protein
LOC_Os02g48560
LOC_Os04g58810
LOC_Os09g32000
LOC_Os06g12120	LRR receptor kinase SERK2
LOC_Os01g55240	Gibberellin 2-beta-dioxygenase 3
LOC_Os01g63930
LOC_Os05g06920	Probable GTP diphosphokinase CRSH2, chloroplastic
LOC_Os10g42610	Expressed protein
LOC_Os04g38870	14-3-3-like protein GF14-B
LOC_Os02g53240
LOC_Os08g45210
LOC_Os04g46880
LOC_Os07g30610
LOC_Os07g03020
LOC_Os05g50610
LOC_Os12g06180	HVA22-like protein
LOC_Os03g36439	F-box domain containing protein, expressed
LOC_Os09g34250
LOC_Os06g47200
LOC_Os07g08070
LOC_Os05g36930
LOC_Os07g11970
LOC_Os04g38900	Dehydrin DHN1
LOC_Os02g44870	Os12g0629300 protein
LOC_Os12g43390
LOC_Os02g58000
LOC_Os01g06490	Coronatine-insensitive protein homolog 1a
LOC_Os01g63420
LOC_Os04g34000
LOC_Os07g41230	40S ribosomal protein S3, putative, expressed
LOC_Os03g38000
LOC_Os07g43800
LOC_Os06g44010	ATWRKY40 (Disease defense, Current Opinion in Plant Biology 2007, 10:366–371)	WRKY DNA-binding protein 40	GO:0003700,GO:0043565,GO:0006355
LOC_Os05g48660
LOC_Os02g10500
LOC_Os03g04930	Pre-mRNA processing protein PRP39, putative, expressed	///Os03g0142900 protein
LOC_Os12g41630	F-box domain containing protein, expressed
LOC_Os07g29200
LOC_Os05g04584
LOC_Os07g49080
LOC_Os05g25920
LOC_Os09g34320
LOC_Os04g02754
LOC_Os06g11860
LOC_Os01g70770
LOC_Os04g55150
LOC_Os02g41680
LOC_Os09g25770
LOC_Os02g10370
LOC_Os07g46610
LOC_Os01g67540	4-coumarate--CoA ligase-like 6
LOC_Os01g39330
LOC_Os03g15780	Anthranilate synthase component I family protein, expressed
ChrUn.fgenesh.gene.18
LOC_Os10g28350
LOC_Os02g04120	Phosphopantetheine adenylyltransferase 2
LOC_Os07g41410
LOC_Os03g53960	Transcriptional adapter ADA2
LOC_Os01g39040
LOC_Os12g02060	Peroxidase
LOC_Os01g10440
LOC_Os07g42370	Protein TIFY 10b
LOC_Os01g72600
LOC_Os03g13030	Lecithin-cholesterol acyltransferase-like 1
LOC_Os06g24990
LOC_Os01g60020	NAC domain-containing protein 68
LOC_Os06g43590	ESCRT-related protein CHMP1
LOC_Os05g36140
LOC_Os03g55240	Cytochrome P450 family protein, expressed
LOC_Os05g30510
LOC_Os01g49820
LOC_Os06g51060	Chitinase 1
LOC_Os01g05064
LOC_Os03g58610	Expressed protein
LOC_Os07g10840
LOC_Os07g05620	CBL-interacting protein kinase 23
LOC_Os02g14990
LOC_Os05g50190
LOC_Os04g40310
LOC_Os11g32930	Os11g0533700 protein
LOC_Os05g38290	Probable protein phosphatase 2C 49
LOC_Os06g43280
LOC_Os04g50120
LOC_Os06g18930
LOC_Os01g58290
LOC_Os03g54750	COBRA-like protein 4, putative, expressed
LOC_Os07g46870
LOC_Os09g35630
LOC_Os05g26840
LOC_Os05g26870
LOC_Os02g09390
LOC_Os03g58010	Acetyltransferase, GNAT family protein, expressed
LOC_Os02g09960
LOC_Os05g02760
LOC_Os01g41810
LOC_Os07g46860
LOC_Os01g53390
LOC_Os04g58710
LOC_Os10g39430	Expressed protein
LOC_Os04g09920	9-beta-pimara-7,15-diene oxidase
LOC_Os03g61130	Os03g0826600 protein
LOC_Os06g22340
LOC_Os10g36848	Cytochrome P450 84A1, putative, expressed
LOC_Os04g43680	Transcription factor MYB4
LOC_Os05g47840
LOC_Os01g10504	MADS-box transcription factor 3
LOC_Os07g29290	Expansin-like A3
LOC_Os06g06050
LOC_Os03g20550	Os03g0321700 protein
LOC_Os07g46846
LOC_Os02g08100	Probable 4-coumarate--CoA ligase 3
LOC_Os01g56450
LOC_Os08g14600
LOC_Os06g37020
LOC_Os08g06100	Flavone 3'-O-methyltransferase 1
LOC_Os01g65550
LOC_Os08g28860
LOC_Os02g11920
LOC_Os01g41800
LOC_Os01g38229
LOC_Os07g48050
LOC_Os02g09810
LOC_Os09g36200	Protein STAY-GREEN, chloroplastic
LOC_Os07g42960
LOC_Os06g29844
LOC_Os06g46340
LOC_Os08g44590
LOC_Os05g25640
LOC_Os03g29240	Probable nucleoredoxin 1-2
LOC_Os08g05480
LOC_Os03g12470	Os03g0225700 protein
LOC_Os11g03600	Harpin-induced protein 1 containing protein, expressed
LOC_Os10g42040	Expressed protein
LOC_Os07g04560	anac042	NAC domain containing protein 42	GO:0006355,GO:0003677	-
LOC_Os10g22070
LOC_Os01g02880
LOC_Os10g38870	Heavy metal-associated domain containing protein, expressed
LOC_Os04g48810
LOC_Os01g45640
LOC_Os06g49700
LOC_Os01g32780
LOC_Os05g25390
LOC_Os03g41330	LOB domain protein 40, putative, expressed
LOC_Os05g48210
LOC_Os09g36680
LOC_Os01g48360
LOC_Os09g35790	Heat stress transcription factor B-2c
LOC_Os01g22010	S-adenosylmethionine synthase 2
LOC_Os11g40570	Os11g0621000 protein	///Plant viral-response family protein, expressed
LOC_Os04g10350
LOC_Os11g27110	Expressed protein
LOC_Os11g34870	Expressed protein
LOC_Os01g66150
LOC_Os12g12560	NADP-dependent oxidoreductase P2, putative, expressed
LOC_Os07g12720
LOC_Os01g22230
LOC_Os10g41420	PRA1 family protein
LOC_Os08g04470
LOC_Os07g48800
LOC_Os07g32060
LOC_Os09g17810
LOC_Os02g15160
LOC_Os06g35060
LOC_Os05g03590
LOC_Os05g43230
LOC_Os03g21040	Expressed protein	///Ricin B-like lectin R40C1
LOC_Os04g55850
LOC_Os01g03914	Metal tolerance protein 7
LOC_Os05g01140
LOC_Os01g46120
LOC_Os03g60840	Bowman-Birk serine protease inhibitor family protein, expressed
LOC_Os11g06340	Cytochrome b-c1 complex subunit 6
LOC_Os12g44250	Synaptobrevin family protein, expressed
LOC_Os10g28299
LOC_Os09g04430
LOC_Os06g14190
LOC_Os05g27010
LOC_Os03g53800	Glycosyl hydrolase family 3 N terminal domain containing protein, expressed
LOC_Os05g03960
LOC_Os02g48210
LOC_Os05g37190
LOC_Os06g39780	Ent-cassadiene C11-alpha-hydroxylase 1
LOC_Os06g43950
LOC_Os03g24100	Expressed protein
LOC_Os03g05890	Uncharacterized protein
LOC_Os01g08110
LOC_Os02g54890
LOC_Os08g07690
LOC_Os05g05020
LOC_Os11g44300	Os11g0664400 protein
LOC_Os12g11660	Expressed protein
LOC_Os04g01470	Caffeate O-methyltransferase-like protein 2
LOC_Os05g01030
LOC_Os05g04000
LOC_Os06g45670
LOC_Os11g06234
LOC_Os11g10520	Alcohol dehydrogenase 2, putative, expressed
LOC_Os01g36950
LOC_Os02g50210
LOC_Os02g33080	N-carbamoylputrescine amidase
LOC_Os11g47809	Metallothionein-like protein 1A
LOC_Os01g03130
LOC_Os03g25610	Heavy metal-associated domain containing protein
LOC_Os10g37720	Hydrolase, alpha/beta fold family protein, putative, expressed
LOC_Os01g71700
LOC_Os01g60640
LOC_Os09g30454
LOC_Os07g09310	Thioredoxin H2-1
LOC_Os06g51070
LOC_Os04g15690
LOC_Os12g32190	Expressed protein
LOC_Os06g11450
LOC_Os12g07310	Citrate binding protein, putative, expressed
LOC_Os01g57730
LOC_Os01g50100
LOC_Os05g38264
LOC_Os01g53255
LOC_Os03g03440	Expressed protein
LOC_Os03g32580	BRASSINOSTEROID INSENSITIVE 1-associated receptor kinase 1, putative, expressed
LOC_Os07g02800
LOC_Os04g30250
LOC_Os02g40784
LOC_Os01g13430
LOC_Os02g02320	Serine carboxypeptidase 3
LOC_Os06g03810
LOC_Os11g14140	Kelch motif family protein, expressed
LOC_Os03g49350	Putative linoleate 9S-lipoxygenase 3
LOC_Os01g53920
LOC_Os05g30250	Beta-glucosidase 19
LOC_Os04g44770
LOC_Os05g02770
LOC_Os10g25130	Alanine aminotransferase 2, putative, expressed
LOC_Os02g21040
LOC_Os01g64300
LOC_Os02g47030
LOC_Os05g46580
LOC_Os01g10230
LOC_Os04g08550
LOC_Os02g58300
LOC_Os07g06850
LOC_Os04g42250	Hydroxycinnamoyltransferase 1
LOC_Os07g01820	MADS-box transcription factor 15
LOC_Os01g61460
LOC_Os04g38600
LOC_Os10g38060
LOC_Os11g47680	Os11g0703100 protein
LOC_Os04g13210
LOC_Os09g32570
LOC_Os04g39980	2-oxoglutarate-dependent dioxygenase DAO
LOC_Os10g25040	Putative red chlorophyll catabolite reductase
LOC_Os02g57720	Aquaporin PIP 1-3
LOC_Os10g08018	Lecithin:cholesterol acyltransferase family protein, putative
LOC_Os09g32550
LOC_Os06g09820
LOC_Os07g48730
LOC_Os08g07660
LOC_Os11g39390	Uncharacterized protein
LOC_Os02g47810
LOC_Os02g06640
LOC_Os06g47910
LOC_Os01g12100
LOC_Os07g26110	CASP-like protein 1D1
LOC_Os05g03770
LOC_Os02g35490
LOC_Os07g03377
LOC_Os11g26850	Adenosylhomocysteinase
LOC_Os06g12960
LOC_Os01g61510	Ammonium transporter 2 member 3
LOC_Os02g12560
LOC_Os09g23570
LOC_Os06g18000
LOC_Os04g52090
LOC_Os03g46440	BTB/POZ domain and ankyrin repeat-containing protein NPR3
LOC_Os11g38160	Os11g0594000 protein
LOC_Os07g44410
LOC_Os02g35010
LOC_Os01g45250
LOC_Os08g39480
LOC_Os08g32170
LOC_Os04g27700
LOC_Os01g72150
LOC_Os09g30130	Cellulose synthase-like protein E6
LOC_Os10g03320
LOC_Os07g07890
LOC_Os01g68650
LOC_Os03g08940	Os03g0188600 protein
LOC_Os06g37560	Beta-galactosidase 9
LOC_Os07g48060
LOC_Os01g55340	Dof zinc finger protein 5
LOC_Os03g04130	AMP-dependent synthetase and ligase family protein, putative, expressed
LOC_Os09g31080
LOC_Os06g42560
LOC_Os05g46840
LOC_Os01g55540	Aspartate aminotransferase, cytoplasmic
LOC_Os02g01280
ChrUn.fgenesh.gene.73
LOC_Os01g42410	ABC transporter G family member 37
LOC_Os11g45790	NB-ARC domain containing protein, expressed
LOC_Os12g32760	Os12g0512100 protein
LOC_Os07g03409
LOC_Os01g42380	ABC transporter G family member 36
LOC_Os01g22352
LOC_Os03g53740	Expressed protein
LOC_Os10g02340	Os10g0112500 protein
LOC_Os03g40670	Glycerophosphoryl diester phosphodiesterase family protein, expressed
LOC_Os09g28060
LOC_Os03g25750	Expressed protein
LOC_Os12g05690	Expressed protein
LOC_Os12g43750	Expressed protein
LOC_Os04g27096
LOC_Os08g14720
LOC_Os03g05710	GCN5-related N-acetyltransferase, putative, expressed
LOC_Os07g14740
LOC_Os03g46660	Glucan endo-1,3-beta-glucosidase 7, putative, expressed
LOC_Os05g05030
LOC_Os07g23340
LOC_Os07g23430
LOC_Os03g55420
LOC_Os08g34790	Probable 4-coumarate--CoA ligase 5
LOC_Os02g26700
LOC_Os07g09010
LOC_Os10g35070	Alpha-galactosidase
LOC_Os01g72370	Protein IRON-RELATED TRANSCRIPTION FACTOR 2
LOC_Os05g50100
LOC_Os01g07310
LOC_Os07g10130
LOC_Os07g14100
LOC_Os12g43970	Hydrolase, alpha/beta fold family protein, expressed
LOC_Os02g50470
LOC_Os05g41460	Cysteine proteinase inhibitor 2
LOC_Os01g10780
LOC_Os03g14050	SCUTL1, putative, expressed
LOC_Os08g34240	CBL-interacting protein kinase 6
LOC_Os03g01740
LOC_Os06g45710
LOC_Os03g27590	Carboxypeptidase
LOC_Os03g44520	Expressed protein
LOC_Os04g53850
LOC_Os10g39090	Expressed protein
LOC_Os06g43930
LOC_Os03g59070							Os03g0805400 protein
LOC_Os11g02540	ATWRKY70	WRKY DNA-binding protein 70	GO:0003700,GO:0043565,GO:0006355				Os11g0117600 protein
LOC_Os03g13300	Glutamate decarboxylase
LOC_Os08g35860	Cytokinin dehydrogenase 11
LOC_Os01g29280
LOC_Os01g40499
LOC_Os04g40660
LOC_Os08g31140
LOC_Os10g27980	Os10g0415100 protein
LOC_Os10g39700	Chitinase class I family protein
LOC_Os02g22020	Transcription factor NIGT1
LOC_Os07g40630
LOC_Os10g30450	Heavy metal-associated domain containing protein, expressed
LOC_Os07g48450
LOC_Os07g44130
LOC_Os01g06210
LOC_Os09g27260
LOC_Os03g08330	Protein TIFY 11b
LOC_Os12g36940	Calmodulin-binding protein, putative, expressed
LOC_Os10g28370	Chlorophyllase family protein, expressed
LOC_Os10g04490	Uncharacterized protein
LOC_Os09g29310
LOC_Os01g58320
LOC_Os01g17430	Coatomer subunit beta-2
LOC_Os01g70490	Potassium transporter 5
LOC_Os12g04120	Phosphoglycerate mutase family protein
LOC_Os07g06840
LOC_Os02g26470
LOC_Os05g37830
LOC_Os02g13650
LOC_Os01g42880
LOC_Os04g54830
LOC_Os02g06720
LOC_Os11g33050	Expressed protein
LOC_Os01g43372
LOC_Os03g58030	Acetyltransferase, GNAT family protein
LOC_Os09g31270
LOC_Os03g58740	Expressed protein
LOC_Os08g08440
LOC_Os07g33440
LOC_Os09g12660	Glucose-1-phosphate adenylyltransferase small subunit 1, chloroplastic/amyloplastic
LOC_Os02g12090
LOC_Os01g65680
LOC_Os10g35294	Fiber protein Fb34, putative, expressed
LOC_Os02g43360
LOC_Os03g53200	Calmodulin-like protein 4
LOC_Os04g39880	Beta-glucosidase 12
LOC_Os02g09490	Cinnamyl alcohol dehydrogenase 2
LOC_Os02g10150
LOC_Os10g38590	Glutathione S-transferase GSTU6, putative, expressed
LOC_Os03g56944	Expressed protein
LOC_Os04g19740
LOC_Os10g38610
LOC_Os03g10320	Expressed protein
LOC_Os02g36300
LOC_Os12g42910	Os12g0624200 prot
LOC_Os08g07720
LOC_Os01g52570
LOC_Os02g13430
LOC_Os01g64790
LOC_Os02g18640
LOC_Os10g33210	Os10g0470700 protein
LOC_Os06g04900
LOC_Os06g39120
LOC_Os02g19990
LOC_Os01g72140
LOC_Os05g50820
LOC_Os01g49529
LOC_Os09g30120	Cellulose synthase-like protein E1
LOC_Os08g37432
LOC_Os11g47870	GRAS family transcription factor containing protein, expressed
LOC_Os05g03610
LOC_Os12g13380	Adenylate kinase 3
LOC_Os12g26470	Eukaryotic aspartyl protease family protein, expressed
LOC_Os10g26610	Expressed protein
LOC_Os05g39350
LOC_Os01g67860
LOC_Os01g51880
LOC_Os12g44230	HIPL1 protein, putative, expressed
LOC_Os01g12650
LOC_Os01g07780
LOC_Os12g02450	Os12g0116700 protein
LOC_Os02g58640
LOC_Os02g42000
LOC_Os01g56560
LOC_Os07g07930
LOC_Os03g05870	Fe-S metabolism associated domain containing protein, expressed
LOC_Os01g07300
LOC_Os03g60260	Os03g0817200 protein
LOC_Os04g59190
LOC_Os09g20510
LOC_Os10g06630	Peptidyl-prolyl cis-trans isomerase
LOC_Os10g38470	Glutathione S-transferase GSTU6, putative, expressed
LOC_Os01g07870
LOC_Os01g58620
LOC_Os01g51870
LOC_Os04g33360
LOC_Os04g58220
LOC_Os02g35080
LOC_Os09g39620
LOC_Os01g56880
LOC_Os10g41660	Os10g0566400 protein
LOC_Os11g44430	Os11g0666200 protein
LOC_Os12g43630	Malate dehydrogenase, glyoxysomal
LOC_Os09g20460
LOC_Os04g53620	Polyubiquitin 3
LOC_Os05g08440
LOC_Os02g50460
LOC_Os03g05290	Probable aquaporin TIP1-1
LOC_Os11g47900	GRAS family transcription factor containing protein, expressed
LOC_Os05g41670
LOC_Os06g10520
LOC_Os06g51050	Chitinase 3
LOC_Os08g42910
LOC_Os11g02570	Hydrolase, alpha/beta fold family protein, expressed
LOC_Os01g21320
LOC_Os04g25800
LOC_Os03g08170
LOC_Os03g14110	Expressed protein
LOC_Os03g05900	FAD binding domain containing protein, expressed
LOC_Os06g01990
LOC_Os05g46050
LOC_Os02g39490
LOC_Os01g07120	Dehydration-responsive element-binding protein 2A
LOC_Os01g70525
LOC_Os10g41250
LOC_Os07g46800
LOC_Os02g47650
LOC_Os12g03720	SIS domain containing protein, expressed
LOC_Os02g32140
LOC_Os06g43384
LOC_Os03g32470	Oxidoreductase, 2OG-Fe oxygenase family protein, expressed
LOC_Os06g08041
LOC_Os03g58820	Aminoacyl-tRNA synthetase family, putative, expressed
LOC_Os03g49560	Os03g0702600 protein
LOC_Os04g44750
LOC_Os03g29410	Os03g0407900 protein
LOC_Os11g05490	Expressed protein
LOC_Os01g31980
LOC_Os07g46380
LOC_Os12g02240	Os12g0114000 protein
LOC_Os01g59020
LOC_Os07g39740
LOC_Os02g32620
LOC_Os03g19010
LOC_Os09g29300
LOC_Os10g04020	F-box domain containing protein, expressed
LOC_Os03g09910	Aminotransferase ALD1 homolog
LOC_Os06g09950
LOC_Os06g03580
LOC_Os11g40590	Os11g0621300 protein
LOC_Os01g61440
LOC_Os06g13030
LOC_Os07g35510
LOC_Os10g38040	Embryo sac 1
LOC_Os02g43790
LOC_Os03g60220	Expressed protein
LOC_Os01g41990	Probable calcium-binding protein CML12
LOC_Os01g12760
LOC_Os03g22120	Sucrose synthase
LOC_Os06g10130
LOC_Os02g03710
LOC_Os06g08460
LOC_Os09g26340
LOC_Os03g55010	Putative glucosyltransferase
LOC_Os11g31540	BRASSINOSTEROID INSENSITIVE 1-associated receptor kinase 1, putative, expressed
LOC_Os09g32730
LOC_Os12g39400	Os12g0583700 protein
LOC_Os01g44120
LOC_Os04g52270	Coatomer subunit epsilon-1
LOC_Os01g02130
LOC_Os08g37690
LOC_Os02g32450
LOC_Os03g24560	Expressed protein
LOC_Os01g58140
LOC_Os11g02750	Eukaryotic translation initiation factor 2B family protein, putative, expressed
LOC_Os06g07932
LOC_Os09g23084	Endoglucanase 22
LOC_Os06g37300	Ent-sandaracopimaradiene 3-hydroxylase
LOC_Os01g56080
LOC_Os01g17190	Calmodulin-3
LOC_Os03g50710	Uncharacterized protein
LOC_Os06g37490
LOC_Os12g02500	Hydrolase, alpha/beta fold family protein, expressed
LOC_Os06g21140
LOC_Os09g31990
LOC_Os07g03319
LOC_Os05g43390
LOC_Os06g35650
LOC_Os05g08900
LOC_Os02g08440	ATWRKY40	WRKY DNA-binding protein 40	GO:0003700,GO:0043565,GO:0006355
LOC_Os08g07730
LOC_Os01g57854
LOC_Os08g14310
LOC_Os07g33270
LOC_Os06g39330
LOC_Os08g01950
LOC_Os03g20210	Eukaryotic aspartyl protease family protein, expressed
LOC_Os01g62430	Elicitor-responsive protein 1
LOC_Os01g72170
LOC_Os04g52504
LOC_Os01g13090
LOC_Os12g33100	Guanylate kinase 1
LOC_Os11g04210	Hydroxymethylglutaryl-CoA lyase, mitochondrial, putative, expressed
LOC_Os10g33970	Double-stranded RNA-binding protein 6
LOC_Os03g08960	Homeobox-leucine zipper protein HOX13
LOC_Os12g02200	CBL-interacting protein kinase 14
LOC_Os09g39440	Probable uridine nucleosidase 2
LOC_Os01g03030
LOC_Os11g12320	Leucine Rich Repeat family protein
LOC_Os08g35590
LOC_Os01g11910
LOC_Os03g20670	Os03g0322800 protein
LOC_Os03g60810	Os03g0823000 protein
LOC_Os05g46760
LOC_Os03g15630	Harpin-induced protein 1 containing protein, expressed
LOC_Os08g41820
LOC_Os08g14190
LOC_Os03g52720	Magnesium-dependent phosphatase-1 family protein, expressed
LOC_Os08g25839
LOC_Os01g08090
LOC_Os02g12080
LOC_Os10g42780	LrgB-like family protein, expressed
LOC_Os06g11210	Putative 12-oxophytodienoate reductase 5
LOC_Os01g22370
LOC_Os10g02360	Protein kinase domain containing protein, expressed
LOC_Os02g51930
LOC_Os08g37595
LOC_Os05g03740
LOC_Os06g49110	Delta-aminolevulinic acid dehydratase, chloroplastic
LOC_Os05g44270
LOC_Os04g05650
LOC_Os01g03320
LOC_Os08g32520
LOC_Os06g11130
LOC_Os03g22810	Superoxide dismutase 1, putative, expressed
LOC_Os02g10070
LOC_Os09g15670	Probable protein phosphatase 2C 68
LOC_Os06g11135
LOC_Os07g23410
LOC_Os01g62610
LOC_Os04g33390
LOC_Os04g54590
LOC_Os03g22680	CHY zinc finger family protein, expressed	///E3 ubiquitin-protein ligase SRFP1
LOC_Os03g52370	Expressed protein
LOC_Os01g46080
LOC_Os05g44770
LOC_Os11g33970	Expressed protein
LOC_Os01g66610
LOC_Os07g49280
LOC_Os12g02530	RPT2, putative, expressed	///Os12g0117400 protein
LOC_Os12g43640	Leucine Rich Repeat family protein, expressed
LOC_Os03g19310	Probable glycosyltransferase 4
LOC_Os08g40500
LOC_Os10g31850	CHY zinc finger family protein, expressed
LOC_Os04g45810
LOC_Os09g25314
LOC_Os02g39710
LOC_Os08g10500
LOC_Os11g15570	At1g18480/F15H18_1
LOC_Os08g44210
LOC_Os10g40934	Oxidoreductase, 2OG-Fe oxygenase family protein, expressed	///(RAP Annotation release2) 2OG-Fe(II) oxygenase domain containing protein
LOC_Os09g36250
LOC_Os05g47770
LOC_Os10g30610	ABC transporter G family member 25
LOC_Os01g10250
LOC_Os07g35180
LOC_Os07g12340	NAC domain-containing protein 6
LOC_Os02g11070
LOC_Os02g58510
LOC_Os02g40110
LOC_Os03g62620	Os03g0843300 protein
LOC_Os02g37280
LOC_Os02g50450
LOC_Os01g56070
LOC_Os03g29930	Expressed protein
LOC_Os07g39350
LOC_Os07g03820
LOC_Os01g57073
LOC_Os01g40580
LOC_Os01g47630
LOC_Os01g16430	Cysteine proteinase inhibitor 12
LOC_Os01g53350
LOC_Os04g39900
LOC_Os06g33170
LOC_Os12g42200	Cation/hydrogen exchanger, putative, expressed
LOC_Os01g54810
LOC_Os08g30740
LOC_Os03g51479	Maf-like protein, expressed
LOC_Os07g06460
LOC_Os03g17790	Os03g0286900 protein
LOC_Os02g14480
LOC_Os03g58630	Thioredoxin H2-2
LOC_Os06g43080
LOC_Os03g09900
LOC_Os11g40850	Expressed protein
LOC_Os02g09980
LOC_Os05g32860
LOC_Os08g16050
LOC_Os08g29660	ATWRKY53	WRKY family transcription factor	GO:0003700,GO:0043565,GO:0006355
LOC_Os03g12500	Allene oxide synthase 2
LOC_Os04g37710
LOC_Os11g03420	Mini zinc finger protein 1
LOC_Os08g08650
LOC_Os03g11590	Integral membrane family protein, putative, expressed
LOC_Os09g29200
LOC_Os03g17480	Protein IN2-1 homolog A
LOC_Os07g48090	CBL-interacting protein kinase 29
LOC_Os10g02990	Leucine Rich Repeat family protein
LOC_Os08g42590
LOC_Os05g39860
LOC_Os09g36080
LOC_Os03g22634	Terpene synthase 7, putative, expressed
LOC_Os03g20440	Os03g0320500 protein
LOC_Os02g11859
LOC_Os03g06200	Phosphoserine aminotransferase
LOC_Os02g51290
LOC_Os09g33860
LOC_Os01g63210
LOC_Os04g32560	Chaperone protein ClpC1, chloroplastic
LOC_Os07g48160
LOC_Os03g52410	Expressed protein
LOC_Os03g06970	Os03g0165900 protein
LOC_Os02g46420
LOC_Os05g08910
LOC_Os10g27430	Expressed protein
LOC_Os01g57840
LOC_Os08g36630
LOC_Os09g17580
LOC_Os06g12790	Rac-like GTP-binding protein 4
LOC_Os01g38660
LOC_Os01g52790
LOC_Os09g38920
LOC_Os11g10510	Alcohol dehydrogenase 2
LOC_Os10g42130	anac071	NAC domain containing protein 71	GO:0006355,GO:0003677				///No apical meristem, putative, expressed
LOC_Os12g06220	Harpin-induced protein 1 containing protein, expressed
LOC_Os12g38270	Metallothionein-like protein 1, putative, expressed
LOC_Os05g03630
LOC_Os07g08150
LOC_Os04g56000
LOC_Os11g29680	Expressed protein
LOC_Os12g03040	NAC domain transcription factor, putative, expressed
LOC_Os08g13420
LOC_Os01g62290
LOC_Os04g52190
LOC_Os11g12330	NB-ARC domain containing protein, expressed
LOC_Os05g50930
LOC_Os05g40070
LOC_Os02g39850	Hydroxycinnamoyltransferase 2
LOC_Os11g45740	Transcription factor JAMYB
LOC_Os03g26210	Helix-loop-helix DNA-binding domain containing protein, expressed
LOC_Os08g32980
LOC_Os02g13900	Protein BZR1 homolog 4
LOC_Os07g16970
LOC_Os02g35315
LOC_Os12g29950	Nodulin family protein, putative, expressed
LOC_Os10g34920	Os10g0490900 protein
LOC_Os03g19250	AMP-binding enzyme family protein, expressed
LOC_Os01g63290	Probable anion transporter 3, chloroplastic
LOC_Os02g08270
LOC_Os01g03310
LOC_Os01g40200
LOC_Os04g45520	Vacuolar iron transporter homolog 2
LOC_Os02g33110	Beta-fructofuranosidase, insoluble isoenzyme 1
LOC_Os08g37930
LOC_Os02g32970
LOC_Os04g37820
LOC_Os04g53930
LOC_Os02g48860
LOC_Os01g69190
LOC_Os10g28120	Chitinase 1, putative, expressed
LOC_Os07g03580
LOC_Os01g22780
LOC_Os03g08999	Os03g0189400 protein
LOC_Os01g41240
LOC_Os01g60860
LOC_Os01g05120
LOC_Os12g11710	Expressed protein
LOC_Os05g38720
LOC_Os02g37320
LOC_Os04g35890
LOC_Os03g55540	Os03g0764100 protein
LOC_Os04g13220
LOC_Os01g58150
LOC_Os04g53800
LOC_Os07g09420
LOC_Os01g72900
LOC_Os02g38490
LOC_Os02g56900
LOC_Os04g45370
LOC_Os07g09190	Probable 1-deoxy-D-xylulose-5-phosphate synthase 2, chloroplastic
LOC_Os11g01480	Myb-like DNA-binding domain, SHAQKYF class family protein, expressed
LOC_Os02g41630
LOC_Os11g44340	Uncharacterized protein
LOC_Os02g30714
LOC_Os06g36070
LOC_Os01g15920
LOC_Os09g26270
LOC_Os06g43980
LOC_Os04g45970	Glutamate dehydrogenase 2, mitochondrial
LOC_Os04g55410
LOC_Os09g15330
LOC_Os02g14760
LOC_Os03g13590	Os03g0239200 protein
LOC_Os02g17500
LOC_Os02g37290
LOC_Os02g50330	Probable RNA-dependent RNA polymerase 1
LOC_Os03g51390	Expressed protein
LOC_Os11g10120	Expressed protein
LOC_Os01g56240
LOC_Os02g48690
LOC_Os05g02200
LOC_Os01g61070
LOC_Os12g04690	Expressed protein
LOC_Os03g09020	Oxidoreductase, zinc-binding dehydrogenase family protein, expressed
LOC_Os03g20949	Phospholipid-transporting ATPase 1, putative, expressed
LOC_Os07g34620
LOC_Os02g26404
LOC_Os03g03790	Acyl-activating enzyme 11, putative, expressed
LOC_Os04g09570
LOC_Os01g37050	Ribonuclease 3-like protein 1
LOC_Os07g41820
LOC_Os10g41850	F-box domain containing protein, expressed
LOC_Os07g34006
LOC_Os01g06310
LOC_Os01g06640
LOC_Os12g01490	Myb-like DNA-binding domain, SHAQKYF class family protein, expressed
LOC_Os08g25430
LOC_Os07g06250
LOC_Os02g47100
LOC_Os01g06220
LOC_Os01g68940
LOC_Os01g55830	Probable glutathione S-transferase GSTF2
LOC_Os08g42580	Chitin elicitor receptor kinase 1
LOC_Os02g37700
LOC_Os01g61080
LOC_Os06g29180	Formate dehydrogenase 1, mitochondrial
LOC_Os11g47300	Leucine Rich Repeat family protein
LOC_Os07g33780	ABC transporter G family member 43
LOC_Os01g09850
LOC_Os10g01100	Os10g0101000 protein
LOC_Os03g52670	GRAM domain containing protein, expressed
LOC_Os04g35520	Probable L-ascorbate peroxidase 7, chloroplastic
LOC_Os05g47730
LOC_Os04g36720
LOC_Os02g46210
LOC_Os01g64120
LOC_Os04g35250
LOC_Os03g31740	Os03g0432000 protein
LOC_Os01g62190
LOC_Os11g07670	Dirigent protein
LOC_Os01g52230
LOC_Os11g31590	Armadillo/beta-catenin-like repeat family protein, expressed
LOC_Os08g01970
LOC_Os06g33970
LOC_Os04g24220
LOC_Os01g66850
LOC_Os03g57880	Glucan endo-1,3-beta-glucosidase 5, putative, expressed
LOC_Os03g04060	Chitinase 11
LOC_Os07g03200	Phytosulfokines 4
LOC_Os09g34160
LOC_Os05g03640
LOC_Os09g21710	Zinc finger AN1 domain-containing stress-associated protein 17
LOC_Os09g35700	Protein YY1
LOC_Os03g55380	Os03g0761900 protein
LOC_Os07g32230
LOC_Os02g17610
LOC_Os06g41100	Transcription factor TGAL8
LOC_Os01g29330
LOC_Os05g50570
LOC_Os07g03840
LOC_Os08g14700
LOC_Os08g37370
LOC_Os06g42810
LOC_Os12g02310	Non-specific lipid-transfer protein 2B
LOC_Os03g19240	AMP-binding enzyme family protein, expressed
LOC_Os06g11800
LOC_Os08g14570
LOC_Os03g25150	Transposon protein, putative, unclassified, expressed
LOC_Os02g02350
LOC_Os07g13810
LOC_Os06g10040
LOC_Os02g32980	Germin-like protein 2-4
LOC_Os06g44190
LOC_Os07g37400
LOC_Os02g48870
LOC_Os02g11030
LOC_Os03g57600	Expressed protein
LOC_Os03g22820	Expressed protein
LOC_Os05g44060
LOC_Os03g05620	Inorganic phosphate transporter 1-1
LOC_Os01g03940	Protein NEGATIVE REGULATOR OF RESISTANCE
LOC_Os04g45290
LOC_Os05g39250
LOC_Os08g34280
LOC_Os05g05940	REF/SRPP-like protein Os05g0151300/LOC_Os05g05940
LOC_Os08g30100
ChrUn.fgenesh.gene.68
LOC_Os10g39680	Chitinase 8
LOC_Os02g26670
LOC_Os03g22790
LOC_Os10g39044	Uncharacterized protein
LOC_Os03g46060	Os03g0663400 protein
LOC_Os11g11960	NBS-LRR type disease resistance protein, putative, expressed
LOC_Os03g63900	Os03g0856000 protein
LOC_Os06g18140
LOC_Os01g04330	Probable calcium-binding protein CML16
LOC_Os03g44580	Expressed protein
LOC_Os02g05744	Endoglucanase 5
LOC_Os09g26260
LOC_Os01g62950
LOC_Os03g30430	Protein SPIRAL1-like 1
LOC_Os04g51160
LOC_Os01g58194	Probable nucleoredoxin 2
LOC_Os10g38489	Glutathione S-transferase GSTU6, putative, expressed
LOC_Os04g45130
LOC_Os05g45440
LOC_Os12g43560	RBR-type E3 ubiquitin transferase
LOC_Os04g37760
LOC_Os05g36186
LOC_Os09g26460
LOC_Os04g32920	Potassium transporter 1
LOC_Os03g12890	Branched-chain-amino-acid aminotransferase
LOC_Os01g40870
LOC_Os04g58570
LOC_Os10g37650	Impaired sucrose induction 1, putative
LOC_Os10g34440	Expressed protein
LOC_Os05g30350	Beta-glucosidase 22
LOC_Os06g03930
LOC_Os12g01520	Ubiquitin-activating enzyme E1 2, putative, expressed
LOC_Os01g50170
LOC_Os01g37040
LOC_Os04g43200	Peroxygenase
LOC_Os01g73500
LOC_Os03g27010	Expressed protein
LOC_Os02g43290
LOC_Os03g58980	Germin-like protein 3-7
LOC_Os02g45880
LOC_Os01g18744	Acyl transferase 4
LOC_Os07g34940
LOC_Os01g14670
LOC_Os01g18584	ATWRKY6	WRKY family transcription factor	GO:0003700,GO:0043565,GO:0006355
LOC_Os04g38390
LOC_Os03g58500	Os03g0799300 protein
LOC_Os05g29020
LOC_Os02g35020
LOC_Os02g09050
LOC_Os02g47840
LOC_Os01g52330
LOC_Os03g63330	Aspartate kinase family protein, expressed
LOC_Os01g43480
LOC_Os11g47600	Chitinase III C10701-rice
LOC_Os02g56310
LOC_Os04g01960
LOC_Os08g31250
LOC_Os10g33140	Leucine Rich Repeat family protein, expressed
LOC_Os12g01680	Macrophage migration inhibitory factor family protein
LOC_Os01g67820
LOC_Os11g37920	Intracellular protease, PfpI family protein, expressed
LOC_Os03g09250	Inositol-3-phosphate synthase, putative, expressed
LOC_Os03g58764	F-box domain containing protein, expressed
LOC_Os03g30470	Chitinase 12
LOC_Os02g45750
LOC_Os11g05800	HVA22-like protein
LOC_Os03g64210	RuBisCO subunit binding-protein alpha subunit, chloroplast, putative, expressed	///Putative rubisco subunit binding-protein alpha subunit (60 kDa chaperonin alpha subunit)
LOC_Os01g13930
LOC_Os01g60600	ATWRKY46	WRKY DNA-binding protein 46	GO:0003700,GO:0043565,GO:0006355
LOC_Os01g61410
LOC_Os06g42000	Peroxiredoxin-2E-1, chloroplastic
LOC_Os02g52560
LOC_Os01g45910
LOC_Os01g71624
LOC_Os03g15080	Expressed protein
LOC_Os09g31478
LOC_Os04g39020	Betaine aldehyde dehydrogenase 1
LOC_Os04g52840
LOC_Os08g32610
LOC_Os12g43490	Alpha-amylase/trypsin inhibitor, putative, expressed
LOC_Os09g39490
LOC_Os01g58080
LOC_Os06g35200
LOC_Os06g39270
LOC_Os02g48080
LOC_Os03g53070	PRA1 family protein
LOC_Os04g10000
LOC_Os02g38900
LOC_Os04g22120
LOC_Os12g38490	GRAS family transcription factor containing protein, expressed
LOC_Os06g41840
LOC_Os12g37560	Phosphoinositide phospholipase C
LOC_Os06g43960
LOC_Os08g39980
LOC_Os07g35640
LOC_Os10g35300	Dof domain, zinc finger family protein, expressed
LOC_Os02g53410
LOC_Os08g34720
LOC_Os06g44180
LOC_Os01g11160
LOC_Os07g48610
LOC_Os05g11120
LOC_Os09g31120
LOC_Os03g56160	Lectin receptor kinase 7, putative, expressed
LOC_Os09g28160
LOC_Os03g18740	Os03g0299200 protein
LOC_Os11g13390	Uncharacterized protein
LOC_Os03g10030	CASP-like protein Os03g0196400
LOC_Os09g12230
LOC_Os02g36210	Ent-copalyl diphosphate synthase 2
LOC_Os03g05630	Expressed protein
LOC_Os07g36544
LOC_Os06g14260
LOC_Os01g47410
LOC_Os02g39720	Serine/arginine-rich splicing factor RSZ23
LOC_Os08g07830
LOC_Os11g10470	Expressed protein
LOC_Os05g19910	Acyl transferase 5
LOC_Os02g46340
LOC_Os05g01480
LOC_Os02g54640
LOC_Os06g36270
LOC_Os01g27210
LOC_Os01g41010
LOC_Os01g51540
LOC_Os02g36450
LOC_Os02g10730
LOC_Os01g60930
LOC_Os02g55070
LOC_Os05g48010
LOC_Os03g14730	Esterase, putative, expressed
LOC_Os11g44630	Uncharacterized protein
LOC_Os04g51150	Ubiquinol oxidase 1a, mitochondrial
LOC_Os04g29790
LOC_Os07g39520	Probable serine/threonine-protein kinase WNK5
LOC_Os05g10650
LOC_Os01g53090
LOC_Os10g39140	Oxidoreductase, 2OG-Fe oxygenase family protein, expressed	///Flavanone 3-dioxygenase 2
LOC_Os07g34070
LOC_Os09g29690
LOC_Os03g13040	Heptahelical transmembrane protein ADIPOR3
LOC_Os05g31740
LOC_Os06g04230
LOC_Os07g41460
LOC_Os11g06210	NB-ARC domain containing protein
LOC_Os08g43450
LOC_Os05g48650
LOC_Os04g50790
LOC_Os07g47150
LOC_Os01g27750
LOC_Os06g46950
LOC_Os02g38050
LOC_Os01g18220
LOC_Os04g59040
LOC_Os11g01040	Hydrolase, alpha/beta fold family protein
LOC_Os02g22160
LOC_Os03g55230	Cytochrome P450 81E1, putative, expressed
LOC_Os04g42830
LOC_Os06g14350
LOC_Os03g06090	High-affinity nickel-transport family protein, putative, expressed
LOC_Os09g33930
LOC_Os03g48430	Os03g0690500 protein
LOC_Os01g06660
LOC_Os03g58150	Expressed protein
LOC_Os08g04800
LOC_Os06g25250	Ribonuclease 3-like protein 3
LOC_Os01g43320
LOC_Os04g58890
LOC_Os04g53210
LOC_Os05g45070
LOC_Os07g46350
LOC_Os05g30760
LOC_Os04g33190
LOC_Os07g42310
LOC_Os11g04560	EF hand family protein, expressed
LOC_Os12g01530	Ferritin
LOC_Os07g42910
LOC_Os08g06170
LOC_Os01g65090
LOC_Os03g05390	Transmembrane protein, putative, expressed		///Os03g0147400 protein
LOC_Os02g52170
LOC_Os01g10830
LOC_Os02g25780
LOC_Os03g13950	Actin-depolymerizing factor 5
LOC_Os02g35347	EL5.2
LOC_Os09g25470
LOC_Os03g50570	Expressed protein
LOC_Os08g25900
LOC_Os09g02650	Kinesin-like protein
LOC_Os07g28480
LOC_Os01g66100	Gibberellin 20 oxidase 2
LOC_Os06g45820	ATP-dependent zinc metalloprotease FTSH 2
LOC_Os02g46080	protein serine/threonine phosphatase activity
LOC_Os03g52690	CBS domain containing protein
LOC_Os11g34110	Expressed protein
LOC_Os05g34914
LOC_Os04g52230	Ent-kaur-16-ene synthase, chloroplastic
LOC_Os02g20490
LOC_Os02g13170
LOC_Os01g01930
LOC_Os05g12300
LOC_Os04g39560
LOC_Os11g23790	Protein PEP-RELATED DEVELOPMENT ARRESTED 1 homolog, chloroplastic
LOC_Os02g14020
LOC_Os08g06550	Acyl-CoA-binding domain-containing protein 1
LOC_Os04g29040
LOC_Os01g57560
LOC_Os02g55120
LOC_Os11g07922	Oxidoreductase,
LOC_Os07g38300	Ribosome-recycling factor, chloroplastic
LOC_Os03g54970	Expressed protein
LOC_Os12g12664	Expressed protein
LOC_Os02g08110	CASP-like protein 2C2
LOC_Os08g35490	copper transporter 5.2
LOC_Os06g42650
LOC_Os04g52164
LOC_Os02g51900
LOC_Os01g68700
LOC_Os03g51930	Expressed protein
LOC_Os03g05800	Expressed protein
LOC_Os12g26510	Expressed protein
LOC_Os03g62850	AMP-binding protein
LOC_Os03g56320	Expressed protein
LOC_Os04g49550
LOC_Os02g10160
LOC_Os03g08550	Leucine-rich repeat transmembrane protein kinase 1
LOC_Os04g50890	Secretory carrier-associated membrane protein 6
LOC_Os01g49330
LOC_Os06g07550
LOC_Os01g02710
LOC_Os02g14120
LOC_Os07g12540
LOC_Os07g38150
LOC_Os01g39290
LOC_Os07g37210
LOC_Os04g16886
LOC_Os02g16450
LOC_Os08g15288
LOC_Os02g34990
LOC_Os05g44020
LOC_Os12g03350
LOC_Os01g58760
LOC_Os06g11990
LOC_Os06g11140
LOC_Os06g48200
LOC_Os09g15810
LOC_Os01g12160	Jasmonic acid-amido synthetase JAR2
LOC_Os01g53880	Auxin-responsive protein IAA6
LOC_Os03g24950	Expressed protein
LOC_Os03g02430	Pentatricopeptide, putative, expressed
LOC_Os05g05850
LOC_Os04g51140
LOC_Os05g28200	Chlorophyll synthase, chloroplastic
LOC_Os03g01750	Protein tyrosine phosphatase
LOC_Os02g49440	Dof zinc finger protein 4
LOC_Os10g39150
LOC_Os01g49930
LOC_Os06g32590
LOC_Os11g06590	Trans-2-enoyl-CoA reductase
LOC_Os05g41190
LOC_Os01g01120
LOC_Os12g01580	MATE efflux family protein
LOC_Os03g52830	FATC domain containing protein
LOC_Os03g17040
LOC_Os07g30200
LOC_Os03g03320	Expressed protein
LOC_Os01g47570
LOC_Os01g43070
LOC_Os07g46780
LOC_Os07g17390
LOC_Os02g50560
LOC_Os06g17900
LOC_Os08g37950
LOC_Os03g28289
LOC_Os01g39060
LOC_Os05g33590
LOC_Os06g08360
LOC_Os10g21196
LOC_Os01g74300	Metallothionein-like protein 2B
LOC_Os06g13170
LOC_Os02g56050	Adenylyltransferase and sulfurtransferase MOCS3
LOC_Os01g31800	Probable histone H2A.5
LOC_Os02g40730	Ammonium transporter 1 member 2
LOC_Os03g29970	Nuclear transcription factor Y subunit B-8
LOC_Os10g15310
LOC_Os03g16460	HEAT repeat family protein
LOC_Os08g09300
LOC_Os06g24190
LOC_Os04g43710
LOC_Os06g50340	leucine-rich repeat transmembrane protein kinase
LOC_Os03g12160	Leucine-rich repeat transmembrane protein kinase
LOC_Os09g22505
LOC_Os09g22500
LOC_Os04g51454
LOC_Os02g34750
LOC_Os02g24604
LOC_Os06g12539
LOC_Os10g21326
LOC_Os08g15266
LOC_Os09g36510
LOC_Os09g04210
LOC_Os07g48500
LOC_Os02g49840	MADS-box family protein with MIKCc type-box
LOC_Os06g13660	Alanine--tRNA ligase, chloroplastic/mitochondrial
LOC_Os11g41840	Sugar transporter
LOC_Os06g28240
LOC_Os08g07540
LOC_Os06g24594
LOC_Os07g07480
LOC_Os04g54070
LOC_Os01g42800
LOC_Os05g40280	B3 domain-containing protein
LOC_Os01g48874
LOC_Os06g13000
LOC_Os01g11952
LOC_Os08g38092
LOC_Os01g53060
LOC_Os08g09270
LOC_Os01g05530
LOC_Os03g21590	Expressed protein
LOC_Os10g21212
LOC_Os04g25400	7-hydroxymethyl chlorophyll a reductase
LOC_Os10g36000	Remorin, C-terminal region family protein
LOC_Os01g11414	Sodium/calcium exchanger NCL1
LOC_Os07g38460
LOC_Os11g29970	NB-ARC domain containing protein
LOC_Os03g43440	CBL-interacting protein kinase 7
LOC_Os01g08510
LOC_Os01g07090	Probable protein phosphatase 2C 1
LOC_Os08g25864
LOC_Os01g66000
LOC_Os12g02340	Nonspecific lipid-transfer protein 3
LOC_Os07g19000
LOC_Os02g37834
LOC_Os03g60750	FtsJ-like methyltransferase family protein
LOC_Os12g42870	Dihydrofolate synthetase/folylpolyglutamate synthetase,
LOC_Os06g20370
LOC_Os02g39090
LOC_Os07g46710
LOC_Os03g50980
LOC_Os04g59330
LOC_Os12g19530	ATP-binding region, ATPase-like domain-containing protein
LOC_Os12g12300
LOC_Os01g22980
LOC_Os12g41430	Expressed protein
LOC_Os08g08210
LOC_Os04g43770
LOC_Os02g44704
LOC_Os01g59920
LOC_Os08g25460
LOC_Os01g72980
LOC_Os05g40030
LOC_Os05g01570
LOC_Os09g36130
LOC_Os06g11500	Probable DNA helicase MCM9
LOC_Os04g55230
LOC_Os05g05130
LOC_Os03g02640	Protein-ribulosamine 3-kinase, chloroplastic
LOC_Os04g54320
LOC_Os02g02980
LOC_Os05g11650
LOC_Os04g16854
LOC_Os04g16856
LOC_Os05g33670
LOC_Os11g02640	Expressed protein
LOC_Os12g01140	Nonphototropic hypocotyl protein 1,
LOC_Os09g37740
LOC_Os02g14720	E3 ubiquitin-protein ligase GW2
LOC_Os03g15930	OTU-like cysteine protease family protein
LOC_Os09g38510
LOC_Os04g31010
LOC_Os02g08140
LOC_Os02g15660
LOC_Os01g50690
LOC_Os08g05530
LOC_Os01g56800
LOC_Os10g37180	Glycine cleavage system H protein,
LOC_Os05g02240
LOC_Os03g18940	Exonuclease family protein
LOC_Os12g42390	Expressed protein
LOC_Os03g16430	Sigma-70 region 3 family protein, expressed
LOC_Os11g19100
LOC_Os12g07970	anion transporter 7
LOC_Os02g48010
LOC_Os05g35470
LOC_Os01g67770	Two-component response regulator ORR26
LOC_Os04g59060
LOC_Os03g51220	Myb-like DNA-binding domain containing protein, expressed
LOC_Os01g15660
LOC_Os06g12810
LOC_Os08g37260
LOC_Os03g59774
LOC_Os04g31804
LOC_Os01g61170
LOC_Os01g01484
LOC_Os01g07750
LOC_Os05g22894
LOC_Os02g07680
LOC_Os09g34985
[truncated: 1,904 more rows]

## Sheet: Sheet2
LOC_Os05g33130	ATHCHIB	basic chitinase	GO:0004568,GO:0006032,GO:0008061,GO:0016998	K01183-ko00520 Amino sugar and nucleotide sugar metabolism	KOG4742-Predicted chitinase[R]
LOC_Os01g42860		Serine protease inhibitor, potato inhibitor I-type family protein	GO:0009611,GO:0004867
LOC_Os07g03710	-	CAP (Cysteine-rich secretory proteins, Antigen 5, and Pathogenesis-related 1 protein) superfamily protein	-	K13449-ko04016 MAPK signaling pathway - plant;ko04075 Plant hormone signal transduction;ko04626 Plant-pathogen interaction
LOC_Os07g03730	PR1a	CAP (Cysteine-rich secretory proteins, Antigen 5, and Pathogenesis-related 1 protein) superfamily protein	-	K13449-ko04016 MAPK signaling pathway - plant;ko04075 Plant hormone signal transduction;ko04626 Plant-pathogen interaction
LOC_Os07g03600	-	alpha/beta-Hydrolases superfamily protein	-	-	KOG1454-Predicted hydrolase/acyltransferase (alpha/beta hydrolase superfamily)[R]
LOC_Os01g13610	-	NAD(P)-binding Rossmann-fold superfamily protein	GO:0050662,GO:0003824
LOC_Os10g38600	ATGSTU18	glutathione S-transferase TAU 18	GO:0005515	-	KOG0406-Glutathione S-transferase[O]
LOC_Os04g55980
LOC_Os05g47700	-	Bifunctional inhibitor/lipid-transfer protein/seed storage 2S albumin superfamily protein	-	-
LOC_Os03g18130	ASN2	asparagine synthetase 2	GO:0006529,GO:0004066	K01953-ko00250 Alanine, aspartate and glutamate metabolism
LOC_Os08g24300
LOC_Os11g45990
LOC_Os12g11550
LOC_Os01g71670
